# Supplementary material for: Shedding the Light on Litopenaeus vannamei Differential Muscle and Hepatopancreas Immune Responses in White Spot Syndrome Virus (WSSV) Exposure
Source: Genes (Basel). 2020 Jul 16;11(7):805. doi: 10.3390/genes11070805 (PMC7397224; doi:10.3390/genes11070805)
Supplement: Supplementary file 1 [file genes-11-00805-s001.zip]

Archive with 24 entries (23 files):
- Suplementary Material_Genes/
- __MACOSX/._Suplementary Material_Genes
- Suplementary Material_Genes/S6_Figure.eps
- __MACOSX/Suplementary Material_Genes/._S6_Figure.eps
- Suplementary Material_Genes/.DS_Store
- __MACOSX/Suplementary Material_Genes/._.DS_Store
- Suplementary Material_Genes/S4_Table.xlsx
- __MACOSX/Suplementary Material_Genes/._S4_Table.xlsx
- Suplementary Material_Genes/S3_Figure.tiff
- __MACOSX/Suplementary Material_Genes/._S3_Figure.tiff
- Suplementary Material_Genes/S3_Table.xlsx
- __MACOSX/Suplementary Material_Genes/._S3_Table.xlsx
- Suplementary Material_Genes/S4_Figure.eps
- __MACOSX/Suplementary Material_Genes/._S4_Figure.eps
- Suplementary Material_Genes/S1_Figure.eps
- __MACOSX/Suplementary Material_Genes/._S1_Figure.eps
- Suplementary Material_Genes/S5_Figure.tiff
- __MACOSX/Suplementary Material_Genes/._S5_Figure.tiff
- Suplementary Material_Genes/S2_Figure.eps
- __MACOSX/Suplementary Material_Genes/._S2_Figure.eps
- Suplementary Material_Genes/S1_Table.docx
- __MACOSX/Suplementary Material_Genes/._S1_Table.docx
- Suplementary Material_Genes/S2_Table.xlsx
- __MACOSX/Suplementary Material_Genes/._S2_Table.xlsx
