# Supplementary material for: Shedding the Light on Litopenaeus vannamei Differential Muscle and Hepatopancreas Immune Responses in White Spot Syndrome Virus (WSSV) Exposure
Source: Genes (Basel). 2020 Jul 16;11(7):805. doi: 10.3390/genes11070805 (PMC7397224; doi:10.3390/genes11070805)
Supplement: Supplementary file 1 [file genes-11-00805-s001.zip › Suplementary Material_Genes/S4_Table.xlsx]

## Sheet: Sheet2
Locus	KO
LOC113799908	K13963
LOC113799919	K10084
LOC113799926	K12604
LOC113799932	K11449
LOC113799939	K13963
LOC113799947	K00272
LOC113799956	K04707
LOC113799957	K03900
LOC113799959	K07765
LOC113799969	K05760
LOC113799976	K14387
LOC113799985	K12385
LOC113799989	K19049
LOC113799994	K14464
LOC113799995	K19049
LOC113799996	K14464
LOC113800032	K01081
LOC113800032	K01081
LOC113800055	K03424
LOC113800061	K00815
LOC113800084	K02186
LOC113800089	K05724
LOC113800098	K16751
LOC113800103	K10134
LOC113800146	K12599
LOC113800159	K16609
LOC113800162	K14289
LOC113800163	K18409
LOC113800164	K03870
LOC113800180	K05128
LOC113800191	K09533
LOC113800193	K13188
LOC113800197	K17904
LOC113800197	K01562
LOC113800199	K00002
LOC113800201	K00002
LOC113800206	K00472
LOC113800211	K05030
LOC113800218	K09428
LOC113800219	K15259
LOC113800223	K00688
LOC113800227	K19511
LOC113800242	K03434
LOC113800242	K03434
LOC113800243	K04398
LOC113800269	K10703
LOC113800272	K10638
LOC113800280	K01634
LOC113800316	K00474
LOC113800318	K01348
LOC113800333	K05019
LOC113800343	K00432
LOC113800343	K05361
LOC113800348	K07831
LOC113800362	K00654
LOC113800370	K14007
LOC113800370	K14007
LOC113800373	K00856
LOC113800374	K00856
LOC113800376	K14165
LOC113800381	K07880
LOC113800384	K03124
LOC113800387	K14007
LOC113800390	K09568
LOC113800392	K15283
LOC113800403	K04594
LOC113800403	K04594
LOC113800405	K06126
LOC113800436	K08171
LOC113800448	K14165
LOC113800449	K09228
LOC113800449	K09228
LOC113800449	K09228
LOC113800449	K09228
LOC113800450	K07364
LOC113800464	K11205
LOC113800476	K01230
LOC113800480	K10582
LOC113800490	K10380
LOC113800490	K17593
LOC113800505	K05005
LOC113800514	K14965
LOC113800517	K16574
LOC113800528	K11418
LOC113800547	K15734
LOC113800549	K18055
LOC113800553	K08202
LOC113800559	K04381
LOC113800564	K00058
LOC113800578	K13879
LOC113800583	K09673
LOC113800595	K13879
LOC113800614	K00019
LOC113800627	K02311
LOC113800630	K06249
LOC113800631	K06249
LOC113800644	K09321
LOC113800650	K12563
LOC113800654	K07369
LOC113800655	K10482
LOC113800661	K15712
LOC113800666	K01183
LOC113800681	K10380
LOC113800682	K16756
LOC113800686	K10332
LOC113800710	K11979
LOC113800716	K01084
LOC113800718	K08230
LOC113800742	K01183
LOC113800764	K17410
LOC113800773	K05643
LOC113800786	K18399
LOC113800790	K14209
LOC113800799	K15280
LOC113800801	K04811
LOC113800810	K14611
LOC113800811	K00825
LOC113800812	K00825
LOC113800813	K18674
LOC113800814	K05673
LOC113800820	K07374
LOC113800847	K02857
LOC113800847	K02183
LOC113800852	K17429
LOC113800856	K11825
LOC113800856	K11825
LOC113800857	K18166
LOC113800896	K06632
LOC113800913	K00968
LOC113800922	K09228
LOC113800924	K08203
LOC113800932	K02926
LOC113800933	K10524
LOC113800945	K14852
LOC113800946	K02320
LOC113800965	K15013
LOC113800979	K08186
LOC113800993	K17960
LOC113801000	K12393
LOC113801001	K02324
LOC113801041	K12047
LOC113801041	K12316
LOC113801045	K01513
LOC113801046	K09572
LOC113801053	K08288
LOC113801064	K00294
LOC113801067	K02145
LOC113801114	K00710
LOC113801166	K00799
LOC113801169	K09185
LOC113801170	K00861
LOC113801177	K16602
LOC113801179	K13506
LOC113801198	K04371
LOC113801201	K04371
LOC113801211	K08802
LOC113801213	K01556
LOC113801258	K04577
LOC113801267	K09536
LOC113801268	K18400
LOC113801269	K16342
LOC113801277	K00940
LOC113801296	K06095
LOC113801305	K11426
LOC113801308	K00831
LOC113801311	K14314
LOC113801314	K17600
LOC113801328	K12842
LOC113801334	K11343
LOC113801337	K16310
LOC113801394	K11390
LOC113801634	K00760
LOC113801639	K11847
LOC113801640	K01044
LOC113801789	K16727
LOC113801791	K03120
LOC113801845	K18343
LOC113801846	K13879
LOC113801848	K19513
LOC113801856	K17603
LOC113801922	K05641
LOC113801928	K06564
LOC113801935	K06221
LOC113801943	K19199
LOC113801959	K14452
LOC113801968	K17406
LOC113801973	K10142
LOC113802009	K13249
LOC113802017	K14574
LOC113802021	K00042
LOC113802034	K00773
LOC113802059	K05695
LOC113802072	K06499
LOC113802074	K00280
LOC113802089	K00002
LOC113802095	K14258
LOC113802098	K05034
LOC113802110	K12666
LOC113802111	K16289
LOC113802111	K10380
LOC113802120	K15504
LOC113802122	K10380
LOC113802130	K04401
LOC113802141	K13370
LOC113802142	K10949
LOC113802155	K07189
LOC113802157	K07189
LOC113802160	K06636
LOC113802161	K11204
LOC113802188	K00602
LOC113802190	K12350
LOC113802200	K13184
LOC113802205	K17284
LOC113802229	K11800
LOC113802246	K14683
LOC113802248	K14683
LOC113802248	K14683
LOC113802251	K05456
LOC113802262	K14616
LOC113802277	K06532
LOC113802282	K19363
LOC113802283	K19363
LOC113802286	K06115
LOC113802289	K17614
LOC113802297	K10380
LOC113802307	K12896
LOC113802319	K03927
LOC113802321	K08220
LOC113802329	K00453
LOC113802337	K08202
LOC113802340	K00639
LOC113802359	K11543
LOC113802361	K10350
LOC113802370	K06813
LOC113802382	K13179
LOC113802382	K13179
LOC113802404	K08018
LOC113802417	K16669
LOC113802433	K13122
LOC113802445	K16900
LOC113802453	K00469
LOC113802455	K05678
LOC113802456	K18669
LOC113802457	K09268
LOC113802460	K00469
LOC113802465	K10704
LOC113802470	K10694
LOC113802482	K03255
LOC113802493	K15129
LOC113802497	K10605
LOC113802500	K06971
LOC113802513	K01530
LOC113802524	K03002
LOC113802525	K14464
LOC113802542	K00452
LOC113802613	K15523
LOC113802616	K11835
LOC113802624	K07206
LOC113802630	K05906
LOC113802635	K13701
LOC113802639	K10395
LOC113802658	K05605
LOC113802666	K12351
LOC113802667	K00249
LOC113802674	K16803
LOC113802682	K10380
LOC113802685	K16621
LOC113802691	K14008
LOC113802700	K14281
LOC113802707	K11501
LOC113802708	K18732
LOC113802715	K09270
LOC113802715	K09270
LOC113802720	K07968
LOC113802751	K14258
LOC113802777	K17536
LOC113802788	K06184
LOC113802800	K08269
LOC113802801	K01784
LOC113802806	K01784
LOC113802809	K15027
LOC113802813	K14613
LOC113802814	K01950
LOC113802818	K09493
LOC113802827	K19178
LOC113802831	K10380
LOC113802843	K04570
LOC113802856	K00907
LOC113802856	K12567
LOC113802857	K09571
LOC113802862	K08031
LOC113802877	K06584
LOC113802886	K00710
LOC113802906	K06240
LOC113802910	K08821
LOC113802919	K17553
LOC113802942	K08045
LOC113802973	K17435
LOC113802975	K07050
LOC113802994	K13348
LOC113802998	K12830
LOC113803004	K17960
LOC113803016	K10263
LOC113803018	K10380
LOC113803019	K09255
LOC113803026	K06694
LOC113803068	K16678
LOC113803072	K06704
LOC113803078	K17102
LOC113803079	K00763
LOC113803086	K04523
LOC113803087	K03671
LOC113803092	K09498
LOC113803099	K18245
LOC113803099	K18245
LOC113803105	K10398
LOC113803123	K00033
LOC113803125	K11165
LOC113803138	K07962
LOC113803139	K17920
LOC113803145	K10721
LOC113803162	K11259
LOC113803163	K11259
LOC113803166	K07750
LOC113803172	K00999
LOC113803183	K03386
LOC113803185	K13525
LOC113803198	K00252
LOC113803204	K04447
LOC113803217	K10425
LOC113803221	K12168
LOC113803227	K05039
LOC113803228	K07378
LOC113803239	K09228
LOC113803259	K01137
LOC113803280	K11481
LOC113803291	K10134
LOC113803303	K07253
LOC113803305	K07253
LOC113803313	K04437
LOC113803313	K04437
LOC113803328	K15544
LOC113803334	K00106
LOC113803338	K06634
LOC113803354	K06497
LOC113803367	K12479
LOC113803382	K01301
LOC113803395	K07851
LOC113803399	K05704
LOC113803400	K15053
LOC113803404	K11550
LOC113803426	K07902
LOC113803429	K16343
LOC113803455	K12972
LOC113803461	K10370
LOC113803463	K01301
LOC113803464	K05387
LOC113803474	K17455
LOC113803489	K02144
LOC113803495	K13676
LOC113803512	K07876
LOC113803514	K10755
LOC113803517	K15730
LOC113803518	K17065
LOC113803518	K17065
LOC113803518	K17065
LOC113803522	K00079
LOC113803523	K05687
LOC113803547	K08737
LOC113803553	K05011
LOC113803558	K07365
LOC113803563	K02434
LOC113803566	K08869
LOC113803567	K19326
LOC113803568	K18041
LOC113803634	K05098
LOC113803634	K05096
LOC113803646	K00857
LOC113803653	K00234
LOC113803656	K15200
LOC113803665	K13965
LOC113803667	K13966
LOC113803678	K11426
LOC113803687	K06268
LOC113803688	K08825
LOC113803693	K15690
LOC113803694	K01176
LOC113803695	K01176
LOC113803704	K00517
LOC113803735	K15278
LOC113803745	K14284
LOC113803746	K16197
LOC113803750	K15074
LOC113803769	K06103
LOC113803792	K10457
LOC113803797	K19026
LOC113803808	K15607
LOC113803830	K06086
LOC113803831	K05465
LOC113803837	K09583
LOC113803838	K14715
LOC113803842	K05292
LOC113803844	K13093
LOC113803849	K17600
LOC113803868	K18412
LOC113803872	K05194
LOC113803881	K13099
LOC113803887	K06107
LOC113803893	K08678
LOC113803904	K07190
LOC113803905	K04575
LOC113803920	K18466
LOC113803947	K06103
LOC113803957	K01480
LOC113803960	K01480
LOC113803973	K00789
LOC113803988	K00868
LOC113803991	K09188
LOC113804012	K00129
LOC113804035	K10456
LOC113804042	K10284
LOC113804044	K13147
LOC113804075	K05027
LOC113804078	K15537
LOC113804091	K01191
LOC113804095	K05105
LOC113804104	K06850
LOC113804106	K10362
LOC113804106	K10362
LOC113804107	K10362
LOC113804121	K14035
LOC113804127	K17586
LOC113804129	K07532
LOC113804138	K02085
LOC113804150	K09646
LOC113804155	K16329
LOC113804168	K17822
LOC113804178	K16779
LOC113804199	K10900
LOC113804203	K08694
LOC113804207	K10636
LOC113804208	K01081
LOC113804210	K10104
LOC113804221	K09228
LOC113804222	K14298
LOC113804224	K18729
LOC113804227	K04594
LOC113804228	K02210
LOC113804229	K04594
LOC113804231	K03350
LOC113804250	K19202
LOC113804251	K13706
LOC113804254	K17509
LOC113804255	K00852
LOC113804268	K08736
LOC113804271	K08736
LOC113804272	K00573
LOC113804272	K00573
LOC113804288	K06095
LOC113804292	K06095
LOC113804302	K06095
LOC113804303	K05186
LOC113804312	K08185
LOC113804315	K07996
LOC113804317	K10800
LOC113804319	K15441
LOC113804335	K04400
LOC113804380	K19371
LOC113804383	K17506
LOC113804384	K11584
LOC113804384	K11584
LOC113804387	K04506
LOC113804391	K09059
LOC113804403	K08866
LOC113804425	K04708
LOC113804438	K06560
LOC113804456	K00569
LOC113804459	K01302
LOC113804460	K05292
LOC113804461	K11422
LOC113804464	K17972
LOC113804466	K08186
LOC113804467	K08186
LOC113804488	K05030
LOC113804504	K08838
LOC113804505	K19192
LOC113804507	K16578
LOC113804521	K16732
LOC113804522	K14358
LOC113804575	K02857
LOC113804577	K08202
LOC113804578	K12824
LOC113804585	K17768
LOC113804593	K08171
LOC113804594	K12670
LOC113804684	K16572
LOC113804685	K17562
LOC113804702	K00002
LOC113804704	K05667
LOC113804705	K05666
LOC113804713	K06058
LOC113804719	K06820
LOC113804720	K06821
LOC113804720	K06821
LOC113804742	K14388
LOC113804746	K09219
LOC113804766	K09228
LOC113804769	K09228
LOC113804775	K10740
LOC113804784	K11969
LOC113804791	K12373
LOC113804799	K06111
LOC113804807	K14801
LOC113804808	K01639
LOC113804810	K17102
LOC113804813	K09428
LOC113804830	K17102
LOC113804834	K11538
LOC113804839	K11644
LOC113804842	K17633
LOC113804843	K15360
LOC113804865	K15980
LOC113804874	K11461
LOC113804879	K08635
LOC113804891	K07767
LOC113804906	K10380
LOC113804912	K16687
LOC113804926	K17087
LOC113804937	K01025
LOC113804944	K00288
LOC113804946	K18733
LOC113804951	K05853
LOC113804955	K05853
LOC113804961	K16748
LOC113804962	K15193
LOC113805000	K12870
LOC113805006	K04249
LOC113805011	K06631
LOC113805011	K06631
LOC113805021	K05665
LOC113805026	K09228
LOC113805029	K07515
LOC113805049	K17915
LOC113805060	K00357
LOC113805076	K14026
LOC113805099	K01482
LOC113805101	K13861
LOC113805106	K01285
LOC113805135	K00471
LOC113805136	K15788
LOC113805137	K13702
LOC113805138	K13702
LOC113805139	K06096
LOC113805143	K05290
LOC113805144	K00471
LOC113805145	K15409
LOC113805156	K13280
LOC113805157	K01530
LOC113805162	K01530
LOC113805171	K05125
LOC113805172	K16669
LOC113805225	K06678
LOC113805227	K06678
LOC113805237	K09530
LOC113805250	K05961
LOC113805251	K06537
LOC113805256	K00555
LOC113805259	K16732
LOC113805265	K18749
LOC113805268	K06129
LOC113805276	K13155
LOC113805277	K14034
LOC113805292	K00432
LOC113805293	K10478
LOC113805294	K05175
LOC113805338	K14457
LOC113805339	K15779
LOC113805342	K05679
LOC113805361	K06497
LOC113805385	K17686
LOC113805391	K10359
LOC113805391	K10359
LOC113805392	K10359
LOC113805407	K05273
LOC113805409	K01008
LOC113805430	K17960
LOC113805431	K17960
LOC113805449	K14341
LOC113805464	K06269
LOC113805468	K05699
LOC113805473	K01007
LOC113805475	K16738
LOC113805477	K03462
LOC113805480	K16328
LOC113805489	K00670
LOC113805490	K01115
LOC113805508	K12566
LOC113805509	K10457
LOC113805524	K10060
LOC113805558	K17279
LOC113805566	K09355
LOC113805575	K04532
LOC113805577	K10358
LOC113805585	K16513
LOC113805601	K04238
LOC113805601	K04205
LOC113805621	K03927
LOC113805627	K09385
LOC113805629	K16506
LOC113805664	K09355
LOC113805673	K18037
LOC113805680	K01187
LOC113805685	K15281
LOC113805693	K05628
LOC113805693	K05628
LOC113805694	K15537
LOC113805705	K15537
LOC113805714	K03264
LOC113805716	K08743
LOC113805731	K18061
LOC113805731	K18061
LOC113805744	K05853
LOC113805746	K05853
LOC113805763	K14592
LOC113805770	K01424
LOC113805772	K15122
LOC113805774	K01077
LOC113805778	K02187
LOC113805780	K13103
LOC113805786	K14779
LOC113805787	K17285
LOC113805822	K00746
LOC113805824	K13212
LOC113805826	K06112
LOC113805826	K05631
LOC113805826	K05631
LOC113805826	K05629
LOC113805827	K08779
LOC113805832	K00182
LOC113805852	K13813
LOC113805869	K11135
LOC113805875	K12200
LOC113805876	K04718
LOC113805901	K06631
LOC113805906	K15734
LOC113805916	K08495
LOC113805917	K09228
LOC113805923	K13171
LOC113805923	K13171
LOC113805937	K13239
LOC113805954	K08187
LOC113805956	K16506
LOC113805958	K16506
LOC113805970	K06255
LOC113805974	K05194
LOC113805990	K14613
LOC113805993	K00019
LOC113805997	K01201
LOC113806002	K01201
LOC113806003	K01201
LOC113806005	K00444
LOC113806008	K01931
LOC113806042	K04079
LOC113806045	K04594
LOC113806050	K13208
LOC113806051	K13208
LOC113806062	K08576
LOC113806064	K00255
LOC113806065	K00894
LOC113806066	K14397
LOC113806104	K18826
LOC113806121	K00803
LOC113806125	K09140
LOC113806131	K09255
LOC113806138	K04423
LOC113806138	K04423
LOC113806152	K05096
LOC113806152	K05089
LOC113806152	K05089
LOC113806157	K13628
LOC113806166	K05098
LOC113806169	K16719
LOC113806170	K16719
LOC113806181	K12384
LOC113806188	K00849
LOC113806192	K13141
LOC113806203	K04646
LOC113806206	K09654
LOC113806210	K14409
LOC113806223	K09660
LOC113806268	K00384
LOC113806269	K08892
LOC113806277	K02999
LOC113806284	K18669
LOC113806289	K13966
LOC113806295	K00587
LOC113806296	K00517
LOC113806297	K03768
LOC113806310	K14404
LOC113806313	K05545
LOC113806325	K00699
LOC113806337	K14777
LOC113806346	K07758
LOC113806352	K13349
LOC113806398	K11810
LOC113806423	K14802
LOC113806429	K14802
LOC113806450	K09341
LOC113806451	K08202
LOC113806460	K00738
LOC113806470	K10812
LOC113806472	K15382
LOC113806489	K05294
LOC113806490	K01495
LOC113806492	K01495
LOC113806501	K10358
LOC113806503	K13336
LOC113806513	K06171
LOC113806515	K17279
LOC113806516	K15266
LOC113806524	K02644
LOC113806544	K06560
LOC113806546	K05766
LOC113806547	K10426
LOC113806572	K16186
LOC113806580	K05864
LOC113806580	K05864
LOC113806582	K04984
LOC113806584	K07953
LOC113806591	K15502
LOC113806629	K13291
LOC113806630	K10801
LOC113806631	K13291
LOC113806634	K13126
LOC113806642	K19478
LOC113806643	K00072
LOC113806655	K13291
LOC113806667	K08624
LOC113806668	K15259
LOC113806669	K15259
LOC113806675	K17409
LOC113806678	K05694
LOC113806679	K00415
LOC113806681	K17554
LOC113806687	K00731
LOC113806689	K09228
LOC113806693	K08964
LOC113806697	K17725
LOC113806708	K17341
LOC113806734	K02887
LOC113806735	K06275
LOC113806737	K01950
LOC113806750	K01052
LOC113806750	K14452
LOC113806765	K13960
LOC113806766	K18733
LOC113806769	K17895
LOC113806775	K04712
LOC113806782	K11972
LOC113806816	K02365
LOC113806830	K08883
LOC113806879	K08342
LOC113806880	K11593
LOC113806881	K08342
LOC113806882	K15259
LOC113806913	K13443
LOC113806937	K01594
LOC113806947	K04987
LOC113806955	K18808
LOC113806957	K01896
LOC113806959	K05325
LOC113806976	K12670
LOC113806980	K04489
LOC113806982	K12657
LOC113807004	K11096
LOC113807013	K10841
LOC113807041	K01373
LOC113807042	K06106
LOC113807048	K04728
LOC113807057	K01307
LOC113807058	K14703
LOC113807061	K12301
LOC113807069	K06106
LOC113807069	K06106
LOC113807073	K01128
LOC113807074	K13989
LOC113807086	K08784
LOC113807088	K14572
LOC113807092	K07390
LOC113807093	K11657
LOC113807099	K10704
LOC113807102	K17807
LOC113807112	K15296
LOC113807112	K15296
LOC113807124	K03165
LOC113807137	K01988
LOC113807145	K16055
LOC113807146	K13299
LOC113807183	K11274
LOC113807184	K12197
LOC113807187	K14708
LOC113807219	K09564
LOC113807228	K11450
LOC113807231	K10252
LOC113807251	K05170
LOC113807252	K01712
LOC113807281	K00387
LOC113807284	K01965
LOC113807285	K12947
LOC113807293	K12947
LOC113807294	K01965
LOC113807312	K18449
LOC113807355	K10645
LOC113807360	K06560
LOC113807364	K00717
LOC113807387	K11412
LOC113807409	K04936
LOC113807417	K05661
LOC113807436	K01044
LOC113807444	K06484
LOC113807453	K10252
LOC113807460	K16289
LOC113807484	K10428
LOC113807492	K01487
LOC113807494	K09230
LOC113807500	K14073
LOC113807518	K06233
LOC113807524	K10691
LOC113807524	K10691
LOC113807528	K01758
LOC113807531	K10691
LOC113807546	K13239
LOC113807550	K12182
LOC113807562	K08343
LOC113807563	K11426
LOC113807573	K18401
LOC113807573	K18401
LOC113807595	K06530
LOC113807596	K00106
LOC113807606	K10578
LOC113807611	K10864
LOC113807625	K05870
LOC113807635	K12495
LOC113807648	K00129
LOC113807651	K12668
LOC113807652	K08077
LOC113807657	K10300
LOC113807661	K13948
LOC113807667	K13024
LOC113807669	K11099
LOC113807670	K14388
LOC113807676	K11726
LOC113807680	K13239
LOC113807683	K14386
LOC113807724	K07963
LOC113807793	K08203
LOC113807800	K08204
LOC113807811	K16816
LOC113807820	K17593
LOC113807827	K00030
LOC113807830	K17732
LOC113807831	K14620
LOC113807834	K09542
LOC113807837	K07424
LOC113807852	K01893
LOC113807865	K14571
LOC113807874	K11854
LOC113807875	K01053
LOC113807883	K17434
LOC113807895	K17656
LOC113807911	K01053
LOC113807912	K12800
LOC113807916	K00726
LOC113807918	K10573
LOC113807920	K03695
LOC113807943	K04407
LOC113807949	K11271
LOC113807959	K13250
LOC113807981	K09317
LOC113807982	K14258
LOC113807984	K09598
LOC113807986	K08252
LOC113807987	K06236
LOC113808002	K14943
LOC113808002	K14943
LOC113808002	K14943
LOC113808003	K01025
LOC113808005	K14306
LOC113808016	K07207
LOC113808019	K14402
LOC113808020	K03871
LOC113808020	K03871
LOC113808021	K10343
LOC113808028	K09073
LOC113808041	K15523
LOC113808058	K01099
LOC113808076	K01017
LOC113808094	K03098
LOC113808107	K11577
LOC113808119	K16308
LOC113808167	K01301
LOC113808173	K01363
LOC113808182	K04710
LOC113808189	K09203
LOC113808196	K05727
LOC113808209	K06688
LOC113808210	K13697
LOC113808219	K18695
LOC113808245	K13177
LOC113808264	K06634
LOC113808280	K09228
LOC113808304	K17551
LOC113808308	K18469
LOC113808312	K14258
LOC113808314	K01528
LOC113808335	K08776
LOC113808335	K08776
LOC113808336	K01623
LOC113808337	K01623
LOC113808342	K06560
LOC113808348	K06528
LOC113808372	K11795
LOC113808376	K06672
LOC113808388	K16608
LOC113808391	K04593
LOC113808424	K08360
LOC113808454	K10608
LOC113808455	K11984
LOC113808462	K17278
LOC113808465	K00624
LOC113808466	K03514
LOC113808480	K01904
LOC113808485	K18756
LOC113808500	K01873
LOC113808500	K01873
LOC113808500	K01873
LOC113808506	K11842
LOC113808508	K12948
LOC113808511	K01047
LOC113808512	K11173
LOC113808519	K07414
LOC113808527	K16816
LOC113808527	K16816
LOC113808528	K09553
LOC113808548	K06867
LOC113808551	K04628
LOC113808559	K00914
LOC113808562	K13349
LOC113808565	K00311
LOC113808582	K06672
LOC113808588	K18467
LOC113808606	K12585
LOC113808612	K01462
LOC113808615	K09113
LOC113808615	K09113
LOC113808626	K11141
LOC113808646	K08002
LOC113808649	K01278
LOC113808657	K10867
LOC113808685	K10720
LOC113808686	K14985
LOC113808687	K09585
LOC113808692	K01294
LOC113808704	K02961
LOC113808708	K09228
LOC113808717	K11262
LOC113808720	K05706
LOC113808727	K08554
LOC113808743	K06255
LOC113808752	K00140
LOC113808761	K01077
LOC113808809	K16570
LOC113808824	K01769
LOC113808838	K04498
LOC113808841	K05857
LOC113808842	K09228
LOC113808848	K09209
LOC113808874	K11438
LOC113808879	K10704
LOC113808881	K16882
LOC113808882	K13356
LOC113808891	K01613
LOC113808909	K10087
LOC113808915	K02734
LOC113808921	K06245
LOC113808922	K15290
LOC113808955	K10643
LOC113808960	K09228
LOC113808970	K15369
LOC113808973	K12812
LOC113808986	K03098
LOC113808988	K11579
LOC113809002	K13023
LOC113809017	K01835
LOC113809034	K03676
LOC113809051	K02431
LOC113809052	K02431
LOC113809062	K03521
LOC113809063	K14165
LOC113809072	K14258
LOC113809087	K01920
LOC113809105	K12562
LOC113809108	K02140
LOC113809110	K10885
LOC113809116	K18728
LOC113809118	K08184
LOC113809120	K17458
LOC113809135	K01195
LOC113809143	K12172
LOC113809144	K01025
LOC113809147	K09228
LOC113809150	K17592
LOC113809157	K14709
LOC113809158	K14258
LOC113809170	K13676
LOC113809171	K10059
LOC113809190	K15424
LOC113809191	K15381
LOC113809197	K10419
LOC113809201	K04604
LOC113809204	K01082
LOC113809213	K02149
LOC113809218	K02295
LOC113809230	K02948
LOC113809244	K12076
LOC113809250	K15743
LOC113809289	K04986
LOC113809324	K17286
LOC113809327	K00326
LOC113809327	K00326
LOC113809332	K08076
LOC113809344	K07204
LOC113809345	K16608
LOC113809361	K19327
LOC113809367	K16779
LOC113809368	K13411
LOC113809369	K08834
LOC113809375	K00626
LOC113809377	K08716
LOC113809380	K01897
LOC113809381	K15504
LOC113809383	K01192
LOC113809388	K15102
LOC113809391	K17600
LOC113809398	K13421
LOC113809401	K09481
LOC113809404	K09391
LOC113809405	K17600
LOC113809419	K00500
LOC113809420	K17700
LOC113809431	K16365
LOC113809432	K15504
LOC113809469	K04512
LOC113809502	K13126
LOC113809507	K18932
LOC113809510	K08789
LOC113809531	K01195
LOC113809547	K12261
LOC113809573	K10104
LOC113809575	K09228
LOC113809581	K10592
LOC113809589	K07830
LOC113809594	K10142
LOC113809596	K01830
LOC113809598	K01830
LOC113809605	K00913
LOC113809664	K06229
LOC113809669	K15172
LOC113809680	K02519
LOC113809688	K18412
LOC113809725	K11653
LOC113809741	K12176
LOC113809746	K10421
LOC113809763	K01092
LOC113809763	K01092
LOC113809763	K01092
LOC113809763	K01092
LOC113809766	K15128
LOC113809771	K01196
LOC113809777	K01196
LOC113809779	K18269
LOC113809795	K14341
LOC113809796	K09090
LOC113809798	K08190
LOC113809804	K09454
LOC113809818	K04260
LOC113809826	K14717
LOC113809833	K19511
LOC113809860	K02684
LOC113809868	K00907
LOC113809884	K09228
LOC113809885	K09228
LOC113809893	K08439
LOC113809899	K17981
LOC113809920	K08439
LOC113809925	K04683
LOC113809934	K16289
LOC113809936	K05667
LOC113809943	K05665
LOC113809945	K05665
LOC113809949	K00515
LOC113809960	K10862
LOC113809975	K07852
LOC113809991	K00016
LOC113809994	K10144
LOC113810001	K08052
LOC113810016	K06226
LOC113810042	K17776
LOC113810044	K10066
LOC113810047	K04638
LOC113810051	K13144
LOC113810058	K02726
LOC113810063	K00728
LOC113810067	K11803
LOC113810077	K14075
LOC113810110	K17264
LOC113810125	K10393
LOC113810125	K10393
LOC113810130	K01681
LOC113810131	K09855
LOC113810132	K14724
LOC113810138	K06676
LOC113810140	K13143
LOC113810145	K06676
LOC113810149	K15107
LOC113810178	K09228
LOC113810186	K17917
LOC113810205	K02209
LOC113810209	K17960
LOC113810216	K01890
LOC113810218	K00629
LOC113810219	K03098
LOC113810220	K03098
LOC113810228	K10601
LOC113810230	K02911
LOC113810241	K08957
LOC113810248	K10885
LOC113810249	K05125
LOC113810257	K09638
LOC113810264	K07942
LOC113810266	K07820
LOC113810269	K12880
LOC113810284	K10395
LOC113810321	K12350
LOC113810335	K00416
LOC113810336	K01070
LOC113810343	K14613
LOC113810358	K14400
LOC113810371	K10712
LOC113810372	K14677
LOC113810373	K10268
LOC113810373	K10268
LOC113810390	K11499
LOC113810396	K10880
LOC113810401	K02939
LOC113810407	K08230
LOC113810417	K14380
LOC113810424	K08743
LOC113810426	K12158
LOC113810429	K12474
LOC113810430	K05287
LOC113810472	K08832
LOC113810483	K00963
LOC113810566	K15001
LOC113810588	K15614
LOC113810589	K00472
LOC113810596	K06692
LOC113810598	K02151
LOC113810627	K01173
LOC113810630	K02649
LOC113810631	K09523
LOC113810646	K12350
LOC113810649	K15537
LOC113810662	K10610
LOC113810672	K05694
LOC113810690	K09228
LOC113810720	K08134
LOC113810727	K09527
LOC113810728	K11126
LOC113810737	K01025
LOC113810739	K03130
LOC113810741	K07888
LOC113810749	K04811
LOC113810765	K14258
LOC113810766	K10380
LOC113810768	K00069
LOC113810772	K10798
LOC113810773	K17350
LOC113810809	K10401
LOC113810817	K06843
LOC113810832	K03083
LOC113810833	K12373
LOC113810835	K19638
LOC113810842	K11087
LOC113810861	K04550
LOC113810862	K10895
LOC113810863	K03522
LOC113810872	K17348
LOC113810876	K11292
LOC113810883	K10345
LOC113810897	K01132
LOC113810931	K02870
LOC113810932	K18085
LOC113810934	K12605
LOC113810956	K02154
LOC113810957	K06535
LOC113810958	K00858
LOC113810970	K11987
LOC113810973	K00477
LOC113810978	K01594
LOC113810984	K01228
LOC113810986	K01410
LOC113810987	K05273
LOC113811007	K09674
LOC113811035	K06839
LOC113811058	K08842
LOC113811093	K19409
LOC113811144	K13094
LOC113811151	K00733
LOC113811154	K13094
LOC113811165	K05194
LOC113811175	K06821
LOC113811178	K14613
LOC113811187	K19471
LOC113811192	K15117
LOC113811195	K10532
LOC113811201	K09646
LOC113811226	K17744
LOC113811232	K11654
LOC113811233	K01537
LOC113811236	K17943
LOC113811236	K17943
LOC113811244	K07511
LOC113811245	K09239
LOC113811267	K06890
LOC113811269	K06252
LOC113811291	K04799
LOC113811314	K11092
LOC113811350	K11142
LOC113811350	K11142
LOC113811363	K03253
LOC113811368	K11703
LOC113811370	K15789
LOC113811380	K00019
LOC113811391	K11303
LOC113811393	K11140
LOC113811397	K11140
LOC113811400	K06694
LOC113811414	K17943
LOC113811419	K11140
LOC113811453	K10356
LOC113811454	K04346
LOC113811461	K02996
LOC113811462	K08399
LOC113811462	K08399
LOC113811462	K04308
LOC113811463	K10380
LOC113811467	K01895
LOC113811512	K14327
LOC113811515	K11994
LOC113811531	K13907
LOC113811535	K14709
LOC113811537	K00026
LOC113811538	K14050
LOC113811540	K12383
LOC113811541	K03234
LOC113811547	K01754
LOC113811551	K12473
LOC113811553	K06233
LOC113811557	K06753
LOC113811582	K08150
LOC113811590	K14258
LOC113811593	K14354
LOC113811594	K11291
LOC113811602	K15029
LOC113811604	K01466
LOC113811606	K08105
LOC113811627	K09346
LOC113811632	K00846
LOC113811633	K01020
LOC113811645	K05668
LOC113811646	K12166
LOC113811660	K00710
LOC113811661	K00720
LOC113811663	K08371
LOC113811679	K00318
LOC113811684	K12373
LOC113811687	K08665
LOC113811688	K09040
LOC113811689	K08341
LOC113811707	K15381
LOC113811712	K04802
LOC113811727	K04742
LOC113811729	K00477
LOC113811731	K12373
LOC113811736	K00993
LOC113811747	K18460
LOC113811762	K03763
LOC113811763	K14411
LOC113811776	K16061
LOC113811780	K17969
LOC113811782	K04678
LOC113811783	K06233
LOC113811784	K08857
LOC113811785	K00953
LOC113811796	K13339
LOC113811799	K09680
LOC113811803	K06633
LOC113811808	K18026
LOC113811881	K11293
LOC113811885	K00031
LOC113811887	K17804
LOC113811911	K19007
LOC113811919	K13704
LOC113811920	K17277
LOC113811948	K11844
LOC113811959	K02219
LOC113812010	K04863
LOC113812015	K01908
LOC113812023	K15106
LOC113812026	K10571
LOC113812036	K00565
LOC113812042	K01409
LOC113812049	K10100
LOC113812053	K04742
LOC113812113	K19365
LOC113812117	K05309
LOC113812118	K10380
LOC113812120	K10380
LOC113812121	K08803
LOC113812123	K11833
LOC113812128	K02326
LOC113812134	K10380
LOC113812135	K08810
LOC113812167	K05546
LOC113812169	K12862
LOC113812175	K06619
LOC113812177	K00011
LOC113812179	K08202
LOC113812202	K19492
LOC113812215	K00699
LOC113812216	K02357
LOC113812226	K10773
LOC113812227	K10773
LOC113812229	K03430
LOC113812230	K02259
LOC113812239	K17290
LOC113812240	K00297
LOC113812262	K06767
LOC113812268	K08963
LOC113812318	K15690
LOC113812358	K14708
LOC113812399	K16865
LOC113812413	K04605
LOC113812417	K01062
LOC113812417	K01062
LOC113812427	K00059
LOC113812428	K02685
LOC113812435	K04699
LOC113812452	K08105
LOC113812453	K06105
LOC113812464	K03104
LOC113812467	K12494
LOC113812467	K12494
LOC113812470	K00235
LOC113812471	K00261
LOC113812472	K04447
LOC113812473	K10401
LOC113812492	K05759
LOC113812493	K05759
LOC113812502	K15043
LOC113812504	K10305
LOC113812522	K08743
LOC113812528	K10645
LOC113812564	K00011
LOC113812565	K19483
LOC113812624	K01025
LOC113812630	K13335
LOC113812648	K17260
LOC113812674	K02321
LOC113812676	K06767
LOC113812678	K14943
LOC113812681	K01097
LOC113812698	K09674
LOC113812703	K18667
LOC113812712	K09545
LOC113812717	K00629
LOC113812730	K09542
LOC113812743	K14464
LOC113812748	K05033
LOC113812754	K10380
LOC113812758	K11129
LOC113812764	K00207
LOC113812787	K00726
LOC113812797	K17341
LOC113812815	K13175
LOC113812823	K04701
LOC113812834	K19519
LOC113812847	K08202
LOC113812851	K12350
LOC113812857	K14662
LOC113812859	K04456
LOC113812868	K07844
LOC113812873	K10104
LOC113812874	K01077
LOC113812888	K06563
LOC113812910	K12235
LOC113812912	K01304
LOC113812913	K00019
LOC113812917	K01017
LOC113812926	K09228
LOC113812935	K05208
LOC113812937	K02327
LOC113812942	K01017
LOC113812947	K14950
LOC113812952	K16551
LOC113812953	K18422
LOC113812956	K18619
LOC113812971	K14985
LOC113812977	K17513
LOC113812983	K00799
LOC113813000	K17259
LOC113813039	K07865
LOC113813040	K15779
LOC113813050	K06265
LOC113813054	K00759
LOC113813068	K19719
LOC113813089	K10380
LOC113813106	K14307
LOC113813106	K14307
LOC113813106	K14307
LOC113813109	K01468
LOC113813125	K10607
LOC113813126	K07766
LOC113813127	K14806
LOC113813128	K12377
LOC113813170	K02857
LOC113813176	K07634
LOC113813182	K02432
LOC113813183	K02354
LOC113813186	K07934
LOC113813188	K14616
LOC113813198	K07766
LOC113813204	K06694
LOC113813205	K19679
LOC113813210	K06491
LOC113813212	K16673
LOC113813220	K10904
LOC113813236	K14258
LOC113813237	K06170
LOC113813277	K15014
LOC113813280	K15720
LOC113813288	K08675
LOC113813298	K07126
LOC113813304	K10887
LOC113813308	K09645
LOC113813335	K16307
LOC113813336	K06689
LOC113813339	K06689
LOC113813354	K01530
LOC113813365	K01530
LOC113813367	K17914
LOC113813375	K05027
LOC113813388	K09059
LOC113813412	K10380
LOC113813415	K06100
LOC113813416	K17782
LOC113813421	K01074
LOC113813424	K12373
LOC113813425	K11279
LOC113813425	K11279
LOC113813425	K11279
LOC113813430	K00616
LOC113813435	K10402
LOC113813438	K00128
LOC113813443	K07766
LOC113813444	K12484
LOC113813465	K08716
LOC113813469	K13806
LOC113813472	K01019
LOC113813475	K11718
LOC113813484	K16672
LOC113813491	K13102
LOC113813503	K06237
LOC113813505	K04148
LOC113813509	K11498
LOC113813520	K14258
LOC113813537	K07876
LOC113813541	K16295
LOC113813541	K08370
LOC113813543	K08267
LOC113813545	K00128
LOC113813553	K17254
LOC113813578	K00846
LOC113813587	K05703
LOC113813588	K05038
LOC113813593	K06820
LOC113813618	K01425
LOC113813657	K13298
LOC113813658	K04437
LOC113813659	K04437
LOC113813671	K13298
LOC113813678	K09089
LOC113813679	K01785
LOC113813688	K09531
LOC113813696	K06560
LOC113813700	K17083
LOC113813707	K16586
LOC113813707	K16586
LOC113813709	K14677
LOC113813711	K16569
LOC113813718	K15111
LOC113813738	K06975
LOC113813745	K01025
LOC113813745	K01025
LOC113813746	K16949
LOC113813757	K05853
LOC113813771	K17102
LOC113813774	K01312
LOC113813812	K11141
LOC113813817	K03098
LOC113813858	K15426
LOC113813884	K08216
LOC113813885	K18079
LOC113813895	K01832
LOC113813899	K14640
LOC113813899	K14640
LOC113813899	K14640
LOC113813921	K09856
LOC113813926	K18405
LOC113813928	K13862
LOC113813944	K14258
LOC113813947	K14258
LOC113813961	K08892
LOC113813965	K05048
LOC113813995	K09228
LOC113813996	K09228
LOC113814019	K04739
LOC113814021	K12195
LOC113814026	K00731
LOC113814038	K18808
LOC113814039	K03006
LOC113814059	K02212
LOC113814085	K01194
LOC113814092	K16457
LOC113814101	K17277
LOC113814170	K05105
LOC113814197	K00741
LOC113814200	K01025
LOC113814223	K07634
LOC113814240	K07935
LOC113814256	K05088
LOC113814279	K04686
LOC113814283	K18024
LOC113814286	K09232
LOC113814289	K09233
LOC113814308	K08366
LOC113814314	K06241
LOC113814341	K00008
LOC113814344	K00008
LOC113814348	K07739
LOC113814383	K15004
LOC113814384	K04570
LOC113814392	K03139
LOC113814403	K14613
LOC113814443	K05635
LOC113814455	K12197
LOC113814456	K02175
LOC113814463	K09228
LOC113814485	K17541
LOC113814490	K01069
LOC113814492	K03386
LOC113814493	K10735
LOC113814510	K14288
LOC113814510	K14288
LOC113814553	K09674
LOC113814556	K15146
LOC113814557	K13297
LOC113814568	K03909
LOC113814572	K02146
LOC113814599	K01020
LOC113814603	K09671
LOC113814621	K08203
LOC113814646	K04233
LOC113814650	K12193
LOC113814650	K12193
LOC113814652	K10151
LOC113814658	K11648
LOC113814669	K15289
LOC113814671	K15170
LOC113814676	K01253
LOC113814749	K08745
LOC113814757	K13178
LOC113814771	K10317
LOC113814789	K12567
LOC113814792	K05038
LOC113814808	K14403
LOC113814810	K01277
LOC113814814	K17341
LOC113814821	K17341
LOC113814824	K05747
LOC113814828	K17341
LOC113814834	K13644
LOC113814834	K13644
LOC113814856	K09228
LOC113814859	K00326
LOC113814893	K18032
LOC113814895	K00741
LOC113814903	K00772
LOC113814912	K02153
LOC113814934	K14324
LOC113814953	K04365
LOC113814991	K09041
LOC113814993	K11649
LOC113814998	K08544
LOC113814998	K08544
LOC113815000	K12275
LOC113815000	K12275
LOC113815005	K15438
LOC113815012	K01513
LOC113815026	K11669
LOC113815027	K03098
LOC113815032	K11851
LOC113815039	K15263
LOC113815045	K01027
LOC113815047	K12402
LOC113815053	K14951
LOC113815064	K19370
LOC113815065	K19525
LOC113815070	K00344
LOC113815091	K13863
LOC113815105	K00871
LOC113815108	K05688
LOC113815126	K05692
LOC113815130	K06839
LOC113815135	K05692
LOC113815139	K12314
LOC113815243	K06965
LOC113815250	K04710
LOC113815251	K04710
LOC113815265	K08104
LOC113815272	K08804
LOC113815287	K19599
LOC113815310	K10142
LOC113815316	K00070
LOC113815327	K13101
LOC113815331	K05612
LOC113815332	K05612
LOC113815341	K01934
LOC113815355	K01712
LOC113815357	K02449
LOC113815365	K11980
LOC113815367	K00515
LOC113815379	K08744
LOC113815463	K06560
LOC113815485	K09624
LOC113815485	K00280
LOC113815486	K01348
LOC113815489	K10656
LOC113815496	K15014
LOC113815498	K07897
LOC113815505	K08515
LOC113815557	K13248
LOC113815566	K06013
LOC113815572	K01025
LOC113815583	K00699
LOC113815619	K00699
LOC113815624	K04510
LOC113815638	K19525
LOC113815676	K10594
LOC113815686	K00457
LOC113815708	K13963
LOC113815714	K01834
LOC113815715	K06813
LOC113815724	K10380
LOC113815725	K10380
LOC113815767	K10751
LOC113815806	K17525
LOC113815807	K13504
LOC113815850	K12834
LOC113815875	K18211
LOC113815890	K16360
LOC113815892	K10523
LOC113815925	K07205
LOC113815957	K00643
LOC113815959	K06620
LOC113815970	K04930
LOC113815986	K02186
LOC113815990	K01464
LOC113815994	K14018
LOC113816002	K17361
LOC113816009	K01681
LOC113816012	K03163
LOC113816020	K15442
LOC113816022	K14709
LOC113816023	K15275
LOC113816033	K15275
LOC113816035	K14709
LOC113816049	K01053
LOC113816060	K07152
LOC113816062	K01053
LOC113816124	K01106
LOC113816128	K00760
LOC113816135	K01303
LOC113816136	K14010
LOC113816137	K17623
LOC113816161	K05692
LOC113816166	K08870
LOC113816168	K01022
LOC113816169	K12036
LOC113816174	K12398
LOC113816181	K07359
LOC113816225	K10276
LOC113816226	K17513
LOC113816264	K14801
LOC113816321	K09113
LOC113816325	K00106
LOC113816330	K11817
LOC113816342	K17356
LOC113816345	K04714
LOC113816380	K18032
LOC113816397	K15340
LOC113816397	K15340
LOC113816410	K07374
LOC113816415	K06267
LOC113816418	K10203
LOC113816434	K13800
LOC113816450	K01969
LOC113816459	K01958
LOC113816473	K11584
LOC113816491	K00737
LOC113816501	K10882
LOC113816502	K18757
LOC113816503	K01881
LOC113816519	K04411
LOC113816519	K04412
LOC113816535	K09228
LOC113816547	K10203
LOC113816555	K13800
LOC113816562	K03193
LOC113816572	K08212
LOC113816593	K15178
LOC113816598	K06664
LOC113816599	K18341
LOC113816599	K17902
LOC113816603	K03347
LOC113816633	K13506
LOC113816640	K13506
LOC113816680	K04667
LOC113816682	K01079
LOC113816705	K08743
LOC113816732	K02133
LOC113816732	K02133
LOC113816740	K17268
LOC113816748	K12171
LOC113816761	K15537
LOC113816781	K10692
LOC113816839	K09828
LOC113816844	K11851
LOC113816889	K01803
LOC113816901	K05956
LOC113816902	K02959
LOC113816912	K00451
LOC113816913	K13986
LOC113816919	K18764
LOC113816925	K11725
LOC113816926	K01969
LOC113816935	K04321
LOC113816942	K01046
LOC113816955	K14360
LOC113816957	K04410
LOC113816958	K13236
LOC113816964	K14572
LOC113816971	K14073
LOC113816986	K05039
LOC113816992	K05684
LOC113816994	K13110
LOC113817000	K04688
LOC113817026	K12375
LOC113817038	K00746
LOC113817046	K13365
LOC113817046	K13365
LOC113817068	K04994
LOC113817069	K10359
LOC113817072	K00869
LOC113817081	K11267
LOC113817084	K12316
LOC113817093	K00149
LOC113817096	K11161
LOC113817109	K12386
LOC113817131	K06237
LOC113817168	K07865
LOC113817185	K08660
LOC113817186	K10382
LOC113817188	K16340
LOC113817189	K08660
LOC113817189	K08660
LOC113817190	K06058
LOC113817191	K06058
LOC113817198	K00710
LOC113817205	K09228
LOC113817208	K08861
LOC113817211	K09090
LOC113817216	K15559
LOC113817234	K10388
LOC113817262	K01183
LOC113817270	K06816
LOC113817289	K01490
LOC113817334	K14304
LOC113817336	K00318
LOC113817338	K13137
LOC113817341	K09624
LOC113817342	K00310
LOC113817345	K12301
LOC113817356	K02603
LOC113817360	K10770
LOC113817362	K12179
LOC113817363	K14613
LOC113817365	K00939
LOC113817373	K16848
LOC113817375	K03016
LOC113817382	K09454
LOC113817391	K02541
LOC113817392	K13348
LOC113817396	K02296
LOC113817399	K19201
LOC113817416	K12235
LOC113817417	K05858
LOC113817434	K00544
LOC113817472	K13443
LOC113817475	K01784
LOC113817487	K01131
LOC113817496	K02186
LOC113817520	K10891
LOC113817521	K01077
LOC113817566	K15030
LOC113817587	K01102
LOC113817598	K10183
LOC113817613	K10607
LOC113817626	K11140
LOC113817683	K17609
LOC113817710	K01017
LOC113817710	K09673
LOC113817710	K01017
LOC113817729	K10590
LOC113817730	K08342
LOC113817737	K14289
LOC113817752	K11290
LOC113817761	K09670
LOC113817772	K14073
LOC113817775	K03454
LOC113817782	K05765
LOC113817796	K02602
LOC113817801	K12667
LOC113817808	K03013
LOC113817812	K16175
LOC113817817	K06094
LOC113817821	K14616
LOC113817826	K03363
LOC113817837	K01510
LOC113817851	K00306
LOC113817853	K12302
LOC113817854	K08076
LOC113817856	K17796
LOC113817866	K18032
LOC113817904	K15047
LOC113817904	K12888
LOC113817904	K12888
LOC113817928	K12462
LOC113817958	K07977
LOC113818024	K17350
LOC113818032	K01409
LOC113818032	K01409
LOC113818059	K08827
LOC113818072	K10572
LOC113818074	K02131
LOC113818097	K14525
LOC113818098	K04453
LOC113818099	K12405
LOC113818101	K18168
LOC113818106	K15115
LOC113818113	K12897
LOC113818120	K08670
LOC113818124	K07048
LOC113818131	K14165
LOC113818143	K05122
LOC113818171	K00444
LOC113818175	K11765
LOC113818179	K08187
LOC113818188	K08073
LOC113818193	K12386
LOC113818199	K05758
LOC113818218	K00635
LOC113818219	K08069
LOC113818230	K10575
LOC113818237	K11141
LOC113818250	K11817
LOC113818269	K15284
LOC113818277	K08190
LOC113818292	K11974
LOC113818292	K11974
LOC113818300	K00474
LOC113818317	K15123
LOC113818334	K14258
LOC113818335	K11840
LOC113818356	K12175
LOC113818369	K05323
LOC113818374	K09090
LOC113818381	K03135
LOC113818433	K11857
LOC113818451	K00232
LOC113818452	K07952
LOC113818487	K00624
LOC113818504	K00232
LOC113818543	K03178
LOC113818567	K10599
LOC113818595	K08814
LOC113818642	K14648
LOC113818653	K14165
LOC113818693	K14394
LOC113818707	K15791
LOC113818713	K05643
LOC113818736	K12314
LOC113818784	K18932
LOC113818806	K14722
LOC113818850	K14001
LOC113818873	K06821
LOC113818882	K14799
LOC113818887	K12196
LOC113818935	K08585
LOC113818937	K02359
LOC113818946	K02105
LOC113818947	K09228
LOC113818953	K17478
LOC113818954	K01639
LOC113818957	K08799
LOC113818969	K14443
LOC113819038	K01183
LOC113819055	K01512
LOC113819071	K15363
LOC113819078	K01115
LOC113819109	K11971
LOC113819128	K07901
LOC113819146	K14589
LOC113819147	K12196
LOC113819183	K11095
LOC113819186	K10612
LOC113819187	K14778
LOC113819198	K19007
LOC113819214	K12349
LOC113819235	K05181
LOC113819262	K12314
LOC113819263	K12314
LOC113819265	K10354
LOC113819266	K12314
LOC113819268	K12314
LOC113819270	K12314
LOC113819280	K05016
LOC113819280	K05016
LOC113819282	K06258
LOC113819282	K06258
LOC113819302	K01008
LOC113819352	K00600
LOC113819367	K07969
LOC113819373	K06101
LOC113819386	K05128
LOC113819387	K16743
LOC113819392	K09304
LOC113819409	K09680
LOC113819414	K05289
LOC113819453	K12852
LOC113819485	K17598
LOC113819544	K12567
LOC113819550	K00710
LOC113819580	K00995
LOC113819613	K06780
LOC113819630	K00544
LOC113819644	K14388
LOC113819664	K03098
LOC113819666	K00827
LOC113819694	K11130
LOC113819698	K18171
LOC113819700	K06530
LOC113819706	K16190
LOC113819712	K10162
LOC113819727	K14168
LOC113819729	K10703
LOC113819749	K05170
LOC113819755	K11093
LOC113819760	K14286
LOC113819781	K10407
LOC113819797	K09228
LOC113819808	K00078
LOC113819822	K11798
LOC113819824	K15620
LOC113819830	K14946
LOC113819830	K14946
LOC113819838	K00923
LOC113819838	K00923
[truncated: 108 more rows]
