# Supplementary material for: Shedding the Light on Litopenaeus vannamei Differential Muscle and Hepatopancreas Immune Responses in White Spot Syndrome Virus (WSSV) Exposure
Source: Genes (Basel). 2020 Jul 16;11(7):805. doi: 10.3390/genes11070805 (PMC7397224; doi:10.3390/genes11070805)
Supplement: Supplementary file 1 [file genes-11-00805-s001.zip › Suplementary Material_Genes/S3_Table.xlsx]

## Sheet: DEG_Hp
Locus	GO_annotation
LOC113799894	GO:0005737^cellular_component^cytoplasm`GO:0030286^cellular_component^dynein	complex`GO:0005874^cellular_component^microtubule`GO:0031514^cellular_component^motile	cilium`GO:0005524^molecular_function^ATP	binding`GO:0016887^molecular_function^ATPase	activity`GO:0003777^molecular_function^microtubule	motor	activity`GO:0030030^biological_process^cell	projection	organization`GO:0007018^biological_process^microtubule-based	movement
LOC113799919	GO:0005783^cellular_component^endoplasmic	reticulum`GO:0030176^cellular_component^integral	component	of	endoplasmic	reticulum	membrane`GO:0005509^molecular_function^calcium	ion	binding`GO:0001948^molecular_function^glycoprotein	binding`GO:0004571^molecular_function^mannosyl-oligosaccharide	1,2-alpha-mannosidase	activity`GO:0051787^molecular_function^misfolded	protein	binding`GO:0030968^biological_process^endoplasmic	reticulum	unfolded	protein	response`GO:0030433^biological_process^ER-associated	ubiquitin-dependent	protein	catabolic	process`GO:0097466^biological_process^glycoprotein	ERAD	pathway`GO:1904382^biological_process^mannose	trimming	involved	in	glycoprotein	ERAD	pathway`GO:0006491^biological_process^N-glycan	processing`GO:1904154^biological_process^positive	regulation	of	retrograde	protein	transport,	ER	to	cytosol`GO:0036510^biological_process^trimming	of	terminal	mannose	on	C	branch
LOC113799947	GO:0005777^cellular_component^peroxisome`GO:0048037^molecular_function^cofactor	binding`GO:0008445^molecular_function^D-aspartate	oxidase	activity`GO:0071949^molecular_function^FAD	binding`GO:0005102^molecular_function^receptor	binding`GO:0006533^biological_process^aspartate	catabolic	process`GO:0006531^biological_process^aspartate	metabolic	process`GO:0019478^biological_process^D-amino	acid	catabolic	process`GO:0007625^biological_process^grooming	behavior`GO:0042445^biological_process^hormone	metabolic	process`GO:0007320^biological_process^insemination`GO:0055114^biological_process^oxidation-reduction	process
LOC113799956	GO:0005737^cellular_component^cytoplasm`GO:0005634^cellular_component^nucleus`GO:0005509^molecular_function^calcium	ion	binding`GO:0016874^molecular_function^ligase	activity`GO:0004871^molecular_function^signal	transducer	activity`GO:0004842^molecular_function^ubiquitin-protein	transferase	activity`GO:0008270^molecular_function^zinc	ion	binding`GO:0007166^biological_process^cell	surface	receptor	signaling	pathway`GO:0023051^biological_process^regulation	of	signaling
LOC113799959	GO:0005737^cellular_component^cytoplasm`GO:0016021^cellular_component^integral	component	of	membrane`GO:0046872^molecular_function^metal	ion	binding`GO:0004222^molecular_function^metalloendopeptidase	activity`GO:0036500^biological_process^ATF6-mediated	unfolded	protein	response`GO:0008203^biological_process^cholesterol	metabolic	process`GO:0031293^biological_process^membrane	protein	intracellular	domain	proteolysis`GO:0051091^biological_process^positive	regulation	of	sequence-specific	DNA	binding	transcription	factor	activity`GO:1990440^biological_process^positive	regulation	of	transcription	from	RNA	polymerase	II	promoter	in	response	to	endoplasmic	reticulum	stress
LOC113799985	GO:0005783^cellular_component^endoplasmic	reticulum`GO:0070062^cellular_component^extracellular	exosome`GO:0005576^cellular_component^extracellular	region`GO:0005794^cellular_component^Golgi	apparatus`GO:0016021^cellular_component^integral	component	of	membrane`GO:0005887^cellular_component^integral	component	of	plasma	membrane`GO:0031902^cellular_component^late	endosome	membrane`GO:0005765^cellular_component^lysosomal	membrane`GO:0005764^cellular_component^lysosome`GO:0016020^cellular_component^membrane`GO:0045121^cellular_component^membrane	raft`GO:0005635^cellular_component^nuclear	envelope`GO:0048471^cellular_component^perinuclear	region	of	cytoplasm`GO:0015485^molecular_function^cholesterol	binding`GO:0008158^molecular_function^hedgehog	receptor	activity`GO:0004872^molecular_function^receptor	activity`GO:0015248^molecular_function^sterol	transporter	activity`GO:0004888^molecular_function^transmembrane	signaling	receptor	activity`GO:0001618^molecular_function^virus	receptor	activity`GO:0007628^biological_process^adult	walking	behavior`GO:0006914^biological_process^autophagy`GO:0008206^biological_process^bile	acid	metabolic	process`GO:0071404^biological_process^cellular	response	to	low-density	lipoprotein	particle	stimulus`GO:0071383^biological_process^cellular	response	to	steroid	hormone	stimulus`GO:0033344^biological_process^cholesterol	efflux`GO:0042632^biological_process^cholesterol	homeostasis`GO:0008203^biological_process^cholesterol
LOC113799989	GO:0005576^cellular_component^extracellular	region`GO:0030246^molecular_function^carbohydrate	binding`GO:0030341^molecular_function^chondroitin	AC	lyase	activity`GO:0046872^molecular_function^metal	ion	binding`GO:0005975^biological_process^carbohydrate	metabolic	process
LOC113799994	GO:0032580^cellular_component^Golgi	cisterna	membrane`GO:0016021^cellular_component^integral	component	of	membrane`GO:0008417^molecular_function^fucosyltransferase	activity`GO:0036065^biological_process^fucosylation`GO:0006486^biological_process^protein	glycosylation
LOC113799995	GO:0005576^cellular_component^extracellular	region`GO:0030246^molecular_function^carbohydrate	binding`GO:0030341^molecular_function^chondroitin	AC	lyase	activity`GO:0046872^molecular_function^metal	ion	binding`GO:0005975^biological_process^carbohydrate	metabolic	process
LOC113800027	GO:0005829^cellular_component^cytosol`GO:0005968^cellular_component^Rab-protein	geranylgeranyltransferase	complex`GO:0005096^molecular_function^GTPase	activator	activity`GO:0016491^molecular_function^oxidoreductase	activity`GO:0017137^molecular_function^Rab	GTPase	binding`GO:0018344^biological_process^protein	geranylgeranylation`GO:0006612^biological_process^protein	targeting	to	membrane
LOC113800032	GO:0005737^cellular_component^cytoplasm`GO:0005783^cellular_component^endoplasmic	reticulum`GO:0005739^cellular_component^mitochondrion`GO:0008253^molecular_function^5'-nucleotidase	activity`GO:0000287^molecular_function^magnesium	ion	binding`GO:0000166^molecular_function^nucleotide	binding`GO:0016740^molecular_function^transferase	activity`GO:0046085^biological_process^adenosine	metabolic	process`GO:0016311^biological_process^dephosphorylation`GO:0009117^biological_process^nucleotide	metabolic	process
LOC113800032	GO:0005737^cellular_component^cytoplasm`GO:0008253^molecular_function^5'-nucleotidase	activity`GO:0000287^molecular_function^magnesium	ion	binding`GO:0000166^molecular_function^nucleotide	binding`GO:0016740^molecular_function^transferase	activity`GO:0009117^biological_process^nucleotide	metabolic	process
LOC113800036	GO:0005758^cellular_component^mitochondrial	intermembrane	space`GO:0005739^cellular_component^mitochondrion`GO:1990050^molecular_function^phosphatidic	acid	transporter	activity`GO:0006915^biological_process^apoptotic	process`GO:0015914^biological_process^phospholipid	transport
LOC113800084	GO:0005737^cellular_component^cytoplasm`GO:0005829^cellular_component^cytosol`GO:0016020^cellular_component^membrane`GO:0005739^cellular_component^mitochondrion`GO:0005634^cellular_component^nucleus`GO:0004197^molecular_function^cysteine-type	endopeptidase	activity`GO:0097153^molecular_function^cysteine-type	endopeptidase	activity	involved	in	apoptotic	process`GO:0019899^molecular_function^enzyme	binding`GO:0019904^molecular_function^protein	domain	specific	binding`GO:0007568^biological_process^aging`GO:0006915^biological_process^apoptotic	process`GO:0097190^biological_process^apoptotic	signaling	pathway`GO:0007420^biological_process^brain	development`GO:0071260^biological_process^cellular	response	to	mechanical	stimulus`GO:0006977^biological_process^DNA	damage	response,	signal	transduction	by	p53	class	mediator	resulting	in	cell	cycle	arrest`GO:0035234^biological_process^ectopic	germ	cell	programmed	cell	death`GO:0097194^biological_process^execution	phase	of	apoptosis`GO:0097192^biological_process^extrinsic	apoptotic	signaling	pathway	in	absence	of	ligand`GO:0008630^biological_process^intrinsic
LOC113800103	GO:0005737^cellular_component^cytoplasm`GO:0005783^cellular_component^endoplasmic	reticulum`GO:0005789^cellular_component^endoplasmic	reticulum	membrane`GO:0005794^cellular_component^Golgi	apparatus`GO:0016021^cellular_component^integral	component	of	membrane`GO:0016020^cellular_component^membrane`GO:0031965^cellular_component^nuclear	membrane`GO:0006915^biological_process^apoptotic	process`GO:0006914^biological_process^autophagy`GO:0030308^biological_process^negative	regulation	of	cell	growth
LOC113800158	GO:0005525^molecular_function^GTP	binding`GO:0003924^molecular_function^GTPase	activity`GO:0046872^molecular_function^metal	ion	binding`GO:0004871^molecular_function^signal	transducer	activity`GO:0007188^biological_process^adenylate	cyclase-modulating	G-protein	coupled	receptor	signaling	pathway
LOC113800163	GO:0005524^molecular_function^ATP	binding`GO:0004004^molecular_function^ATP-dependent	RNA	helicase	activity`GO:0003676^molecular_function^nucleic	acid	binding`GO:0030154^biological_process^cell	differentiation`GO:0043046^biological_process^DNA	methylation	involved	in	gamete	generation`GO:0009566^biological_process^fertilization`GO:0010467^biological_process^gene	expression`GO:0031047^biological_process^gene	silencing	by	RNA`GO:0007140^biological_process^male	meiosis`GO:0007275^biological_process^multicellular	organism	development`GO:0034587^biological_process^piRNA	metabolic	process`GO:1903955^biological_process^positive	regulation	of	protein	targeting	to	mitochondrion`GO:0010501^biological_process^RNA	secondary	structure	unwinding`GO:0007283^biological_process^spermatogenesis
LOC113800166	GO:0005737^cellular_component^cytoplasm`GO:0005829^cellular_component^cytosol`GO:0005783^cellular_component^endoplasmic	reticulum`GO:0005925^cellular_component^focal	adhesion`GO:0005794^cellular_component^Golgi	apparatus`GO:0031985^cellular_component^Golgi	cisterna`GO:0000139^cellular_component^Golgi	membrane`GO:0016021^cellular_component^integral	component	of	membrane`GO:0043231^cellular_component^intracellular	membrane-bounded	organelle`GO:0016020^cellular_component^membrane`GO:0005730^cellular_component^nucleolus`GO:0048471^cellular_component^perinuclear	region	of	cytoplasm`GO:0031201^cellular_component^SNARE	complex`GO:0005802^cellular_component^trans-Golgi	network`GO:0005484^molecular_function^SNAP	receptor	activity`GO:0000149^molecular_function^SNARE	binding`GO:0019905^molecular_function^syntaxin	binding`GO:0090161^biological_process^Golgi	ribbon	formation`GO:0006886^biological_process^intracellular	protein	transport`GO:0042147^biological_process^retrograde	transport,	endosome	to	Golgi`GO:0048278^biological_process^vesicle	docking`GO:0006906^biological_process^vesicle	fusion
LOC113800171	GO:0005737^cellular_component^cytoplasm`GO:0004022^molecular_function^alcohol	dehydrogenase	(NAD)	activity`GO:0051903^molecular_function^S-(hydroxymethyl)glutathione	dehydrogenase	activity`GO:0008270^molecular_function^zinc	ion	binding`GO:0006069^biological_process^ethanol	oxidation
LOC113800179	GO:0005622^cellular_component^intracellular`GO:0005886^cellular_component^plasma	membrane`GO:0005524^molecular_function^ATP	binding`GO:0046872^molecular_function^metal	ion	binding`GO:0004697^molecular_function^protein	kinase	C	activity`GO:0004674^molecular_function^protein	serine/threonine	kinase	activity`GO:0009950^biological_process^dorsal/ventral	axis	specification`GO:0007030^biological_process^Golgi	organization`GO:0007252^biological_process^I-kappaB	phosphorylation`GO:0034389^biological_process^lipid	particle	organization`GO:0007616^biological_process^long-term	memory`GO:0008285^biological_process^negative	regulation	of	cell	proliferation`GO:0048812^biological_process^neuron	projection	morphogenesis`GO:0018105^biological_process^peptidyl-serine	phosphorylation`GO:0040018^biological_process^positive	regulation	of	multicellular	organism	growth`GO:0090277^biological_process^positive	regulation	of	peptide	hormone	secretion`GO:0006468^biological_process^protein	phosphorylation`GO:0045471^biological_process^response	to	ethanol
LOC113800188	GO:0005739^cellular_component^mitochondrion`GO:0051537^molecular_function^2	iron,	2	sulfur	cluster	binding`GO:0051539^molecular_function^4	iron,	4	sulfur	cluster	binding`GO:0008198^molecular_function^ferrous	iron	binding`GO:0005198^molecular_function^structural	molecule	activity`GO:0016226^biological_process^iron-sulfur	cluster	assembly`GO:0097428^biological_process^protein	maturation	by	iron-sulfur	cluster	transfer`GO:0006790^biological_process^sulfur	compound	metabolic	process
LOC113800191	GO:0005737^cellular_component^cytoplasm`GO:0031901^cellular_component^early	endosome	membrane`GO:0010008^cellular_component^endosome	membrane`GO:0070062^cellular_component^extracellular	exosome`GO:0043231^cellular_component^intracellular	membrane-bounded	organelle`GO:0005765^cellular_component^lysosomal	membrane`GO:0016020^cellular_component^membrane`GO:0007032^biological_process^endosome	organization`GO:0001649^biological_process^osteoblast	differentiation`GO:0015031^biological_process^protein	transport`GO:2000641^biological_process^regulation	of	early	endosome	to	late	endosome	transport`GO:1902954^biological_process^regulation	of	early	endosome	to	recycling	endosome	transport
LOC113800193	GO:0005654^cellular_component^nucleoplasm`GO:0005634^cellular_component^nucleus`GO:0000166^molecular_function^nucleotide	binding`GO:0044822^molecular_function^poly(A)	RNA	binding`GO:0051321^biological_process^meiotic	cell	cycle
LOC113800196	GO:0005789^cellular_component^endoplasmic	reticulum	membrane`GO:0016021^cellular_component^integral	component	of	membrane`GO:0004800^molecular_function^thyroxine	5'-deiodinase	activity`GO:0042446^biological_process^hormone	biosynthetic	process
LOC113800197	GO:0005789^cellular_component^endoplasmic	reticulum	membrane`GO:0016021^cellular_component^integral	component	of	membrane`GO:0004800^molecular_function^thyroxine	5'-deiodinase	activity`GO:0006091^biological_process^generation	of	precursor	metabolites	and	energy`GO:0042446^biological_process^hormone	biosynthetic	process
LOC113800197	GO:0016021^cellular_component^integral	component	of	membrane`GO:0016020^cellular_component^membrane`GO:0005886^cellular_component^plasma	membrane`GO:0008430^molecular_function^selenium	binding`GO:0004800^molecular_function^thyroxine	5'-deiodinase	activity`GO:0031625^molecular_function^ubiquitin	protein	ligase	binding`GO:0034641^biological_process^cellular	nitrogen	compound	metabolic	process`GO:0042446^biological_process^hormone	biosynthetic	process`GO:0001514^biological_process^selenocysteine	incorporation`GO:0044281^biological_process^small	molecule	metabolic	process`GO:0006590^biological_process^thyroid	hormone	generation`GO:0042403^biological_process^thyroid	hormone	metabolic	process
LOC113800199	GO:0008106^molecular_function^alcohol	dehydrogenase	(NADP+)	activity
LOC113800201	GO:0008106^molecular_function^alcohol	dehydrogenase	(NADP+)	activity
LOC113800212	GO:0003995^molecular_function^acyl-CoA	dehydrogenase	activity`GO:0009055^molecular_function^electron	carrier	activity`GO:0000062^molecular_function^fatty-acyl-CoA	binding`GO:0050660^molecular_function^flavin	adenine	dinucleotide	binding`GO:0052890^molecular_function^oxidoreductase	activity,	acting	on	the	CH-CH	group	of	donors,	with	a	flavin	as	acceptor`GO:0033539^biological_process^fatty	acid	beta-oxidation	using	acyl-CoA	dehydrogenase`GO:0006552^biological_process^leucine	catabolic	process`GO:0055088^biological_process^lipid	homeostasis
LOC113800219	GO:0005634^cellular_component^nucleus`GO:0046872^molecular_function^metal	ion	binding`GO:0003950^molecular_function^NAD+	ADP-ribosyltransferase	activity`GO:0044822^molecular_function^poly(A)	RNA	binding
LOC113800242	GO:0005789^cellular_component^endoplasmic	reticulum	membrane`GO:0016021^cellular_component^integral	component	of	membrane`GO:0000225^molecular_function^N-acetylglucosaminylphosphatidylinositol	deacetylase	activity`GO:0006506^biological_process^GPI	anchor	biosynthetic	process
LOC113800242	GO:0042406^cellular_component^extrinsic	component	of	endoplasmic	reticulum	membrane`GO:0016021^cellular_component^integral	component	of	membrane`GO:0000225^molecular_function^N-acetylglucosaminylphosphatidylinositol	deacetylase	activity`GO:0006506^biological_process^GPI	anchor	biosynthetic	process
LOC113800243	GO:0031265^cellular_component^CD95	death-inducing	signaling	complex`GO:0044297^cellular_component^cell	body`GO:0005737^cellular_component^cytoplasm`GO:0005856^cellular_component^cytoskeleton`GO:0005829^cellular_component^cytosol`GO:0031264^cellular_component^death-inducing	signaling	complex`GO:0045121^cellular_component^membrane	raft`GO:0005815^cellular_component^microtubule	organizing	center`GO:0005741^cellular_component^mitochondrial	outer	membrane`GO:0005739^cellular_component^mitochondrion`GO:0043005^cellular_component^neuron	projection`GO:0030690^cellular_component^Noc1p-Noc2p	complex`GO:0005654^cellular_component^nucleoplasm`GO:0097342^cellular_component^ripoptosome`GO:0004197^molecular_function^cysteine-type	endopeptidase	activity`GO:0097153^molecular_function^cysteine-type	endopeptidase	activity	involved	in	apoptotic	process`GO:0097199^molecular_function^cysteine-type	endopeptidase	activity	involved	in	apoptotic	signaling	pathway`GO:0008234^molecular_function^cysteine-type	peptidase	activity`GO:0035877^molecular_function^death	effector	domain	binding`GO:0008233^molecular_function^peptidase	activity`GO:0097110^molecular_function^scaffold	protein	binding`GO:0031625^molecular_function^ubiquitin	protein	ligase	binding`GO:0097202^biological_process^activation	of	cysteine-type	endopeptidase	activity`GO:0006919^biological_process^activation	of	cysteine-type	endopeptidase	activity	involved
LOC113800245	GO:0032580^cellular_component^Golgi	cisterna	membrane`GO:0016021^cellular_component^integral	component	of	membrane`GO:0046921^molecular_function^alpha-(1->6)-fucosyltransferase	activity`GO:0008424^molecular_function^glycoprotein	6-alpha-L-fucosyltransferase	activity`GO:0046368^biological_process^GDP-L-fucose	metabolic	process`GO:0036071^biological_process^N-glycan	fucosylation`GO:0033578^biological_process^protein	glycosylation	in	Golgi`GO:0006487^biological_process^protein	N-linked	glycosylation`GO:0018279^biological_process^protein	N-linked	glycosylation	via	asparagine
LOC113800267	GO:0005737^cellular_component^cytoplasm`GO:0005856^cellular_component^cytoskeleton`GO:0008093^molecular_function^cytoskeletal	adaptor	activity`GO:0008017^molecular_function^microtubule	binding`GO:0046966^molecular_function^thyroid	hormone	receptor	binding`GO:0007050^biological_process^cell	cycle	arrest`GO:0009267^biological_process^cellular	response	to	starvation`GO:0097067^biological_process^cellular	response	to	thyroid	hormone	stimulus`GO:0001578^biological_process^microtubule	bundle	formation`GO:0030308^biological_process^negative	regulation	of	cell	growth`GO:0045647^biological_process^negative	regulation	of	erythrocyte	differentiation`GO:0010629^biological_process^negative	regulation	of	gene	expression`GO:0007026^biological_process^negative	regulation	of	microtubule	depolymerization`GO:0051726^biological_process^regulation	of	cell	cycle
LOC113800269	GO:0005783^cellular_component^endoplasmic	reticulum`GO:0005789^cellular_component^endoplasmic	reticulum	membrane`GO:0005925^cellular_component^focal	adhesion`GO:0016021^cellular_component^integral	component	of	membrane`GO:0018812^molecular_function^3-hydroxyacyl-CoA	dehydratase	activity`GO:0019899^molecular_function^enzyme	binding`GO:0030497^biological_process^fatty	acid	elongation`GO:0007249^biological_process^I-kappaB	kinase/NF-kappaB	signaling`GO:0007254^biological_process^JNK	cascade`GO:0046726^biological_process^positive	regulation	by	virus	of	viral	protein	levels	in	host	cell`GO:0045070^biological_process^positive	regulation	of	viral	genome	replication`GO:0007266^biological_process^Rho	protein	signal	transduction`GO:0042761^biological_process^very	long-chain	fatty	acid	biosynthetic	process
LOC113800272	GO:0000791^cellular_component^euchromatin`GO:0000792^cellular_component^heterochromatin`GO:0000790^cellular_component^nuclear	chromatin`GO:0005657^cellular_component^replication	fork`GO:0044729^molecular_function^hemi-methylated	DNA-binding`GO:0042393^molecular_function^histone	binding`GO:0016874^molecular_function^ligase	activity`GO:0035064^molecular_function^methylated	histone	binding`GO:0004842^molecular_function^ubiquitin-protein	transferase	activity`GO:0008270^molecular_function^zinc	ion	binding`GO:0007049^biological_process^cell	cycle`GO:0016574^biological_process^histone	ubiquitination`GO:0010216^biological_process^maintenance	of	DNA	methylation`GO:0000122^biological_process^negative	regulation	of	transcription	from	RNA	polymerase	II	promoter`GO:0051865^biological_process^protein	autoubiquitination`GO:0042787^biological_process^protein	ubiquitination	involved	in	ubiquitin-dependent	protein	catabolic	process`GO:0006351^biological_process^transcription,	DNA-templated
LOC113800274	GO:0005694^cellular_component^chromosome`GO:0005634^cellular_component^nucleus`GO:0003697^molecular_function^single-stranded	DNA	binding`GO:0006268^biological_process^DNA	unwinding	involved	in	DNA	replication`GO:0045892^biological_process^negative	regulation	of	transcription,	DNA-templated
LOC113800280	GO:0005789^cellular_component^endoplasmic	reticulum	membrane`GO:0016021^cellular_component^integral	component	of	membrane`GO:0016831^molecular_function^carboxy-lyase	activity`GO:0030170^molecular_function^pyridoxal	phosphate	binding`GO:0008117^molecular_function^sphinganine-1-phosphate	aldolase	activity`GO:0007527^biological_process^adult	somatic	muscle	development`GO:0019752^biological_process^carboxylic	acid	metabolic	process`GO:0046331^biological_process^lateral	inhibition`GO:0007275^biological_process^multicellular	organism	development`GO:0030149^biological_process^sphingolipid	catabolic	process
LOC113800316	GO:0005759^cellular_component^mitochondrial	matrix`GO:0005506^molecular_function^iron	ion	binding`GO:0031418^molecular_function^L-ascorbic	acid	binding`GO:0016702^molecular_function^oxidoreductase	activity,	acting	on	single	donors	with	incorporation	of	molecular	oxygen,	incorporation	of	two	atoms	of	oxygen`GO:0050353^molecular_function^trimethyllysine	dioxygenase	activity`GO:0045329^biological_process^carnitine	biosynthetic	process`GO:0051354^biological_process^negative	regulation	of	oxidoreductase	activity
LOC113800333	GO:0005856^cellular_component^cytoskeleton`GO:0005829^cellular_component^cytosol`GO:0034709^cellular_component^methylosome`GO:0005634^cellular_component^nucleus`GO:0034715^cellular_component^pICln-Sm	protein	complex`GO:0005886^cellular_component^plasma	membrane`GO:0006884^biological_process^cell	volume	homeostasis`GO:0006821^biological_process^chloride	transport`GO:0000387^biological_process^spliceosomal	snRNP	assembly
LOC113800339	GO:0016491^molecular_function^oxidoreductase	activity
LOC113800343	GO:0005739^cellular_component^mitochondrion`GO:0004602^molecular_function^glutathione	peroxidase	activity`GO:0047066^molecular_function^phospholipid-hydroperoxide	glutathione	peroxidase	activity`GO:0007275^biological_process^multicellular	organism	development`GO:0006979^biological_process^response	to	oxidative	stress
LOC113800343	GO:0009507^cellular_component^chloroplast`GO:0004602^molecular_function^glutathione	peroxidase	activity`GO:0080167^biological_process^response	to	karrikin`GO:0006979^biological_process^response	to	oxidative	stress
LOC113800362	GO:0016021^cellular_component^integral	component	of	membrane`GO:0017059^cellular_component^serine	C-palmitoyltransferase	complex`GO:0035339^cellular_component^SPOTS	complex`GO:0030170^molecular_function^pyridoxal	phosphate	binding`GO:0004758^molecular_function^serine	C-palmitoyltransferase	activity`GO:0006686^biological_process^sphingomyelin	biosynthetic	process
LOC113800370	GO:0030127^cellular_component^COPII	vesicle	coat`GO:0005789^cellular_component^endoplasmic	reticulum	membrane`GO:0000139^cellular_component^Golgi	membrane`GO:0048471^cellular_component^perinuclear	region	of	cytoplasm`GO:0008270^molecular_function^zinc	ion	binding`GO:0006888^biological_process^ER	to	Golgi	vesicle-mediated	transport`GO:0006886^biological_process^intracellular	protein	transport`GO:2000189^biological_process^positive	regulation	of	cholesterol	homeostasis`GO:0050714^biological_process^positive	regulation	of	protein	secretion`GO:0045714^biological_process^regulation	of	low-density	lipoprotein	particle	receptor	biosynthetic	process
LOC113800370	GO:0030127^cellular_component^COPII	vesicle	coat`GO:0005829^cellular_component^cytosol`GO:0005789^cellular_component^endoplasmic	reticulum	membrane`GO:0012507^cellular_component^ER	to	Golgi	transport	vesicle	membrane`GO:0000139^cellular_component^Golgi	membrane`GO:0016020^cellular_component^membrane`GO:0048471^cellular_component^perinuclear	region	of	cytoplasm`GO:0005215^molecular_function^transporter	activity`GO:0008270^molecular_function^zinc	ion	binding`GO:0019886^biological_process^antigen	processing	and	presentation	of	exogenous	peptide	antigen	via	MHC	class	II`GO:0002474^biological_process^antigen	processing	and	presentation	of	peptide	antigen	via	MHC	class	I`GO:0035909^biological_process^aorta	morphogenesis`GO:0060088^biological_process^auditory	receptor	cell	stereocilium	organization`GO:0044267^biological_process^cellular	protein	metabolic	process`GO:0021747^biological_process^cochlear	nucleus	development`GO:0048208^biological_process^COPII	vesicle
LOC113800373	GO:0005829^cellular_component^cytosol`GO:0005886^cellular_component^plasma	membrane`GO:0004001^molecular_function^adenosine	kinase	activity`GO:0005524^molecular_function^ATP	binding`GO:0005507^molecular_function^copper	ion	binding`GO:0006169^biological_process^adenosine	salvage`GO:0044209^biological_process^AMP	salvage`GO:0016032^biological_process^viral	process
LOC113800374	GO:0048046^cellular_component^apoplast`GO:0009507^cellular_component^chloroplast`GO:0005829^cellular_component^cytosol`GO:0016020^cellular_component^membrane`GO:0005886^cellular_component^plasma	membrane`GO:0009506^cellular_component^plasmodesma`GO:0004001^molecular_function^adenosine	kinase	activity`GO:0005524^molecular_function^ATP	binding`GO:0005507^molecular_function^copper	ion	binding`GO:0006169^biological_process^adenosine	salvage`GO:0044209^biological_process^AMP	salvage`GO:0046686^biological_process^response	to	cadmium	ion`GO:0080094^biological_process^response	to	trehalose-6-phosphate`GO:0016032^biological_process^viral	process
LOC113800375	GO:0005576^cellular_component^extracellular	region
LOC113800376	GO:0005737^cellular_component^cytoplasm`GO:0005829^cellular_component^cytosol`GO:0070062^cellular_component^extracellular	exosome`GO:0005634^cellular_component^nucleus`GO:0004722^molecular_function^protein	serine/threonine	phosphatase	activity`GO:0004725^molecular_function^protein	tyrosine	phosphatase	activity`GO:0008138^molecular_function^protein	tyrosine/serine/threonine	phosphatase	activity`GO:0035335^biological_process^peptidyl-tyrosine	dephosphorylation
LOC113800379	GO:0016021^cellular_component^integral	component	of	membrane`GO:0015114^molecular_function^phosphate	ion	transmembrane	transporter	activity`GO:0015293^molecular_function^symporter	activity`GO:0022857^molecular_function^transmembrane	transporter	activity`GO:0006820^biological_process^anion	transport`GO:0006814^biological_process^sodium	ion	transport`GO:0055085^biological_process^transmembrane	transport
LOC113800381	GO:0005768^cellular_component^endosome`GO:0032593^cellular_component^insulin-responsive	compartment`GO:0005886^cellular_component^plasma	membrane`GO:0005525^molecular_function^GTP	binding`GO:0015031^biological_process^protein	transport`GO:0030100^biological_process^regulation	of	endocytosis`GO:0007264^biological_process^small	GTPase	mediated	signal	transduction
LOC113800384	GO:0005634^cellular_component^nucleus`GO:0097550^cellular_component^transcriptional	preinitiation	complex`GO:0008134^molecular_function^transcription	factor	binding`GO:0008270^molecular_function^zinc	ion	binding`GO:0051101^biological_process^regulation	of	DNA	binding`GO:0006357^biological_process^regulation	of	transcription	from	RNA	polymerase	II	promoter`GO:0006367^biological_process^transcription	initiation	from	RNA	polymerase	II	promoter`GO:0001174^biological_process^transcriptional	start	site	selection	at	RNA	polymerase	II	promoter
LOC113800387	GO:0030127^cellular_component^COPII	vesicle	coat`GO:0005829^cellular_component^cytosol`GO:0005789^cellular_component^endoplasmic	reticulum	membrane`GO:0012507^cellular_component^ER	to	Golgi	transport	vesicle	membrane`GO:0000139^cellular_component^Golgi	membrane`GO:0016020^cellular_component^membrane`GO:0048471^cellular_component^perinuclear	region	of	cytoplasm`GO:0005215^molecular_function^transporter	activity`GO:0008270^molecular_function^zinc	ion	binding`GO:0019886^biological_process^antigen	processing	and	presentation	of	exogenous	peptide	antigen	via	MHC	class	II`GO:0002474^biological_process^antigen	processing	and	presentation	of	peptide	antigen	via	MHC	class	I`GO:0035909^biological_process^aorta	morphogenesis`GO:0060088^biological_process^auditory	receptor	cell	stereocilium	organization`GO:0044267^biological_process^cellular	protein	metabolic	process`GO:0021747^biological_process^cochlear	nucleus	development`GO:0048208^biological_process^COPII	vesicle
LOC113800390	GO:0005789^cellular_component^endoplasmic	reticulum	membrane`GO:0005886^cellular_component^plasma	membrane`GO:0005528^molecular_function^FK506	binding`GO:0003755^molecular_function^peptidyl-prolyl	cis-trans	isomerase	activity`GO:0006974^biological_process^cellular	response	to	DNA	damage	stimulus`GO:0061077^biological_process^chaperone-mediated	protein	folding`GO:0000413^biological_process^protein	peptidyl-prolyl	isomerization
LOC113800405	GO:0042995^cellular_component^cell	projection`GO:0005794^cellular_component^Golgi	apparatus`GO:0005743^cellular_component^mitochondrial	inner	membrane`GO:0005739^cellular_component^mitochondrion`GO:0071949^molecular_function^FAD	binding`GO:0004497^molecular_function^monooxygenase	activity`GO:0016709^molecular_function^oxidoreductase	activity,	acting	on	paired	donors,	with	incorporation	or	reduction	of	molecular	oxygen,	NAD(P)H	as	one	donor,	and	incorporation	of	one	atom	of	oxygen`GO:0001666^biological_process^response	to	hypoxia`GO:0044550^biological_process^secondary	metabolite	biosynthetic	process`GO:0006744^biological_process^ubiquinone	biosynthetic	process
LOC113800411	GO:0046872^molecular_function^metal	ion	binding`GO:0044822^molecular_function^poly(A)	RNA	binding
LOC113800421	GO:0070062^cellular_component^extracellular	exosome
LOC113800436	GO:0005783^cellular_component^endoplasmic	reticulum`GO:0005789^cellular_component^endoplasmic	reticulum	membrane`GO:0030176^cellular_component^integral	component	of	endoplasmic	reticulum	membrane`GO:0016021^cellular_component^integral	component	of	membrane`GO:0016020^cellular_component^membrane`GO:0015152^molecular_function^glucose-6-phosphate	transmembrane	transporter	activity`GO:0005215^molecular_function^transporter	activity`GO:0006820^biological_process^anion	transport`GO:0005975^biological_process^carbohydrate	metabolic	process`GO:0042593^biological_process^glucose	homeostasis`GO:0006006^biological_process^glucose	metabolic	process`GO:0015758^biological_process^glucose	transport`GO:0015760^biological_process^glucose-6-phosphate	transport`GO:0008645^biological_process^hexose	transport`GO:0098779^biological_process^mitophagy	in	response	to	mitochondrial	depolarization`GO:0002230^biological_process^positive	regulation	of	defense	response	to	virus	by	host`GO:0044281^biological_process^small	molecule	metabolic	process`GO:0055085^biological_process^transmembrane	transport`GO:0006810^biological_process^transport`GO:0098792^biological_process^xenophagy
LOC113800437	GO:0005783^cellular_component^endoplasmic	reticulum`GO:0005794^cellular_component^Golgi	apparatus`GO:0000062^molecular_function^fatty-acyl-CoA	binding`GO:0008289^molecular_function^lipid	binding`GO:0006810^biological_process^transport
LOC113800438	GO:0043231^cellular_component^intracellular	membrane-bounded	organelle`GO:0005654^cellular_component^nucleoplasm`GO:0008270^molecular_function^zinc	ion	binding`GO:0007050^biological_process^cell	cycle	arrest
LOC113800441	GO:0016021^cellular_component^integral	component	of	membrane`GO:0005215^molecular_function^transporter	activity`GO:0006810^biological_process^transport
LOC113800449	GO:0005634^cellular_component^nucleus`GO:0003677^molecular_function^DNA	binding`GO:0046872^molecular_function^metal	ion	binding`GO:0003700^molecular_function^transcription	factor	activity,	sequence-specific	DNA	binding`GO:0006355^biological_process^regulation	of	transcription,	DNA-templated
LOC113800449	GO:0005634^cellular_component^nucleus`GO:0003677^molecular_function^DNA	binding`GO:0046872^molecular_function^metal	ion	binding`GO:0006355^biological_process^regulation	of	transcription,	DNA-templated`GO:0006351^biological_process^transcription,	DNA-templated
LOC113800449	GO:0005634^cellular_component^nucleus`GO:0046872^molecular_function^metal	ion	binding`GO:0000977^molecular_function^RNA	polymerase	II	regulatory	region	sequence-specific	DNA	binding`GO:0003700^molecular_function^transcription	factor	activity,	sequence-specific	DNA	binding`GO:0006355^biological_process^regulation	of	transcription,	DNA-templated`GO:0006351^biological_process^transcription,	DNA-templated
LOC113800452	GO:0005783^cellular_component^endoplasmic	reticulum`GO:0005789^cellular_component^endoplasmic	reticulum	membrane`GO:0016021^cellular_component^integral	component	of	membrane`GO:1904153^biological_process^negative	regulation	of	retrograde	protein	transport,	ER	to	cytosol`GO:0070972^biological_process^protein	localization	to	endoplasmic	reticulum
LOC113800464	GO:0017109^cellular_component^glutamate-cysteine	ligase	complex`GO:0030234^molecular_function^enzyme	regulator	activity`GO:0004357^molecular_function^glutamate-cysteine	ligase	activity`GO:0035226^molecular_function^glutamate-cysteine	ligase	catalytic	subunit	binding`GO:0046982^molecular_function^protein	heterodimerization	activity`GO:0007568^biological_process^aging`GO:0008637^biological_process^apoptotic	mitochondrial	changes`GO:0044344^biological_process^cellular	response	to	fibroblast	growth	factor	stimulus`GO:0071372^biological_process^cellular	response	to	follicle-stimulating	hormone	stimulus`GO:0071333^biological_process^cellular	response	to	glucose	stimulus`GO:0035729^biological_process^cellular	response	to	hepatocyte	growth	factor	stimulus`GO:0097069^biological_process^cellular	response	to	thyroxine	stimulus`GO:0006534^biological_process^cysteine	metabolic	process`GO:0006536^biological_process^glutamate	metabolic	process`GO:0006750^biological_process^glutathione	biosynthetic	process`GO:2001237^biological_process^negative	regulation	of	extrinsic
LOC113800476	GO:0012505^cellular_component^endomembrane	system`GO:0005783^cellular_component^endoplasmic	reticulum`GO:0000139^cellular_component^Golgi	membrane`GO:0016021^cellular_component^integral	component	of	membrane`GO:0005509^molecular_function^calcium	ion	binding`GO:0004571^molecular_function^mannosyl-oligosaccharide	1,2-alpha-mannosidase	activity`GO:0008340^biological_process^determination	of	adult	lifespan`GO:0035010^biological_process^encapsulation	of	foreign	target`GO:0006491^biological_process^N-glycan	processing`GO:0072347^biological_process^response	to	anesthetic
LOC113800488	GO:0051213^molecular_function^dioxygenase	activity`GO:0005506^molecular_function^iron	ion	binding`GO:0031418^molecular_function^L-ascorbic	acid	binding`GO:0016705^molecular_function^oxidoreductase	activity,	acting	on	paired	donors,	with	incorporation	or	reduction	of	molecular	oxygen
LOC113800490	GO:0005634^cellular_component^nucleus`GO:0051059^molecular_function^NF-kappaB	binding`GO:1900017^biological_process^positive	regulation	of	cytokine	production	involved	in	inflammatory	response`GO:0051092^biological_process^positive	regulation	of	NF-kappaB	transcription	factor	activity`GO:0051091^biological_process^positive	regulation	of	sequence-specific	DNA	binding	transcription	factor	activity
LOC113800490	GO:0005737^cellular_component^cytoplasm`GO:0005654^cellular_component^nucleoplasm
LOC113800490	GO:0031672^cellular_component^A	band`GO:0016324^cellular_component^apical	plasma	membrane`GO:0016323^cellular_component^basolateral	plasma	membrane`GO:0043034^cellular_component^costamere`GO:0005856^cellular_component^cytoskeleton`GO:0005829^cellular_component^cytosol`GO:0005887^cellular_component^integral	component	of	plasma	membrane`GO:0014704^cellular_component^intercalated	disc`GO:0005622^cellular_component^intracellular`GO:0031430^cellular_component^M	band`GO:0045121^cellular_component^membrane	raft`GO:0043005^cellular_component^neuron	projection`GO:0097481^cellular_component^neuronal	postsynaptic	density`GO:0048471^cellular_component^perinuclear	region	of	cytoplasm`GO:0005886^cellular_component^plasma	membrane`GO:0045211^cellular_component^postsynaptic	membrane`GO:0042383^cellular_component^sarcolemma`GO:0030315^cellular_component^T-tubule`GO:0030018^cellular_component^Z	disc`GO:0051117^molecular_function^ATPase	binding`GO:0019899^molecular_function^enzyme	binding`GO:0044325^molecular_function^ion	channel	binding`GO:0015459^molecular_function^potassium	channel	regulator	activity`GO:0030674^molecular_function^protein	binding,	bridging`GO:0019901^molecular_function^protein	kinase	binding`GO:0030507^molecular_function^spectrin	binding`GO:0005200^molecular_function^structural	constituent	of	cytoskeleton`GO:0086014^biological_process^atrial	cardiac	muscle	cell	action	potential`GO:0086066^biological_process^atrial	cardiac	muscle	cell	to	AV	node	cell
LOC113800505	GO:0005887^cellular_component^integral	component	of	plasma	membrane`GO:0031224^cellular_component^intrinsic	component	of	membrane`GO:0005242^molecular_function^inward	rectifier	potassium	channel	activity`GO:0010107^biological_process^potassium	ion	import`GO:0006813^biological_process^potassium	ion	transport`GO:0051289^biological_process^protein	homotetramerization
LOC113800514	GO:0000781^cellular_component^chromosome,	telomeric	region`GO:0005794^cellular_component^Golgi	apparatus`GO:0035097^cellular_component^histone	methyltransferase	complex`GO:0005654^cellular_component^nucleoplasm`GO:0005634^cellular_component^nucleus`GO:0048188^cellular_component^Set1C/COMPASS	complex`GO:0005802^cellular_component^trans-Golgi	network`GO:0042802^molecular_function^identical	protein	binding`GO:0042803^molecular_function^protein	homodimerization	activity`GO:0006348^biological_process^chromatin	silencing	at	telomere`GO:0016197^biological_process^endosomal	transport`GO:0051568^biological_process^histone	H3-K4	methylation`GO:0006351^biological_process^transcription,	DNA-templated
LOC113800520	GO:0016021^cellular_component^integral	component	of	membrane`GO:0005765^cellular_component^lysosomal	membrane`GO:0005764^cellular_component^lysosome
LOC113800531	GO:0030126^cellular_component^COPI	vesicle	coat`GO:0015031^biological_process^protein	transport`GO:0006890^biological_process^retrograde	vesicle-mediated	transport,	Golgi	to	ER
LOC113800534	GO:0016021^cellular_component^integral	component	of	membrane`GO:0015114^molecular_function^phosphate	ion	transmembrane	transporter	activity`GO:0015293^molecular_function^symporter	activity`GO:0022857^molecular_function^transmembrane	transporter	activity`GO:0006820^biological_process^anion	transport`GO:0006814^biological_process^sodium	ion	transport`GO:0055085^biological_process^transmembrane	transport
LOC113800535	GO:0000775^cellular_component^chromosome,	centromeric	region`GO:0030289^cellular_component^protein	phosphatase	4	complex`GO:0000278^biological_process^mitotic	cell	cycle`GO:0022008^biological_process^neurogenesis
LOC113800540	GO:0005759^cellular_component^mitochondrial	matrix`GO:0005739^cellular_component^mitochondrion`GO:0031419^molecular_function^cobalamin	binding`GO:0046872^molecular_function^metal	ion	binding`GO:0004494^molecular_function^methylmalonyl-CoA	mutase	activity
LOC113800547	GO:0005789^cellular_component^endoplasmic	reticulum	membrane`GO:0016021^cellular_component^integral	component	of	membrane`GO:0004745^molecular_function^retinol	dehydrogenase	activity`GO:0050908^biological_process^detection	of	light	stimulus	involved	in	visual	perception`GO:0043616^biological_process^keratinocyte	proliferation`GO:0042574^biological_process^retinal	metabolic	process`GO:0042572^biological_process^retinol	metabolic	process
LOC113800560	GO:0005615^cellular_component^extracellular	space`GO:0047372^molecular_function^acylglycerol	lipase	activity`GO:0005509^molecular_function^calcium	ion	binding`GO:0047714^molecular_function^galactolipase	activity`GO:0004620^molecular_function^phospholipase	activity`GO:0004806^molecular_function^triglyceride	lipase	activity`GO:0019376^biological_process^galactolipid	catabolic	process`GO:0006629^biological_process^lipid	metabolic	process`GO:0009395^biological_process^phospholipid	catabolic	process
LOC113800566	GO:0016021^cellular_component^integral	component	of	membrane`GO:0005743^cellular_component^mitochondrial	inner	membrane`GO:0015299^molecular_function^solute:proton	antiporter	activity`GO:0034220^biological_process^ion	transmembrane	transport`GO:0006814^biological_process^sodium	ion	transport`GO:0055085^biological_process^transmembrane	transport
LOC113800579	GO:0005769^cellular_component^early	endosome`GO:0070062^cellular_component^extracellular	exosome`GO:0019898^cellular_component^extrinsic	component	of	membrane`GO:0019899^molecular_function^enzyme	binding`GO:0035091^molecular_function^phosphatidylinositol	binding`GO:0006897^biological_process^endocytosis`GO:2000642^biological_process^negative	regulation	of	early	endosome	to	late	endosome	transport`GO:0010629^biological_process^negative	regulation	of	gene	expression`GO:0042177^biological_process^negative	regulation	of	protein	catabolic	process`GO:0010955^biological_process^negative	regulation	of	protein	processing`GO:0051224^biological_process^negative	regulation	of	protein	transport`GO:0015031^biological_process^protein	transport`GO:0030100^biological_process^regulation	of	endocytosis`GO:0016050^biological_process^vesicle	organization
LOC113800614	GO:0005743^cellular_component^mitochondrial	inner	membrane`GO:0005759^cellular_component^mitochondrial	matrix`GO:0005654^cellular_component^nucleoplasm`GO:0003858^molecular_function^3-hydroxybutyrate	dehydrogenase	activity
LOC113800625	GO:0005576^cellular_component^extracellular	region`GO:0008061^molecular_function^chitin	binding`GO:0006030^biological_process^chitin	metabolic	process
LOC113800627	GO:0005829^cellular_component^cytosol`GO:0000790^cellular_component^nuclear	chromatin`GO:0005730^cellular_component^nucleolus`GO:0005634^cellular_component^nucleus`GO:0004536^molecular_function^deoxyribonuclease	activity`GO:0003677^molecular_function^DNA	binding`GO:0019899^molecular_function^enzyme	binding`GO:0004518^molecular_function^nuclease	activity`GO:0030263^biological_process^apoptotic	chromosome	condensation`GO:0006309^biological_process^apoptotic	DNA	fragmentation
LOC113800654	GO:0032449^cellular_component^CBM	complex`GO:0005737^cellular_component^cytoplasm`GO:0005829^cellular_component^cytosol`GO:0005730^cellular_component^nucleolus`GO:0005634^cellular_component^nucleus`GO:0048471^cellular_component^perinuclear	region	of	cytoplasm`GO:0005886^cellular_component^plasma	membrane`GO:0043234^cellular_component^protein	complex`GO:0004197^molecular_function^cysteine-type	endopeptidase	activity`GO:0008233^molecular_function^peptidase	activity`GO:0043621^molecular_function^protein	self-association`GO:0004871^molecular_function^signal	transducer	activity`GO:0004842^molecular_function^ubiquitin-protein	transferase	activity`GO:0007250^biological_process^activation	of	NF-kappaB-inducing	kinase	activity`GO:0001923^biological_process^B-1	B	cell	differentiation`GO:0006952^biological_process^defense	response`GO:0038095^biological_process^Fc-epsilon	receptor	signaling	pathway`GO:0045087^biological_process^innate	immune	response`GO:0043066^biological_process^negative	regulation	of	apoptotic	process`GO:0051168^biological_process^nuclear	export`GO:0043123^biological_process^positive	regulation	of	I-kappaB	kinase/NF-kappaB	signaling`GO:0032743^biological_process^positive	regulation	of	interleukin-2	production`GO:0051092^biological_process^positive	regulation	of	NF-kappaB	transcription	factor	activity`GO:0031398^biological_process^positive	regulation
LOC113800661	GO:0005737^cellular_component^cytoplasm`GO:0005730^cellular_component^nucleolus`GO:0005634^cellular_component^nucleus`GO:0005773^cellular_component^vacuole`GO:0016874^molecular_function^ligase	activity`GO:0004842^molecular_function^ubiquitin-protein	transferase	activity`GO:0008270^molecular_function^zinc	ion	binding`GO:0010771^biological_process^negative	regulation	of	cell	morphogenesis	involved	in	differentiation`GO:0045665^biological_process^negative	regulation	of	neuron	differentiation`GO:0070936^biological_process^protein	K48-linked	ubiquitination`GO:0006511^biological_process^ubiquitin-dependent	protein	catabolic	process
LOC113800662	GO:0018833^molecular_function^DDT-dehydrochlorinase	activity`GO:0004364^molecular_function^glutathione	transferase	activity
LOC113800666	GO:0005737^cellular_component^cytoplasm`GO:0005576^cellular_component^extracellular	region`GO:0005615^cellular_component^extracellular	space`GO:0008061^molecular_function^chitin	binding`GO:0004568^molecular_function^chitinase	activity`GO:0006915^biological_process^apoptotic	process`GO:0006032^biological_process^chitin	catabolic	process`GO:0002376^biological_process^immune	system	process`GO:0000272^biological_process^polysaccharide	catabolic	process`GO:0090197^biological_process^positive	regulation	of	chemokine	secretion`GO:0002532^biological_process^production	of	molecular	mediator	involved	in	inflammatory	response
LOC113800681	GO:0030673^cellular_component^axolemma`GO:0016323^cellular_component^basolateral	plasma	membrane`GO:0005856^cellular_component^cytoskeleton`GO:0005829^cellular_component^cytosol`GO:0031430^cellular_component^M	band`GO:0005634^cellular_component^nucleus`GO:0005886^cellular_component^plasma	membrane`GO:0045211^cellular_component^postsynaptic	membrane`GO:0042383^cellular_component^sarcolemma`GO:0016529^cellular_component^sarcoplasmic	reticulum`GO:0014731^cellular_component^spectrin-associated	cytoskeleton`GO:0030018^cellular_component^Z	disc`GO:0051117^molecular_function^ATPase	binding`GO:0008093^molecular_function^cytoskeletal	adaptor	activity`GO:0019899^molecular_function^enzyme	binding`GO:0030507^molecular_function^spectrin	binding`GO:0005200^molecular_function^structural	constituent	of	cytoskeleton`GO:0005198^molecular_function^structural	molecule	activity`GO:0007411^biological_process^axon	guidance`GO:0007010^biological_process^cytoskeleton	organization`GO:0006888^biological_process^ER	to	Golgi	vesicle-mediated	transport`GO:0006887^biological_process^exocytosis`GO:0045199^biological_process^maintenance	of	epithelial	cell	apical/basal	polarity`GO:0010638^biological_process^positive	regulation	of	organelle	organization`GO:0072661^biological_process^protein	targeting	to	plasma	membrane`GO:0007165^biological_process^signal	transduction
LOC113800686	GO:0005737^cellular_component^cytoplasm`GO:0005634^cellular_component^nucleus`GO:0035556^biological_process^intracellular	signal	transduction`GO:0016567^biological_process^protein	ubiquitination
LOC113800710	GO:0016874^molecular_function^ligase	activity`GO:0008270^molecular_function^zinc	ion	binding`GO:0016567^biological_process^protein	ubiquitination
LOC113800718	GO:0016021^cellular_component^integral	component	of	membrane`GO:0055085^biological_process^transmembrane	transport
LOC113800742	GO:0005615^cellular_component^extracellular	space`GO:0005764^cellular_component^lysosome`GO:0008061^molecular_function^chitin	binding`GO:0004568^molecular_function^chitinase	activity`GO:0008843^molecular_function^endochitinase	activity`GO:0006032^biological_process^chitin	catabolic	process`GO:0006955^biological_process^immune	response`GO:0000272^biological_process^polysaccharide	catabolic	process`GO:0009617^biological_process^response	to	bacterium
LOC113800764	GO:0005743^cellular_component^mitochondrial	inner	membrane`GO:0005763^cellular_component^mitochondrial	small	ribosomal	subunit`GO:0005739^cellular_component^mitochondrion`GO:0005730^cellular_component^nucleolus`GO:0044822^molecular_function^poly(A)	RNA	binding`GO:0019904^molecular_function^protein	domain	specific	binding`GO:0003735^molecular_function^structural	constituent	of	ribosome`GO:0032543^biological_process^mitochondrial	translation`GO:0070125^biological_process^mitochondrial	translational	elongation`GO:0070124^biological_process^mitochondrial	translational	initiation`GO:0070126^biological_process^mitochondrial	translational	termination`GO:0006996^biological_process^organelle	organization
LOC113800773	GO:0097208^cellular_component^alveolar	lamellar	body`GO:0097233^cellular_component^alveolar	lamellar	body	membrane`GO:0005615^cellular_component^extracellular	space`GO:0016021^cellular_component^integral	component	of	membrane`GO:0005886^cellular_component^plasma	membrane`GO:0005524^molecular_function^ATP	binding`GO:0042626^molecular_function^ATPase	activity,	coupled	to	transmembrane	movement	of	substances`GO:0006869^biological_process^lipid	transport`GO:0051384^biological_process^response	to	glucocorticoid`GO:0055085^biological_process^transmembrane	transport`GO:0006810^biological_process^transport
LOC113800786	GO:0070062^cellular_component^extracellular	exosome`GO:0005739^cellular_component^mitochondrion`GO:0016787^molecular_function^hydrolase	activity`GO:0006520^biological_process^cellular	amino	acid	metabolic	process`GO:0009636^biological_process^response	to	toxic	substance
LOC113800787	GO:0005737^cellular_component^cytoplasm`GO:0005844^cellular_component^polysome`GO:0071468^biological_process^cellular	response	to	acidic	pH`GO:0034198^biological_process^cellular	response	to	amino	acid	starvation`GO:0072755^biological_process^cellular	response	to	benomyl`GO:0042149^biological_process^cellular	response	to	glucose	starvation`GO:0070301^biological_process^cellular	response	to	hydrogen	peroxide`GO:1990253^biological_process^cellular	response	to	leucine	starvation`GO:0071494^biological_process^cellular	response	to	UV-C`GO:0060548^biological_process^negative	regulation	of	cell	death`GO:0031953^biological_process^negative	regulation	of	protein	autophosphorylation`GO:0031333^biological_process^negative	regulation	of	protein	complex	assembly`GO:0001933^biological_process^negative	regulation	of	protein	phosphorylation`GO:0000122^biological_process^negative	regulation	of	transcription	from
LOC113800790	GO:0016021^cellular_component^integral	component	of	membrane`GO:0015171^molecular_function^amino	acid	transmembrane	transporter	activity`GO:0015180^molecular_function^L-alanine	transmembrane	transporter	activity`GO:0015193^molecular_function^L-proline	transmembrane	transporter	activity`GO:0015196^molecular_function^L-tryptophan	transmembrane	transporter	activity`GO:0015293^molecular_function^symporter	activity`GO:0003333^biological_process^amino	acid	transmembrane	transport`GO:0015808^biological_process^L-alanine	transport`GO:0035524^biological_process^proline	transmembrane	transport`GO:0015824^biological_process^proline	transport`GO:0015827^biological_process^tryptophan	transport
LOC113800799	GO:0005801^cellular_component^cis-Golgi	network`GO:0005793^cellular_component^endoplasmic	reticulum-Golgi	intermediate	compartment`GO:0033116^cellular_component^endoplasmic	reticulum-Golgi	intermediate	compartment	membrane`GO:0005794^cellular_component^Golgi	apparatus`GO:0016021^cellular_component^integral	component	of	membrane`GO:0010629^biological_process^negative	regulation	of	gene	expression`GO:0045747^biological_process^positive	regulation	of	Notch	signaling	pathway`GO:0036066^biological_process^protein	O-linked	fucosylation`GO:0015786^biological_process^UDP-glucose	transport
LOC113800800	GO:0031083^cellular_component^BLOC-1	complex`GO:0005737^cellular_component^cytoplasm`GO:0005829^cellular_component^cytosol`GO:0005768^cellular_component^endosome`GO:0019898^cellular_component^extrinsic	component	of	membrane`GO:0005654^cellular_component^nucleoplasm`GO:0030133^cellular_component^transport	vesicle`GO:0051015^molecular_function^actin	filament	binding`GO:0042802^molecular_function^identical	protein	binding`GO:0042803^molecular_function^protein	homodimerization	activity`GO:0019905^molecular_function^syntaxin	binding`GO:0008089^biological_process^anterograde	axonal	transport`GO:0048490^biological_process^anterograde	synaptic	vesicle	transport`GO:0007596^biological_process^blood	coagulation`GO:0035646^biological_process^endosome	to	melanosome	transport`GO:0030318^biological_process^melanocyte	differentiation`GO:0032438^biological_process^melanosome	organization`GO:0032402^biological_process^melanosome	transport`GO:0061025^biological_process^membrane	fusion`GO:0061024^biological_process^membrane	organization`GO:0031175^biological_process^neuron	projection	development`GO:0032816^biological_process^positive	regulation	of	natural	killer	cell	activation`GO:0050942^biological_process^positive	regulation	of	pigment	cell	differentiation`GO:0006892^biological_process^post-Golgi	vesicle-mediated	transport`GO:0033299^biological_process^secretion	of	lysosomal	enzymes`GO:0016081^biological_process^synaptic	vesicle	docking
LOC113800801	GO:0005892^cellular_component^acetylcholine-gated	channel	complex`GO:0030424^cellular_component^axon`GO:0030054^cellular_component^cell	junction`GO:0005829^cellular_component^cytosol`GO:0016020^cellular_component^membrane`GO:0043204^cellular_component^perikaryon`GO:0045211^cellular_component^postsynaptic	membrane`GO:0042166^molecular_function^acetylcholine	binding`GO:0004889^molecular_function^acetylcholine-activated	cation-selective	channel	activity`GO:0005262^molecular_function^calcium	channel	activity`GO:0005102^molecular_function^receptor	binding`GO:0050910^biological_process^detection	of	mechanical	stimulus	involved	in	sensory	perception	of	sound`GO:0042472^biological_process^inner	ear	morphogenesis`GO:0007204^biological_process^positive	regulation	of	cytosolic	calcium	ion	concentration`GO:0042127^biological_process^regulation	of	cell	proliferation`GO:0007271^biological_process^synaptic	transmission,	cholinergic
LOC113800802	GO:0005737^cellular_component^cytoplasm`GO:0019897^cellular_component^extrinsic	component	of	plasma	membrane`GO:0005524^molecular_function^ATP	binding`GO:0002250^biological_process^adaptive	immune	response`GO:0050832^biological_process^defense	response	to	fungus`GO:0050829^biological_process^defense	response	to	Gram-negative	bacterium`GO:0036336^biological_process^dendritic	cell	migration`GO:0035397^biological_process^helper	T	cell	enhancement	of	adaptive	immune	response`GO:0045087^biological_process^innate	immune	response`GO:2000778^biological_process^positive	regulation	of	interleukin-6	secretion`GO:2000484^biological_process^positive	regulation	of	interleukin-8	secretion`GO:0002827^biological_process^positive	regulation	of	T-helper	1	type	immune	response`GO:2000318^biological_process^positive	regulation	of	T-helper	17	type	immune	response
LOC113800810	GO:0016324^cellular_component^apical	plasma	membrane`GO:0009925^cellular_component^basal	plasma	membrane`GO:0005737^cellular_component^cytoplasm`GO:0070062^cellular_component^extracellular	exosome`GO:0016021^cellular_component^integral	component	of	membrane`GO:0043229^cellular_component^intracellular	organelle`GO:0005886^cellular_component^plasma	membrane`GO:0033300^molecular_function^dehydroascorbic	acid	transporter	activity`GO:0008520^molecular_function^L-ascorbate:sodium	symporter	activity`GO:0015229^molecular_function^L-ascorbic	acid	transporter	activity`GO:0015081^molecular_function^sodium	ion	transmembrane	transporter	activity`GO:0070890^molecular_function^sodium-dependent	L-ascorbate	transmembrane	transporter	activity`GO:0007420^biological_process^brain	development`GO:0070837^biological_process^dehydroascorbic	acid	transport`GO:0015882^biological_process^L-ascorbic	acid	transport`GO:0030324^biological_process^lung	development`GO:0009636^biological_process^response	to	toxic	substance`GO:0035725^biological_process^sodium	ion	transmembrane	transport`GO:0006814^biological_process^sodium	ion	transport`GO:0070904^biological_process^transepithelial	L-ascorbic	acid	transport`GO:0035461^biological_process^vitamin	transmembrane	transport
LOC113800811	GO:0005739^cellular_component^mitochondrion`GO:0047536^molecular_function^2-aminoadipate	transaminase	activity`GO:0016212^molecular_function^kynurenine-oxoglutarate	transaminase	activity`GO:0030170^molecular_function^pyridoxal	phosphate	binding`GO:0006103^biological_process^2-oxoglutarate	metabolic	process`GO:0009058^biological_process^biosynthetic	process`GO:0006536^biological_process^glutamate	metabolic	process`GO:0070189^biological_process^kynurenine	metabolic	process`GO:0097052^biological_process^L-kynurenine	metabolic	process`GO:0033512^biological_process^L-lysine	catabolic	process	to	acetyl-CoA	via	saccharopine
LOC113800812	GO:0005739^cellular_component^mitochondrion`GO:0047536^molecular_function^2-aminoadipate	transaminase	activity`GO:0016212^molecular_function^kynurenine-oxoglutarate	transaminase	activity`GO:0030170^molecular_function^pyridoxal	phosphate	binding`GO:0006103^biological_process^2-oxoglutarate	metabolic	process`GO:0009058^biological_process^biosynthetic	process`GO:0006536^biological_process^glutamate	metabolic	process`GO:0070189^biological_process^kynurenine	metabolic	process`GO:0097052^biological_process^L-kynurenine	metabolic	process`GO:0033512^biological_process^L-lysine	catabolic	process	to	acetyl-CoA	via	saccharopine
LOC113800813	GO:0005737^cellular_component^cytoplasm`GO:0005524^molecular_function^ATP	binding`GO:0004335^molecular_function^galactokinase	activity`GO:0033858^molecular_function^N-acetylgalactosamine	kinase	activity`GO:0006012^biological_process^galactose	metabolic	process
LOC113800845	GO:0005887^cellular_component^integral	component	of	plasma	membrane`GO:0043005^cellular_component^neuron	projection`GO:0019811^molecular_function^cocaine	binding`GO:0005329^molecular_function^dopamine	transmembrane	transporter	activity`GO:0005330^molecular_function^dopamine:sodium	symporter	activity`GO:0072488^biological_process^ammonium	transmembrane	transport`GO:0042745^biological_process^circadian	sleep/wake	cycle`GO:0015872^biological_process^dopamine	transport`GO:0051583^biological_process^dopamine	uptake	involved	in	synaptic	transmission`GO:0030431^biological_process^sleep
LOC113800848	GO:0005829^cellular_component^cytosol`GO:0005634^cellular_component^nucleus`GO:0008784^molecular_function^alanine	racemase	activity`GO:0008721^molecular_function^D-serine	ammonia-lyase	activity`GO:0071852^biological_process^fungal-type	cell	wall	organization	or	biogenesis
LOC113800852	GO:0005743^cellular_component^mitochondrial	inner	membrane`GO:0005761^cellular_component^mitochondrial	ribosome`GO:0032543^biological_process^mitochondrial	translation`GO:0070125^biological_process^mitochondrial	translational	elongation`GO:0070124^biological_process^mitochondrial	translational	initiation`GO:0070126^biological_process^mitochondrial	translational	termination`GO:0006996^biological_process^organelle	organization
LOC113800856	GO:0030119^cellular_component^AP-type	membrane	coat	adaptor	complex`GO:0030131^cellular_component^clathrin	adaptor	complex`GO:0030118^cellular_component^clathrin	coat`GO:0005905^cellular_component^coated	pit`GO:0005886^cellular_component^plasma	membrane`GO:0005802^cellular_component^trans-Golgi	network`GO:0030276^molecular_function^clathrin	binding`GO:0032403^molecular_function^protein	complex	binding`GO:0008565^molecular_function^protein	transporter	activity`GO:0035904^biological_process^aorta	development`GO:0048268^biological_process^clathrin	coat	assembly`GO:0060976^biological_process^coronary	vasculature	development`GO:0006897^biological_process^endocytosis`GO:0006886^biological_process^intracellular	protein	transport`GO:0003281^biological_process^ventricular	septum	development
LOC113800856	GO:0030131^cellular_component^clathrin	adaptor	complex`GO:0005905^cellular_component^coated	pit`GO:0005886^cellular_component^plasma	membrane`GO:0005802^cellular_component^trans-Golgi	network`GO:0030276^molecular_function^clathrin	binding`GO:0008565^molecular_function^protein	transporter	activity`GO:0035904^biological_process^aorta	development`GO:0003279^biological_process^cardiac	septum	development`GO:0048268^biological_process^clathrin	coat	assembly`GO:0060976^biological_process^coronary	vasculature	development`GO:0006897^biological_process^endocytosis`GO:0007507^biological_process^heart	development`GO:0006886^biological_process^intracellular	protein	transport`GO:0003281^biological_process^ventricular	septum	development
LOC113800857	GO:0016021^cellular_component^integral	component	of	membrane`GO:0005743^cellular_component^mitochondrial	inner	membrane`GO:0005747^cellular_component^mitochondrial	respiratory	chain	complex	I`GO:0005739^cellular_component^mitochondrion`GO:0016491^molecular_function^oxidoreductase	activity`GO:0032981^biological_process^mitochondrial	respiratory	chain	complex	I	assembly
LOC113800863	GO:0005576^cellular_component^extracellular	region`GO:0005507^molecular_function^copper	ion	binding`GO:0052716^molecular_function^hydroquinone:oxygen	oxidoreductase	activity`GO:0046274^biological_process^lignin	catabolic	process
LOC113800866	GO:0005921^cellular_component^gap	junction`GO:0016021^cellular_component^integral	component	of	membrane`GO:0005886^cellular_component^plasma	membrane`GO:0005243^molecular_function^gap	junction	channel	activity`GO:0006811^biological_process^ion	transport`GO:0055085^biological_process^transmembrane	transport
LOC113800896	GO:0005737^cellular_component^cytoplasm`GO:0005730^cellular_component^nucleolus`GO:0005654^cellular_component^nucleoplasm`GO:0005524^molecular_function^ATP	binding`GO:0000287^molecular_function^magnesium	ion	binding`GO:0004715^molecular_function^non-membrane	spanning	protein	tyrosine	kinase	activity`GO:0004672^molecular_function^protein	kinase	activity`GO:0051301^biological_process^cell	division`GO:0030010^biological_process^establishment	of	cell	polarity`GO:0000226^biological_process^microtubule	cytoskeleton	organization`GO:0007067^biological_process^mitotic	nuclear	division`GO:0048812^biological_process^neuron	projection	morphogenesis`GO:0018108^biological_process^peptidyl-tyrosine	phosphorylation`GO:0006468^biological_process^protein	phosphorylation
LOC113800913	GO:0005783^cellular_component^endoplasmic	reticulum`GO:0004105^molecular_function^choline-phosphate	cytidylyltransferase	activity
LOC113800924	GO:0005887^cellular_component^integral	component	of	plasma	membrane`GO:0005452^molecular_function^inorganic	anion	exchanger	activity`GO:0015347^molecular_function^sodium-independent	organic	anion	transmembrane	transporter	activity`GO:0098656^biological_process^anion	transmembrane	transport`GO:0043252^biological_process^sodium-independent	organic	anion	transport
LOC113800932	GO:0005743^cellular_component^mitochondrial	inner	membrane`GO:0005840^cellular_component^ribosome`GO:0044822^molecular_function^poly(A)	RNA	binding`GO:0003723^molecular_function^RNA	binding`GO:0003735^molecular_function^structural	constituent	of	ribosome`GO:0006412^biological_process^translation
LOC113800933	GO:0005524^molecular_function^ATP	binding`GO:0046872^molecular_function^metal	ion	binding`GO:0050262^molecular_function^ribosylnicotinamide	kinase	activity`GO:0009435^biological_process^NAD	biosynthetic	process
LOC113800944	GO:0030425^cellular_component^dendrite`GO:0016021^cellular_component^integral	component	of	membrane`GO:0005770^cellular_component^late	endosome`GO:0031902^cellular_component^late	endosome	membrane`GO:0005765^cellular_component^lysosomal	membrane`GO:0005764^cellular_component^lysosome`GO:0080025^molecular_function^phosphatidylinositol-3,5-bisphosphate	binding`GO:0097352^biological_process^autophagosome	maturation`GO:0006914^biological_process^autophagy`GO:0021680^biological_process^cerebellar	Purkinje	cell	layer	development`GO:0030902^biological_process^hindbrain	development
LOC113800946	GO:0005658^cellular_component^alpha	DNA	polymerase:primase	complex`GO:0005635^cellular_component^nuclear	envelope`GO:0016363^cellular_component^nuclear	matrix`GO:0005730^cellular_component^nucleolus`GO:0005654^cellular_component^nucleoplasm`GO:0005634^cellular_component^nucleus`GO:0008408^molecular_function^3'-5'	exonuclease	activity`GO:0051539^molecular_function^4	iron,	4	sulfur	cluster	binding`GO:0003682^molecular_function^chromatin	binding`GO:0003677^molecular_function^DNA	binding`GO:0003887^molecular_function^DNA-directed	DNA	polymerase	activity`GO:0046872^molecular_function^metal	ion	binding`GO:0001882^molecular_function^nucleoside	binding`GO:0000166^molecular_function^nucleotide	binding`GO:0008283^biological_process^cell	proliferation`GO:0071897^biological_process^DNA	biosynthetic	process`GO:0006260^biological_process^DNA	replication`GO:0006270^biological_process^DNA	replication	initiation`GO:0006269^biological_process^DNA	replication,	synthesis	of	RNA	primer`GO:0006271^biological_process^DNA	strand	elongation	involved	in	DNA	replication`GO:0006303^biological_process^double-strand	break	repair	via	nonhomologous	end	joining`GO:0006273^biological_process^lagging	strand	elongation`GO:0006272^biological_process^leading	strand	elongation
LOC113800965	GO:0005737^cellular_component^cytoplasm`GO:0005524^molecular_function^ATP	binding`GO:0004467^molecular_function^long-chain	fatty	acid-CoA	ligase	activity
LOC113800979	GO:0016021^cellular_component^integral	component	of	membrane`GO:0005886^cellular_component^plasma	membrane`GO:0015293^molecular_function^symporter	activity
LOC113800993	GO:0005789^cellular_component^endoplasmic	reticulum	membrane`GO:0020037^molecular_function^heme	binding`GO:0005506^molecular_function^iron	ion	binding`GO:0004497^molecular_function^monooxygenase	activity`GO:0016705^molecular_function^oxidoreductase	activity,	acting	on	paired	donors,	with	incorporation	or	reduction	of	molecular	oxygen
LOC113801000	GO:0030131^cellular_component^clathrin	adaptor	complex`GO:0030665^cellular_component^clathrin-coated	vesicle	membrane`GO:0070062^cellular_component^extracellular	exosome`GO:0005794^cellular_component^Golgi	apparatus`GO:0035646^biological_process^endosome	to	melanosome	transport`GO:0006886^biological_process^intracellular	protein	transport`GO:0032438^biological_process^melanosome	organization`GO:0016192^biological_process^vesicle-mediated	transport
LOC113801001	GO:0005737^cellular_component^cytoplasm`GO:0008622^cellular_component^epsilon	DNA	polymerase	complex`GO:0005654^cellular_component^nucleoplasm`GO:0005634^cellular_component^nucleus`GO:0005886^cellular_component^plasma	membrane`GO:0008408^molecular_function^3'-5'	exonuclease	activity`GO:0051539^molecular_function^4	iron,	4	sulfur	cluster	binding`GO:0003682^molecular_function^chromatin	binding`GO:0003677^molecular_function^DNA	binding`GO:0003887^molecular_function^DNA-directed	DNA	polymerase	activity`GO:0000166^molecular_function^nucleotide	binding`GO:0008270^molecular_function^zinc	ion	binding`GO:0006287^biological_process^base-excision	repair,	gap-filling`GO:0006260^biological_process^DNA	replication`GO:0000731^biological_process^DNA	synthesis	involved	in	DNA	repair`GO:0048568^biological_process^embryonic	organ	development`GO:0000082^biological_process^G1/S	transition	of	mitotic	cell	cycle`GO:0006297^biological_process^nucleotide-excision	repair,	DNA	gap	filling
LOC113801041	GO:0016324^cellular_component^apical	plasma	membrane`GO:0070062^cellular_component^extracellular	exosome`GO:0016021^cellular_component^integral	component	of	membrane`GO:0005886^cellular_component^plasma	membrane`GO:0004558^molecular_function^alpha-1,4-glucosidase	activity`GO:0016160^molecular_function^amylase	activity`GO:0030246^molecular_function^carbohydrate	binding`GO:0003824^molecular_function^catalytic	activity`GO:0004339^molecular_function^glucan	1,4-alpha-glucosidase	activity`GO:0032450^molecular_function^maltose	alpha-glucosidase	activity`GO:0005975^biological_process^carbohydrate	metabolic	process`GO:0044245^biological_process^polysaccharide	digestion`GO:0044281^biological_process^small	molecule	metabolic	process`GO:0005983^biological_process^starch	catabolic	process
LOC113801041	GO:0070062^cellular_component^extracellular	exosome`GO:0005765^cellular_component^lysosomal	membrane`GO:0005764^cellular_component^lysosome`GO:0016020^cellular_component^membrane`GO:0004558^molecular_function^alpha-1,4-glucosidase	activity`GO:0030246^molecular_function^carbohydrate	binding`GO:0032450^molecular_function^maltose	alpha-glucosidase	activity`GO:0060048^biological_process^cardiac	muscle	contraction`GO:0002086^biological_process^diaphragm	contraction`GO:0005980^biological_process^glycogen	catabolic	process`GO:0005977^biological_process^glycogen	metabolic	process`GO:0003007^biological_process^heart	morphogenesis`GO:0007626^biological_process^locomotory	behavior`GO:0007040^biological_process^lysosome	organization`GO:0046716^biological_process^muscle	cell	cellular	homeostasis`GO:0050885^biological_process^neuromuscular	process	controlling	balance`GO:0050884^biological_process^neuromuscular	process	controlling	posture`GO:0002026^biological_process^regulation	of	the	force	of	heart	contraction`GO:0006941^biological_process^striated	muscle	contraction`GO:0009888^biological_process^tissue	development`GO:0043181^biological_process^vacuolar	sequestering
LOC113801046	GO:0005737^cellular_component^cytoplasm`GO:0005829^cellular_component^cytosol`GO:0005789^cellular_component^endoplasmic	reticulum	membrane`GO:0000795^cellular_component^synaptonemal	complex`GO:0005528^molecular_function^FK506	binding`GO:0051879^molecular_function^Hsp90	protein	binding`GO:0003755^molecular_function^peptidyl-prolyl	cis-trans	isomerase	activity`GO:0030154^biological_process^cell	differentiation`GO:0061077^biological_process^chaperone-mediated	protein	folding`GO:0043046^biological_process^DNA	methylation	involved	in	gamete	generation`GO:0031047^biological_process^gene	silencing	by	RNA`GO:0007126^biological_process^meiotic	nuclear	division`GO:0034587^biological_process^piRNA	metabolic	process`GO:0006457^biological_process^protein	folding`GO:0007283^biological_process^spermatogenesis
LOC113801053	GO:0005783^cellular_component^endoplasmic	reticulum`GO:0005788^cellular_component^endoplasmic	reticulum	lumen`GO:0005622^cellular_component^intracellular`GO:0005509^molecular_function^calcium	ion	binding`GO:0044325^molecular_function^ion	channel	binding`GO:0051219^molecular_function^phosphoprotein	binding`GO:0005080^molecular_function^protein	kinase	C	binding`GO:0044267^biological_process^cellular	protein	metabolic	process`GO:0045087^biological_process^innate	immune	response`GO:0035556^biological_process^intracellular	signal	transduction`GO:0006491^biological_process^N-glycan	processing`GO:0043687^biological_process^post-translational	protein	modification`GO:0006457^biological_process^protein	folding`GO:0018279^biological_process^protein	N-linked	glycosylation	via	asparagine
LOC113801064	GO:0005759^cellular_component^mitochondrial	matrix`GO:0003842^molecular_function^1-pyrroline-5-carboxylate	dehydrogenase	activity`GO:0004029^molecular_function^aldehyde	dehydrogenase	(NAD)	activity`GO:0006537^biological_process^glutamate	biosynthetic	process`GO:0006561^biological_process^proline	biosynthetic	process`GO:0010133^biological_process^proline	catabolic	process	to	glutamate
LOC113801067	GO:0033180^cellular_component^proton-transporting	V-type	ATPase,	V1	domain`GO:0005524^molecular_function^ATP	binding`GO:0046961^molecular_function^proton-transporting	ATPase	activity,	rotational	mechanism`GO:0015991^biological_process^ATP	hydrolysis	coupled	proton	transport`GO:0046034^biological_process^ATP	metabolic	process
LOC113801069	GO:0004020^molecular_function^adenylylsulfate	kinase	activity`GO:0005524^molecular_function^ATP	binding`GO:0016779^molecular_function^nucleotidyltransferase	activity`GO:0004781^molecular_function^sulfate	adenylyltransferase	(ATP)	activity`GO:0000103^biological_process^sulfate	assimilation
LOC113801070	GO:0016021^cellular_component^integral	component	of	membrane`GO:0005743^cellular_component^mitochondrial	inner	membrane`GO:0005739^cellular_component^mitochondrion`GO:0005507^molecular_function^copper	ion	binding`GO:0004129^molecular_function^cytochrome-c	oxidase	activity`GO:0009055^molecular_function^electron	carrier	activity`GO:1902600^biological_process^hydrogen	ion	transmembrane	transport`GO:0033132^biological_process^negative	regulation	of	glucokinase	activity`GO:0008535^biological_process^respiratory	chain	complex	IV	assembly`GO:0007585^biological_process^respiratory	gaseous	exchange
LOC113801114	GO:0000139^cellular_component^Golgi	membrane`GO:0016021^cellular_component^integral	component	of	membrane`GO:0030246^molecular_function^carbohydrate	binding`GO:0046872^molecular_function^metal	ion	binding`GO:0004653^molecular_function^polypeptide	N-acetylgalactosaminyltransferase	activity`GO:0044267^biological_process^cellular	protein	metabolic	process`GO:0016266^biological_process^O-glycan	processing`GO:0043687^biological_process^post-translational	protein	modification`GO:0006493^biological_process^protein	O-linked	glycosylation
LOC113801151	GO:0015629^cellular_component^actin	cytoskeleton`GO:0030426^cellular_component^growth	cone`GO:0048471^cellular_component^perinuclear	region	of	cytoplasm`GO:0032420^cellular_component^stereocilium`GO:0007015^biological_process^actin	filament	organization
LOC113801166	GO:0005737^cellular_component^cytoplasm`GO:0005576^cellular_component^extracellular	region`GO:0043234^cellular_component^protein	complex`GO:0004364^molecular_function^glutathione	transferase	activity`GO:0016151^molecular_function^nickel	cation	binding`GO:0042803^molecular_function^protein	homodimerization	activity`GO:0019901^molecular_function^protein	kinase	binding`GO:0005496^molecular_function^steroid	binding`GO:0006749^biological_process^glutathione	metabolic	process`GO:0043200^biological_process^response	to	amino	acid`GO:0046677^biological_process^response	to	antibiotic`GO:0048678^biological_process^response	to	axon	injury`GO:0042493^biological_process^response	to	drug`GO:0045471^biological_process^response	to	ethanol`GO:0010288^biological_process^response	to	lead	ion`GO:0010226^biological_process^response	to	lithium	ion`GO:0010038^biological_process^response	to	metal	ion`GO:0007608^biological_process^sensory	perception	of	smell
LOC113801170	GO:0005739^cellular_component^mitochondrion`GO:0005524^molecular_function^ATP	binding`GO:0046872^molecular_function^metal	ion	binding`GO:0008531^molecular_function^riboflavin	kinase	activity`GO:0006915^biological_process^apoptotic	process`GO:0009398^biological_process^FMN	biosynthetic	process`GO:0033864^biological_process^positive	regulation	of	NAD(P)H	oxidase	activity`GO:0072593^biological_process^reactive	oxygen	species	metabolic	process`GO:0009231^biological_process^riboflavin	biosynthetic	process
LOC113801179	GO:0005789^cellular_component^endoplasmic	reticulum	membrane`GO:0016021^cellular_component^integral	component	of	membrane`GO:0003841^molecular_function^1-acylglycerol-3-phosphate	O-acyltransferase	activity`GO:0004366^molecular_function^glycerol-3-phosphate	O-acyltransferase	activity`GO:0016024^biological_process^CDP-diacylglycerol	biosynthetic	process`GO:0019432^biological_process^triglyceride	biosynthetic	process
LOC113801193	GO:0005737^cellular_component^cytoplasm`GO:0005524^molecular_function^ATP	binding`GO:0046872^molecular_function^metal	ion	binding`GO:0004652^molecular_function^polynucleotide	adenylyltransferase	activity`GO:0003723^molecular_function^RNA	binding`GO:0007343^biological_process^egg	activation`GO:0008298^biological_process^intracellular	mRNA	localization`GO:0007052^biological_process^mitotic	spindle	organization`GO:0006378^biological_process^mRNA	polyadenylation`GO:0001556^biological_process^oocyte	maturation`GO:0048477^biological_process^oogenesis`GO:0007344^biological_process^pronuclear	fusion`GO:0035046^biological_process^pronuclear	migration`GO:0002805^biological_process^regulation	of	antimicrobial	peptide	biosynthetic	process`GO:0043631^biological_process^RNA	polyadenylation`GO:0035044^biological_process^sperm	aster	formation`GO:0007056^biological_process^spindle	assembly	involved	in	female	meiosis
LOC113801198	GO:0005737^cellular_component^cytoplasm`GO:0005815^cellular_component^microtubule	organizing	center`GO:0072686^cellular_component^mitotic	spindle`GO:0005634^cellular_component^nucleus`GO:0005524^molecular_function^ATP	binding`GO:0004707^molecular_function^MAP	kinase	activity`GO:0004674^molecular_function^protein	serine/threonine	kinase	activity`GO:0006915^biological_process^apoptotic	process`GO:0007094^biological_process^mitotic	spindle	assembly	checkpoint`GO:0018105^biological_process^peptidyl-serine	phosphorylation`GO:0018107^biological_process^peptidyl-threonine	phosphorylation`GO:0031647^biological_process^regulation	of	protein	stability`GO:0070849^biological_process^response	to	epidermal	growth	factor
LOC113801201	GO:0005737^cellular_component^cytoplasm`GO:0005815^cellular_component^microtubule	organizing	center`GO:0072686^cellular_component^mitotic	spindle`GO:0005634^cellular_component^nucleus`GO:0005524^molecular_function^ATP	binding`GO:0004707^molecular_function^MAP	kinase	activity`GO:0004674^molecular_function^protein	serine/threonine	kinase	activity`GO:0006915^biological_process^apoptotic	process`GO:0007094^biological_process^mitotic	spindle	assembly	checkpoint`GO:0018105^biological_process^peptidyl-serine	phosphorylation`GO:0018107^biological_process^peptidyl-threonine	phosphorylation`GO:0031647^biological_process^regulation	of	protein	stability`GO:0070849^biological_process^response	to	epidermal	growth	factor
LOC113801246	GO:0016021^cellular_component^integral	component	of	membrane`GO:0005765^cellular_component^lysosomal	membrane`GO:0006810^biological_process^transport
LOC113801249	GO:0005576^cellular_component^extracellular	region`GO:0052689^molecular_function^carboxylic	ester	hydrolase	activity
LOC113801266	GO:0005737^cellular_component^cytoplasm`GO:0005794^cellular_component^Golgi	apparatus`GO:0000139^cellular_component^Golgi	membrane`GO:0005886^cellular_component^plasma	membrane`GO:0000042^biological_process^protein	targeting	to	Golgi
LOC113801277	GO:0005813^cellular_component^centrosome`GO:0036064^cellular_component^ciliary	basal	body`GO:0005524^molecular_function^ATP	binding`GO:0046872^molecular_function^metal	ion	binding`GO:0004550^molecular_function^nucleoside	diphosphate	kinase	activity`GO:0007420^biological_process^brain	development`GO:0060830^biological_process^ciliary	receptor	clustering	involved	in	smoothened	signaling	pathway`GO:0006241^biological_process^CTP	biosynthetic	process`GO:0007368^biological_process^determination	of	left/right	symmetry`GO:0003351^biological_process^epithelial	cilium	movement`GO:0006183^biological_process^GTP	biosynthetic	process`GO:0042073^biological_process^intraciliary	transport`GO:0060972^biological_process^left/right	pattern	formation`GO:0006228^biological_process^UTP	biosynthetic	process
LOC113801296	GO:0016324^cellular_component^apical	plasma	membrane`GO:0016327^cellular_component^apicolateral	plasma	membrane`GO:0005923^cellular_component^bicellular	tight	junction`GO:0005737^cellular_component^cytoplasm`GO:0031410^cellular_component^cytoplasmic	vesicle`GO:0030425^cellular_component^dendrite`GO:0014069^cellular_component^postsynaptic	density`GO:0045211^cellular_component^postsynaptic	membrane`GO:0043220^cellular_component^Schmidt-Lanterman	incisure`GO:0008022^molecular_function^protein	C-terminus	binding`GO:0007155^biological_process^cell	adhesion`GO:0042552^biological_process^myelination`GO:0016032^biological_process^viral	process
LOC113801311	GO:0005789^cellular_component^endoplasmic	reticulum	membrane`GO:0016021^cellular_component^integral	component	of	membrane`GO:0031965^cellular_component^nuclear	membrane`GO:0005643^cellular_component^nuclear	pore`GO:0046983^molecular_function^protein	dimerization	activity`GO:0017056^molecular_function^structural	constituent	of	nuclear	pore`GO:0051028^biological_process^mRNA	transport`GO:0015031^biological_process^protein	transport
LOC113801314	GO:0000938^cellular_component^GARP	complex`GO:0005794^cellular_component^Golgi	apparatus`GO:0048471^cellular_component^perinuclear	region	of	cytoplasm`GO:0005802^cellular_component^trans-Golgi	network`GO:0019905^molecular_function^syntaxin	binding`GO:0006896^biological_process^Golgi	to	vacuole	transport`GO:0040007^biological_process^growth`GO:0048873^biological_process^homeostasis	of	number	of	cells	within	a	tissue`GO:0050881^biological_process^musculoskeletal	movement`GO:0060052^biological_process^neurofilament	cytoskeleton	organization`GO:0015031^biological_process^protein	transport`GO:0042147^biological_process^retrograde	transport,	endosome	to	Golgi
LOC113801320	GO:0005737^cellular_component^cytoplasm`GO:0005622^cellular_component^intracellular`GO:0004198^molecular_function^calcium-dependent	cysteine-type	endopeptidase	activity`GO:0008270^molecular_function^zinc	ion	binding`GO:0007399^biological_process^nervous	system	development`GO:0006508^biological_process^proteolysis`GO:0050896^biological_process^response	to	stimulus`GO:0007601^biological_process^visual	perception
LOC113801322	GO:0005671^cellular_component^Ada2/Gcn5/Ada3	transcription	activator	complex`GO:0005634^cellular_component^nucleus`GO:0003677^molecular_function^DNA	binding`GO:0008134^molecular_function^transcription	factor	binding`GO:0006338^biological_process^chromatin	remodeling`GO:0016573^biological_process^histone	acetylation`GO:0000122^biological_process^negative	regulation	of	transcription	from	RNA	polymerase	II	promoter`GO:0045892^biological_process^negative	regulation	of	transcription,	DNA-templated`GO:0042766^biological_process^nucleosome	mobilization`GO:0045944^biological_process^positive	regulation	of	transcription	from	RNA	polymerase	II	promoter`GO:0045893^biological_process^positive	regulation	of	transcription,	DNA-templated`GO:0051123^biological_process^RNA	polymerase	II	transcriptional	preinitiation	complex	assembly
LOC113801334	GO:0035267^cellular_component^NuA4	histone	acetyltransferase	complex`GO:0005634^cellular_component^nucleus`GO:0016573^biological_process^histone	acetylation`GO:0040008^biological_process^regulation	of	growth`GO:0006357^biological_process^regulation	of	transcription	from	RNA	polymerase	II	promoter`GO:0006351^biological_process^transcription,	DNA-templated
LOC113801338	GO:0005576^cellular_component^extracellular	region
LOC113801394	GO:0005739^cellular_component^mitochondrion`GO:0000287^molecular_function^magnesium	ion	binding`GO:0004474^molecular_function^malate	synthase	activity
LOC113801631	GO:0016829^molecular_function^lyase	activity`GO:0008265^molecular_function^Mo-molybdopterin	cofactor	sulfurase	activity`GO:0030151^molecular_function^molybdenum	ion	binding`GO:0030170^molecular_function^pyridoxal	phosphate	binding`GO:0016740^molecular_function^transferase	activity`GO:0006777^biological_process^Mo-molybdopterin	cofactor	biosynthetic	process`GO:0043545^biological_process^molybdopterin	cofactor	metabolic	process
LOC113801632	GO:0005576^cellular_component^extracellular	region`GO:0052689^molecular_function^carboxylic	ester	hydrolase	activity
LOC113801634	GO:0005737^cellular_component^cytoplasm`GO:0005829^cellular_component^cytosol`GO:0052657^molecular_function^guanine	phosphoribosyltransferase	activity`GO:0004422^molecular_function^hypoxanthine	phosphoribosyltransferase	activity`GO:0000287^molecular_function^magnesium	ion	binding`GO:0000166^molecular_function^nucleotide	binding`GO:0042803^molecular_function^protein	homodimerization	activity`GO:0006168^biological_process^adenine	salvage`GO:0046038^biological_process^GMP	catabolic	process`GO:0032263^biological_process^GMP	salvage`GO:0006178^biological_process^guanine	salvage`GO:0046100^biological_process^hypoxanthine	metabolic	process`GO:0043103^biological_process^hypoxanthine	salvage`GO:0046040^biological_process^IMP	metabolic	process`GO:0032264^biological_process^IMP	salvage`GO:0045964^biological_process^positive	regulation	of	dopamine	metabolic	process`GO:0051289^biological_process^protein	homotetramerization`GO:0006164^biological_process^purine	nucleotide	biosynthetic	process`GO:0006166^biological_process^purine	ribonucleoside	salvage
LOC113801636	GO:0030054^cellular_component^cell	junction`GO:0016021^cellular_component^integral	component	of	membrane`GO:0045211^cellular_component^postsynaptic	membrane`GO:0005234^molecular_function^extracellular-glutamate-gated	ion	channel	activity`GO:0004970^molecular_function^ionotropic	glutamate	receptor	activity
LOC113801791	GO:0005737^cellular_component^cytoplasm`GO:0005634^cellular_component^nucleus`GO:0003677^molecular_function^DNA	binding`GO:0006352^biological_process^DNA-templated	transcription,	initiation`GO:0009790^biological_process^embryo	development`GO:0006355^biological_process^regulation	of	transcription,	DNA-templated`GO:0006366^biological_process^transcription	from	RNA	polymerase	II	promoter
LOC113801856	GO:0005776^cellular_component^autophagosome`GO:0005783^cellular_component^endoplasmic	reticulum`GO:0044233^cellular_component^ER-mitochondrion	membrane	contact	site`GO:0097629^cellular_component^extrinsic	component	of	omegasome	membrane`GO:0005795^cellular_component^Golgi	stack`GO:0048471^cellular_component^perinuclear	region	of	cytoplasm`GO:0000407^cellular_component^pre-autophagosomal	structure`GO:0005545^molecular_function^1-phosphatidylinositol	binding`GO:0005547^molecular_function^phosphatidylinositol-3,4,5-trisphosphate	binding`GO:0043325^molecular_function^phosphatidylinositol-3,4-bisphosphate	binding`GO:0008270^molecular_function^zinc	ion	binding`GO:0010923^biological_process^negative	regulation	of	phosphatase	activity
LOC113801928	GO:0009986^cellular_component^cell	surface`GO:0030118^cellular_component^clathrin	coat`GO:0005769^cellular_component^early	endosome`GO:0030139^cellular_component^endocytic	vesicle`GO:0005768^cellular_component^endosome`GO:0070062^cellular_component^extracellular	exosome`GO:0005615^cellular_component^extracellular	space`GO:0005925^cellular_component^focal	adhesion`GO:0005887^cellular_component^integral	component	of	plasma	membrane`GO:0005770^cellular_component^late	endosome`GO:0005765^cellular_component^lysosomal	membrane`GO:0016020^cellular_component^membrane`GO:0005641^cellular_component^nuclear	envelope	lumen`GO:0048471^cellular_component^perinuclear	region	of	cytoplasm`GO:0005802^cellular_component^trans-Golgi	network`GO:0030140^cellular_component^trans-Golgi	network	transport	vesicle`GO:0004930^molecular_function^G-protein	coupled	receptor	activity`GO:0001948^molecular_function^glycoprotein	binding`GO:0042802^molecular_function^identical	protein	binding`GO:0005010^molecular_function^insulin-like	growth	factor-activated	receptor	activity`GO:0005537^molecular_function^mannose	binding`GO:0051219^molecular_function^phosphoprotein	binding`GO:0004872^molecular_function^receptor	activity`GO:0001972^molecular_function^retinoic	acid	binding`GO:0005215^molecular_function^transporter	activity`GO:0048009^biological_process^insulin-like	growth	factor	receptor	signaling	pathway`GO:0001889^biological_process^liver	development`GO:0031100^biological_process^organ	regeneration`GO:0043065^biological_process^positive	regulation	of	apoptotic
LOC113801935	GO:0005829^cellular_component^cytosol`GO:0050580^molecular_function^2,5-didehydrogluconate	reductase	activity`GO:0008106^molecular_function^alcohol	dehydrogenase	(NADP+)	activity`GO:0016616^molecular_function^oxidoreductase	activity,	acting	on	the	CH-OH	group	of	donors,	NAD	or	NADP	as	acceptor`GO:0019853^biological_process^L-ascorbic	acid	biosynthetic	process`GO:0051596^biological_process^methylglyoxal	catabolic	process
LOC113801937	GO:0000790^cellular_component^nuclear	chromatin`GO:0031490^molecular_function^chromatin	DNA	binding`GO:0000979^molecular_function^RNA	polymerase	II	core	promoter	sequence-specific	DNA	binding`GO:0001105^molecular_function^RNA	polymerase	II	transcription	coactivator	activity`GO:0071391^biological_process^cellular	response	to	estrogen	stimulus`GO:0045184^biological_process^establishment	of	protein	localization`GO:0045815^biological_process^positive	regulation	of	gene	expression,	epigenetic`GO:0071442^biological_process^positive	regulation	of	histone	H3-K14	acetylation`GO:0045944^biological_process^positive	regulation	of	transcription	from	RNA	polymerase	II	promoter
LOC113801949	GO:0016021^cellular_component^integral	component	of	membrane`GO:0003854^molecular_function^3-beta-hydroxy-delta5-steroid	dehydrogenase	activity`GO:0006694^biological_process^steroid	biosynthetic	process
LOC113801967	GO:0010212^biological_process^response	to	ionizing	radiation
LOC113801968	GO:0005743^cellular_component^mitochondrial	inner	membrane`GO:0005739^cellular_component^mitochondrion`GO:0005840^cellular_component^ribosome
LOC113802009	GO:0005783^cellular_component^endoplasmic	reticulum`GO:0005789^cellular_component^endoplasmic	reticulum	membrane`GO:0016021^cellular_component^integral	component	of	membrane`GO:0044267^biological_process^cellular	protein	metabolic	process`GO:0006613^biological_process^cotranslational	protein	targeting	to	membrane`GO:0030968^biological_process^endoplasmic	reticulum	unfolded	protein	response`GO:0010467^biological_process^gene	expression`GO:0036498^biological_process^IRE1-mediated	unfolded	protein	response`GO:0008284^biological_process^positive	regulation	of	cell	proliferation`GO:0006614^biological_process^SRP-dependent	cotranslational	protein	targeting	to	membrane`GO:0006412^biological_process^translation
LOC113802019	GO:0070062^cellular_component^extracellular	exosome`GO:0016788^molecular_function^hydrolase	activity,	acting	on	ester	bonds`GO:0016042^biological_process^lipid	catabolic	process
LOC113802021	GO:0008679^molecular_function^2-hydroxy-3-oxopropionate	reductase	activity`GO:0051287^molecular_function^NAD	binding`GO:0004616^molecular_function^phosphogluconate	dehydrogenase	(decarboxylating)	activity`GO:0042838^biological_process^D-glucarate	catabolic	process`GO:0046392^biological_process^galactarate	catabolic	process`GO:0046487^biological_process^glyoxylate	metabolic	process
LOC113802034	GO:0046872^molecular_function^metal	ion	binding`GO:0008479^molecular_function^queuine	tRNA-ribosyltransferase	activity`GO:0008616^biological_process^queuosine	biosynthetic	process`GO:0006400^biological_process^tRNA	modification
LOC113802066	GO:0005789^cellular_component^endoplasmic	reticulum	membrane`GO:0033116^cellular_component^endoplasmic	reticulum-Golgi	intermediate	compartment	membrane`GO:0005794^cellular_component^Golgi	apparatus`GO:0016021^cellular_component^integral	component	of	membrane`GO:0005886^cellular_component^plasma	membrane`GO:0015031^biological_process^protein	transport
LOC113802078	GO:0005737^cellular_component^cytoplasm`GO:0005634^cellular_component^nucleus`GO:0004527^molecular_function^exonuclease	activity`GO:0003676^molecular_function^nucleic	acid	binding
LOC113802078	GO:0005783^cellular_component^endoplasmic	reticulum`GO:0051219^molecular_function^phosphoprotein	binding`GO:0044822^molecular_function^poly(A)	RNA	binding`GO:0019901^molecular_function^protein	kinase	binding`GO:0031369^molecular_function^translation	initiation	factor	binding`GO:0042149^biological_process^cellular	response	to	glucose	starvation`GO:0071456^biological_process^cellular	response	to	hypoxia`GO:0030968^biological_process^endoplasmic	reticulum	unfolded	protein	response
LOC113802097	GO:0005576^cellular_component^extracellular	region`GO:0004181^molecular_function^metallocarboxypeptidase	activity`GO:0008270^molecular_function^zinc	ion	binding
LOC113802100	GO:0070062^cellular_component^extracellular	exosome
LOC113802110	GO:0005789^cellular_component^endoplasmic	reticulum	membrane`GO:0016021^cellular_component^integral	component	of	membrane`GO:0042470^cellular_component^melanosome`GO:0004579^molecular_function^dolichyl-diphosphooligosaccharide-protein	glycotransferase	activity`GO:0006486^biological_process^protein	glycosylation
LOC113802111	GO:0005524^molecular_function^ATP	binding`GO:0004674^molecular_function^protein	serine/threonine	kinase	activity
LOC113802111	GO:0031672^cellular_component^A	band`GO:0016324^cellular_component^apical	plasma	membrane`GO:0016323^cellular_component^basolateral	plasma	membrane`GO:0043034^cellular_component^costamere`GO:0005856^cellular_component^cytoskeleton`GO:0005829^cellular_component^cytosol`GO:0005887^cellular_component^integral	component	of	plasma	membrane`GO:0014704^cellular_component^intercalated	disc`GO:0005622^cellular_component^intracellular`GO:0031430^cellular_component^M	band`GO:0045121^cellular_component^membrane	raft`GO:0043005^cellular_component^neuron	projection`GO:0097481^cellular_component^neuronal	postsynaptic	density`GO:0048471^cellular_component^perinuclear	region	of	cytoplasm`GO:0005886^cellular_component^plasma	membrane`GO:0045211^cellular_component^postsynaptic	membrane`GO:0042383^cellular_component^sarcolemma`GO:0030315^cellular_component^T-tubule`GO:0030018^cellular_component^Z	disc`GO:0051117^molecular_function^ATPase	binding`GO:0019899^molecular_function^enzyme	binding`GO:0044325^molecular_function^ion	channel	binding`GO:0015459^molecular_function^potassium	channel	regulator	activity`GO:0030674^molecular_function^protein	binding,	bridging`GO:0019901^molecular_function^protein	kinase	binding`GO:0030507^molecular_function^spectrin	binding`GO:0005200^molecular_function^structural	constituent	of	cytoskeleton`GO:0086014^biological_process^atrial	cardiac	muscle	cell	action	potential`GO:0086066^biological_process^atrial	cardiac	muscle	cell	to	AV	node	cell
LOC113802122	GO:0030673^cellular_component^axolemma`GO:0016323^cellular_component^basolateral	plasma	membrane`GO:0005856^cellular_component^cytoskeleton`GO:0005829^cellular_component^cytosol`GO:0031430^cellular_component^M	band`GO:0005634^cellular_component^nucleus`GO:0005886^cellular_component^plasma	membrane`GO:0045211^cellular_component^postsynaptic	membrane`GO:0042383^cellular_component^sarcolemma`GO:0016529^cellular_component^sarcoplasmic	reticulum`GO:0014731^cellular_component^spectrin-associated	cytoskeleton`GO:0030018^cellular_component^Z	disc`GO:0051117^molecular_function^ATPase	binding`GO:0008093^molecular_function^cytoskeletal	adaptor	activity`GO:0019899^molecular_function^enzyme	binding`GO:0030507^molecular_function^spectrin	binding`GO:0005200^molecular_function^structural	constituent	of	cytoskeleton`GO:0005198^molecular_function^structural	molecule	activity`GO:0007411^biological_process^axon	guidance`GO:0007010^biological_process^cytoskeleton	organization`GO:0006888^biological_process^ER	to	Golgi	vesicle-mediated	transport`GO:0006887^biological_process^exocytosis`GO:0045199^biological_process^maintenance	of	epithelial	cell	apical/basal	polarity`GO:0010638^biological_process^positive	regulation	of	organelle	organization`GO:0072661^biological_process^protein	targeting	to	plasma	membrane`GO:0007165^biological_process^signal	transduction
LOC113802129	GO:0005737^cellular_component^cytoplasm`GO:0005794^cellular_component^Golgi	apparatus`GO:0016021^cellular_component^integral	component	of	membrane`GO:0043231^cellular_component^intracellular	membrane-bounded	organelle`GO:0031902^cellular_component^late	endosome	membrane`GO:0005765^cellular_component^lysosomal	membrane`GO:0048471^cellular_component^perinuclear	region	of	cytoplasm`GO:0055037^cellular_component^recycling	endosome`GO:0031982^cellular_component^vesicle`GO:0019869^molecular_function^chloride	channel	inhibitor	activity`GO:0005484^molecular_function^SNAP	receptor	activity`GO:0000149^molecular_function^SNARE	binding`GO:0006886^biological_process^intracellular	protein	transport`GO:0061025^biological_process^membrane	fusion`GO:1903076^biological_process^regulation	of	protein	localization	to	plasma	membrane`GO:0016192^biological_process^vesicle-mediated	transport
LOC113802130	GO:0005737^cellular_component^cytoplasm`GO:0070062^cellular_component^extracellular	exosome`GO:0045095^cellular_component^keratin	filament`GO:0005634^cellular_component^nucleus`GO:0004197^molecular_function^cysteine-type	endopeptidase	activity`GO:0097153^molecular_function^cysteine-type	endopeptidase	activity	involved	in	apoptotic	process`GO:0070268^biological_process^cornification`GO:0008544^biological_process^epidermis	development`GO:0031424^biological_process^keratinization
LOC113802141	GO:0005740^cellular_component^mitochondrial	envelope`GO:0005759^cellular_component^mitochondrial	matrix`GO:0005886^cellular_component^plasma	membrane`GO:0003857^molecular_function^3-hydroxyacyl-CoA	dehydrogenase	activity`GO:0004303^molecular_function^estradiol	17-beta-dehydrogenase	activity`GO:0047035^molecular_function^testosterone	dehydrogenase	(NAD+)	activity`GO:0008209^biological_process^androgen	metabolic	process`GO:0006703^biological_process^estrogen	biosynthetic	process`GO:0006633^biological_process^fatty	acid	biosynthetic	process
LOC113802142	GO:0005783^cellular_component^endoplasmic	reticulum`GO:0005789^cellular_component^endoplasmic	reticulum	membrane`GO:0016021^cellular_component^integral	component	of	membrane`GO:0030140^cellular_component^trans-Golgi	network	transport	vesicle`GO:0005046^molecular_function^KDEL	sequence	binding`GO:0006621^biological_process^protein	retention	in	ER	lumen`GO:0015031^biological_process^protein	transport`GO:0006890^biological_process^retrograde	vesicle-mediated	transport,	Golgi	to	ER
LOC113802152	GO:0005759^cellular_component^mitochondrial	matrix`GO:0005777^cellular_component^peroxisome`GO:0004419^molecular_function^hydroxymethylglutaryl-CoA	lyase	activity`GO:0046872^molecular_function^metal	ion	binding`GO:0046951^biological_process^ketone	body	biosynthetic	process
LOC113802161	GO:0005829^cellular_component^cytosol`GO:0017109^cellular_component^glutamate-cysteine	ligase	complex`GO:0043531^molecular_function^ADP	binding`GO:0005524^molecular_function^ATP	binding`GO:0050662^molecular_function^coenzyme	binding`GO:0016595^molecular_function^glutamate	binding`GO:0004357^molecular_function^glutamate-cysteine	ligase	activity`GO:0000287^molecular_function^magnesium	ion	binding`GO:0008637^biological_process^apoptotic	mitochondrial	changes`GO:0045454^biological_process^cell	redox	homeostasis`GO:0034641^biological_process^cellular	nitrogen	compound	metabolic	process`GO:0006534^biological_process^cysteine	metabolic	process`GO:0006536^biological_process^glutamate	metabolic	process`GO:0006750^biological_process^glutathione	biosynthetic	process`GO:1901687^biological_process^glutathione	derivative	biosynthetic	process`GO:0019852^biological_process^L-ascorbic	acid	metabolic	process`GO:0043066^biological_process^negative	regulation	of	apoptotic	process`GO:2001237^biological_process^negative	regulation	of	extrinsic	apoptotic	signaling	pathway`GO:0043524^biological_process^negative	regulation	of	neuron	apoptotic	process`GO:0031397^biological_process^negative	regulation	of	protein
LOC113802176	GO:0016021^cellular_component^integral	component	of	membrane
LOC113802186	GO:0016021^cellular_component^integral	component	of	membrane
LOC113802188	GO:0070062^cellular_component^extracellular	exosome`GO:0016020^cellular_component^membrane`GO:0005739^cellular_component^mitochondrion`GO:0003937^molecular_function^IMP	cyclohydrolase	activity`GO:0004643^molecular_function^phosphoribosylaminoimidazolecarboxamide	formyltransferase	activity`GO:0042803^molecular_function^protein	homodimerization	activity`GO:0006189^biological_process^'de	novo'	IMP	biosynthetic	process`GO:0003360^biological_process^brainstem	development`GO:0021549^biological_process^cerebellum	development`GO:0021987^biological_process^cerebral	cortex	development`GO:0009235^biological_process^cobalamin	metabolic	process`GO:0046452^biological_process^dihydrofolate	metabolic	process`GO:0009116^biological_process^nucleoside	metabolic	process`GO:0031100^biological_process^organ	regeneration`GO:0010035^biological_process^response	to	inorganic	substance`GO:0009259^biological_process^ribonucleotide	metabolic	process`GO:0046654^biological_process^tetrahydrofolate	biosynthetic	process
LOC113802190	GO:0005768^cellular_component^endosome`GO:0070062^cellular_component^extracellular	exosome`GO:0005765^cellular_component^lysosomal	membrane`GO:0005764^cellular_component^lysosome`GO:0045121^cellular_component^membrane	raft`GO:0005886^cellular_component^plasma	membrane`GO:0016798^molecular_function^hydrolase	activity,	acting	on	glycosyl	bonds`GO:0004767^molecular_function^sphingomyelin	phosphodiesterase	activity`GO:0046513^biological_process^ceramide	biosynthetic	process`GO:0043407^biological_process^negative	regulation	of	MAP	kinase	activity`GO:0035307^biological_process^positive	regulation	of	protein	dephosphorylation`GO:0006685^biological_process^sphingomyelin	catabolic	process`GO:0023021^biological_process^termination	of	signal	transduction
LOC113802200	GO:0000785^cellular_component^chromatin`GO:0005694^cellular_component^chromosome`GO:0072487^cellular_component^MSL	complex`GO:0000228^cellular_component^nuclear	chromosome`GO:0005700^cellular_component^polytene	chromosome`GO:0000805^cellular_component^X	chromosome`GO:0016456^cellular_component^X	chromosome	located	dosage	compensation	complex,	transcription	activating`GO:0005524^molecular_function^ATP	binding`GO:0008026^molecular_function^ATP-dependent	helicase	activity`GO:0004004^molecular_function^ATP-dependent	RNA	helicase	activity`GO:0003682^molecular_function^chromatin	binding`GO:0003725^molecular_function^double-stranded	RNA	binding`GO:0004386^molecular_function^helicase	activity`GO:0044822^molecular_function^poly(A)	RNA	binding`GO:0003723^molecular_function^RNA	binding`GO:0003724^molecular_function^RNA	helicase	activity`GO:0048675^biological_process^axon	extension`GO:0008340^biological_process^determination	of	adult	lifespan`GO:0007549^biological_process^dosage	compensation`GO:0009047^biological_process^dosage	compensation	by	hyperactivation	of	X	chromosome`GO:0016457^biological_process^dosage	compensation	complex	assembly	involved	in	dosage	compensation	by	hyperactivation	of	X
LOC113802246	GO:0016323^cellular_component^basolateral	plasma	membrane`GO:0016021^cellular_component^integral	component	of	membrane`GO:0031988^cellular_component^membrane-bounded	vesicle`GO:0015321^molecular_function^sodium-dependent	phosphate	transmembrane	transporter	activity`GO:0015293^molecular_function^symporter	activity`GO:0046849^biological_process^bone	remodeling`GO:0055062^biological_process^phosphate	ion	homeostasis`GO:0006817^biological_process^phosphate	ion	transport`GO:0046686^biological_process^response	to	cadmium	ion`GO:0010288^biological_process^response	to	lead	ion`GO:0046689^biological_process^response	to	mercury	ion`GO:0006814^biological_process^sodium	ion	transport
LOC113802248	GO:0016021^cellular_component^integral	component	of	membrane`GO:0005886^cellular_component^plasma	membrane`GO:0042301^molecular_function^phosphate	ion	binding`GO:0031402^molecular_function^sodium	ion	binding`GO:0015321^molecular_function^sodium-dependent	phosphate	transmembrane	transporter	activity`GO:0015293^molecular_function^symporter	activity`GO:0006817^biological_process^phosphate	ion	transport`GO:0006814^biological_process^sodium	ion	transport
LOC113802248	GO:0016323^cellular_component^basolateral	plasma	membrane`GO:0016021^cellular_component^integral	component	of	membrane`GO:0031988^cellular_component^membrane-bounded	vesicle`GO:0015321^molecular_function^sodium-dependent	phosphate	transmembrane	transporter	activity`GO:0015293^molecular_function^symporter	activity`GO:0046849^biological_process^bone	remodeling`GO:0055062^biological_process^phosphate	ion	homeostasis`GO:0006817^biological_process^phosphate	ion	transport`GO:0046686^biological_process^response	to	cadmium	ion`GO:0010288^biological_process^response	to	lead	ion`GO:0046689^biological_process^response	to	mercury	ion`GO:0006814^biological_process^sodium	ion	transport
LOC113802273	GO:0016021^cellular_component^integral	component	of	membrane`GO:0005770^cellular_component^late	endosome`GO:0005765^cellular_component^lysosomal	membrane
LOC113802286	GO:0005737^cellular_component^cytoplasm`GO:0005829^cellular_component^cytosol`GO:0070062^cellular_component^extracellular	exosome`GO:0016020^cellular_component^membrane`GO:0032391^cellular_component^photoreceptor	connecting	cilium`GO:0097381^cellular_component^photoreceptor	disc	membrane`GO:0008091^cellular_component^spectrin`GO:0003779^molecular_function^actin	binding`GO:0034452^molecular_function^dynactin	binding`GO:0045505^molecular_function^dynein	intermediate	chain	binding`GO:0019894^molecular_function^kinesin	binding`GO:0032029^molecular_function^myosin	tail	binding`GO:0043621^molecular_function^protein	self-association`GO:0030507^molecular_function^spectrin	binding`GO:0030036^biological_process^actin	cytoskeleton	organization`GO:0051693^biological_process^actin	filament	capping`GO:0000186^biological_process^activation	of	MAPKK	activity`GO:0007411^biological_process^axon	guidance`GO:0007173^biological_process^epidermal	growth	factor	receptor	signaling	pathway`GO:0038095^biological_process^Fc-epsilon	receptor	signaling	pathway`GO:0008543^biological_process^fibroblast	growth	factor	receptor	signaling	pathway`GO:0007030^biological_process^Golgi	organization`GO:0045087^biological_process^innate	immune	response`GO:0008286^biological_process^insulin	receptor	signaling	pathway`GO:0007041^biological_process^lysosomal	transport`GO:0000165^biological_process^MAPK	cascade`GO:0048011^biological_process^neurotrophin	TRK	receptor	signaling	pathway`GO:0051260^biological_process^protein
LOC113802297	GO:0030673^cellular_component^axolemma`GO:0016323^cellular_component^basolateral	plasma	membrane`GO:0005856^cellular_component^cytoskeleton`GO:0005829^cellular_component^cytosol`GO:0031430^cellular_component^M	band`GO:0005634^cellular_component^nucleus`GO:0005886^cellular_component^plasma	membrane`GO:0045211^cellular_component^postsynaptic	membrane`GO:0042383^cellular_component^sarcolemma`GO:0016529^cellular_component^sarcoplasmic	reticulum`GO:0014731^cellular_component^spectrin-associated	cytoskeleton`GO:0030018^cellular_component^Z	disc`GO:0051117^molecular_function^ATPase	binding`GO:0008093^molecular_function^cytoskeletal	adaptor	activity`GO:0019899^molecular_function^enzyme	binding`GO:0030507^molecular_function^spectrin	binding`GO:0005200^molecular_function^structural	constituent	of	cytoskeleton`GO:0005198^molecular_function^structural	molecule	activity`GO:0007411^biological_process^axon	guidance`GO:0007010^biological_process^cytoskeleton	organization`GO:0006888^biological_process^ER	to	Golgi	vesicle-mediated	transport`GO:0006887^biological_process^exocytosis`GO:0045199^biological_process^maintenance	of	epithelial	cell	apical/basal	polarity`GO:0010638^biological_process^positive	regulation	of	organelle	organization`GO:0072661^biological_process^protein	targeting	to	plasma	membrane`GO:0007165^biological_process^signal	transduction
LOC113802307	GO:0005737^cellular_component^cytoplasm`GO:0070062^cellular_component^extracellular	exosome`GO:0005634^cellular_component^nucleus`GO:0000166^molecular_function^nucleotide	binding`GO:0044822^molecular_function^poly(A)	RNA	binding`GO:0008270^molecular_function^zinc	ion	binding`GO:0006397^biological_process^mRNA	processing`GO:0051028^biological_process^mRNA	transport`GO:0048025^biological_process^negative	regulation	of	mRNA	splicing,	via	spliceosome`GO:0008380^biological_process^RNA	splicing
LOC113802309	GO:0030125^cellular_component^clathrin	vesicle	coat`GO:0005905^cellular_component^coated	pit`GO:0006897^biological_process^endocytosis`GO:0015031^biological_process^protein	transport
LOC113802319	GO:0005783^cellular_component^endoplasmic	reticulum`GO:0005788^cellular_component^endoplasmic	reticulum	lumen`GO:0005615^cellular_component^extracellular	space`GO:0052689^molecular_function^carboxylic	ester	hydrolase	activity`GO:0047374^molecular_function^methylumbelliferyl-acetate	deacetylase	activity`GO:0009056^biological_process^catabolic	process`GO:0044281^biological_process^small	molecule	metabolic	process`GO:0006805^biological_process^xenobiotic	metabolic	process
LOC113802321	GO:0016021^cellular_component^integral	component	of	membrane`GO:0005886^cellular_component^plasma	membrane`GO:0001618^molecular_function^virus	receptor	activity`GO:0043249^biological_process^erythrocyte	maturation`GO:0055085^biological_process^transmembrane	transport
LOC113802323	GO:0016021^cellular_component^integral	component	of	membrane`GO:0016020^cellular_component^membrane`GO:0043235^cellular_component^receptor	complex`GO:0005509^molecular_function^calcium	ion	binding`GO:0050750^molecular_function^low-density	lipoprotein	particle	receptor	binding`GO:0005041^molecular_function^low-density	lipoprotein	receptor	activity`GO:0001701^biological_process^in	utero	embryonic	development`GO:0006898^biological_process^receptor-mediated	endocytosis
LOC113802359	GO:0000444^cellular_component^MIS12/MIND	type	complex`GO:0000818^cellular_component^nuclear	MIS12/MIND	complex`GO:0051301^biological_process^cell	division`GO:0051382^biological_process^kinetochore	assembly`GO:0000070^biological_process^mitotic	sister	chromatid	segregation`GO:0007052^biological_process^mitotic	spindle	organization`GO:0034501^biological_process^protein	localization	to	kinetochore
LOC113802370	GO:0005813^cellular_component^centrosome`GO:0005829^cellular_component^cytosol`GO:0016021^cellular_component^integral	component	of	membrane`GO:0060091^cellular_component^kinocilium`GO:0016020^cellular_component^membrane`GO:0001917^cellular_component^photoreceptor	inner	segment`GO:0005886^cellular_component^plasma	membrane`GO:0032420^cellular_component^stereocilium`GO:0032426^cellular_component^stereocilium	tip`GO:0045202^cellular_component^synapse`GO:0005509^molecular_function^calcium	ion	binding`GO:0060088^biological_process^auditory	receptor	cell	stereocilium	organization`GO:0006816^biological_process^calcium	ion	transport`GO:0016339^biological_process^calcium-dependent	cell-cell	adhesion	via	plasma	membrane	cell	adhesion	molecules`GO:0051480^biological_process^regulation	of	cytosolic	calcium	ion	concentration`GO:0050957^biological_process^equilibrioception`GO:0007156^biological_process^homophilic	cell	adhesion	via	plasma	membrane	adhesion	molecules`GO:0007626^biological_process^locomotory	behavior`GO:0045494^biological_process^photoreceptor	cell	maintenance`GO:0048563^biological_process^post-embryonic	organ	morphogenesis`GO:0050896^biological_process^response	to	stimulus`GO:0050953^biological_process^sensory	perception	of	light	stimulus`GO:0007605^biological_process^sensory	perception	of
LOC113802382	GO:0005730^cellular_component^nucleolus`GO:0005524^molecular_function^ATP	binding`GO:0004004^molecular_function^ATP-dependent	RNA	helicase	activity`GO:0003723^molecular_function^RNA	binding`GO:0003724^molecular_function^RNA	helicase	activity`GO:0016049^biological_process^cell	growth`GO:0008283^biological_process^cell	proliferation`GO:0010501^biological_process^RNA	secondary	structure	unwinding
LOC113802382	GO:0016020^cellular_component^membrane`GO:0005730^cellular_component^nucleolus`GO:0005524^molecular_function^ATP	binding`GO:0004004^molecular_function^ATP-dependent	RNA	helicase	activity`GO:0044822^molecular_function^poly(A)	RNA	binding`GO:0010501^biological_process^RNA	secondary	structure	unwinding
LOC113802433	GO:0015030^cellular_component^Cajal	body`GO:0005730^cellular_component^nucleolus`GO:0030018^cellular_component^Z	disc`GO:0003723^molecular_function^RNA	binding`GO:0007517^biological_process^muscle	organ	development`GO:0006364^biological_process^rRNA	processing
LOC113802436	GO:0005634^cellular_component^nucleus`GO:0007049^biological_process^cell	cycle`GO:0016567^biological_process^protein	ubiquitination
LOC113802445	GO:0005794^cellular_component^Golgi	apparatus`GO:0016021^cellular_component^integral	component	of	membrane`GO:0000325^cellular_component^plant-type	vacuole`GO:0005886^cellular_component^plasma	membrane`GO:0005774^cellular_component^vacuolar	membrane`GO:0005773^cellular_component^vacuole`GO:0005509^molecular_function^calcium	ion	binding`GO:0005245^molecular_function^voltage-gated	calcium	channel	activity`GO:0006816^biological_process^calcium	ion	transport`GO:0019722^biological_process^calcium-mediated	signaling`GO:0086010^biological_process^membrane	depolarization	during	action	potential`GO:0080141^biological_process^regulation	of	jasmonic	acid	biosynthetic	process`GO:0010119^biological_process^regulation	of	stomatal	movement`GO:0009845^biological_process^seed	germination
LOC113802453	GO:0005737^cellular_component^cytoplasm`GO:0008199^molecular_function^ferric	iron	binding`GO:0050113^molecular_function^inositol	oxygenase	activity`GO:0019310^biological_process^inositol	catabolic	process
LOC113802455	GO:0005789^cellular_component^endoplasmic	reticulum	membrane`GO:0016021^cellular_component^integral	component	of	membrane`GO:0005524^molecular_function^ATP	binding`GO:0042626^molecular_function^ATPase	activity,	coupled	to	transmembrane	movement	of	substances`GO:0009235^biological_process^cobalamin	metabolic	process
LOC113802459	GO:0005737^cellular_component^cytoplasm`GO:0051861^molecular_function^glycolipid	binding`GO:0017089^molecular_function^glycolipid	transporter	activity
LOC113802460	GO:0005737^cellular_component^cytoplasm`GO:0008199^molecular_function^ferric	iron	binding`GO:0050113^molecular_function^inositol	oxygenase	activity`GO:0019310^biological_process^inositol	catabolic	process
LOC113802465	GO:0005737^cellular_component^cytoplasm`GO:0005789^cellular_component^endoplasmic	reticulum	membrane`GO:0016021^cellular_component^integral	component	of	membrane`GO:0061630^molecular_function^ubiquitin	protein	ligase	activity`GO:0031625^molecular_function^ubiquitin	protein	ligase	binding`GO:0016567^biological_process^protein	ubiquitination
LOC113802479	GO:0005829^cellular_component^cytosol`GO:0005096^molecular_function^GTPase	activator	activity`GO:0046982^molecular_function^protein	heterodimerization	activity`GO:0090630^biological_process^activation	of	GTPase	activity`GO:0032484^biological_process^Ral	protein	signal	transduction`GO:0060178^biological_process^regulation	of	exocyst	localization`GO:0032880^biological_process^regulation	of	protein	localization`GO:0051056^biological_process^regulation	of	small	GTPase	mediated	signal	transduction
LOC113802482	GO:0005737^cellular_component^cytoplasm`GO:0048312^biological_process^intracellular	distribution	of	mitochondria
LOC113802497	GO:0070531^cellular_component^BRCA1-A	complex`GO:0031436^cellular_component^BRCA1-BARD1	complex`GO:0005694^cellular_component^chromosome`GO:0000794^cellular_component^condensed	nuclear	chromosome`GO:0005737^cellular_component^cytoplasm`GO:0008274^cellular_component^gamma-tubulin	ring	complex`GO:0030529^cellular_component^intracellular	ribonucleoprotein	complex`GO:0005759^cellular_component^mitochondrial	matrix`GO:0005654^cellular_component^nucleoplasm`GO:0005634^cellular_component^nucleus`GO:0005886^cellular_component^plasma	membrane`GO:0043234^cellular_component^protein	complex`GO:0000151^cellular_component^ubiquitin	ligase	complex`GO:0050681^molecular_function^androgen	receptor	binding`GO:0003682^molecular_function^chromatin	binding`GO:0003684^molecular_function^damaged	DNA	binding`GO:0003677^molecular_function^DNA	binding`GO:0019899^molecular_function^enzyme	binding`GO:0016874^molecular_function^ligase	activity`GO:0003723^molecular_function^RNA	binding`GO:0003713^molecular_function^transcription	coactivator	activity`GO:0044212^molecular_function^transcription	regulatory	region	DNA	binding`GO:0015631^molecular_function^tubulin	binding`GO:0031625^molecular_function^ubiquitin	protein	ligase	binding`GO:0004842^molecular_function^ubiquitin-protein	transferase	activity`GO:0008270^molecular_function^zinc	ion	binding`GO:0030521^biological_process^androgen	receptor	signaling	pathway`GO:0006915^biological_process^apoptotic	process`GO:0007420^biological_process^brain	development`GO:0044267^biological_process^cellular	protein	metabolic	process`GO:0006974^biological_process^cellular	response	to	DNA	damage
LOC113802500	GO:0005739^cellular_component^mitochondrion`GO:0003824^molecular_function^catalytic	activity
LOC113802507	GO:0005794^cellular_component^Golgi	apparatus`GO:0005096^molecular_function^GTPase	activator	activity`GO:0016491^molecular_function^oxidoreductase	activity`GO:0005093^molecular_function^Rab	GDP-dissociation	inhibitor	activity`GO:0050771^biological_process^negative	regulation	of	axonogenesis`GO:0090315^biological_process^negative	regulation	of	protein	targeting	to	membrane`GO:0015031^biological_process^protein	transport`GO:0032482^biological_process^Rab	protein	signal	transduction`GO:0050790^biological_process^regulation	of	catalytic	activity
LOC113802513	GO:0005783^cellular_component^endoplasmic	reticulum`GO:0005789^cellular_component^endoplasmic	reticulum	membrane`GO:0016021^cellular_component^integral	component	of	membrane`GO:0005654^cellular_component^nucleoplasm`GO:0005886^cellular_component^plasma	membrane`GO:0005524^molecular_function^ATP	binding`GO:0000287^molecular_function^magnesium	ion	binding`GO:0004012^molecular_function^phospholipid-translocating	ATPase	activity`GO:0006812^biological_process^cation	transport`GO:0034220^biological_process^ion	transmembrane	transport`GO:0045332^biological_process^phospholipid	translocation`GO:0055085^biological_process^transmembrane	transport
LOC113802514	GO:0030123^cellular_component^AP-3	adaptor	complex`GO:0030659^cellular_component^cytoplasmic	vesicle	membrane`GO:0043231^cellular_component^intracellular	membrane-bounded	organelle`GO:0016020^cellular_component^membrane`GO:0005802^cellular_component^trans-Golgi	network`GO:0008565^molecular_function^protein	transporter	activity`GO:0008089^biological_process^anterograde	axonal	transport`GO:0048490^biological_process^anterograde	synaptic	vesicle	transport`GO:0006886^biological_process^intracellular	protein	transport`GO:0016192^biological_process^vesicle-mediated	transport
LOC113802559	GO:0005576^cellular_component^extracellular	region`GO:0052689^molecular_function^carboxylic	ester	hydrolase	activity
LOC113802613	GO:0016301^molecular_function^kinase	activity
LOC113802623	GO:0005737^cellular_component^cytoplasm`GO:0007050^biological_process^cell	cycle	arrest`GO:0051301^biological_process^cell	division`GO:0001732^biological_process^formation	of	cytoplasmic	translation	initiation	complex`GO:0007346^biological_process^regulation	of	mitotic	cell	cycle`GO:0006417^biological_process^regulation	of	translation
LOC113802630	GO:0070062^cellular_component^extracellular	exosome`GO:0005764^cellular_component^lysosome`GO:0005886^cellular_component^plasma	membrane`GO:0005774^cellular_component^vacuolar	membrane`GO:0034361^cellular_component^very-low-density	lipoprotein	particle`GO:0008555^molecular_function^chloride-transporting	ATPase	activity`GO:0001735^molecular_function^prenylcysteine	oxidase	activity`GO:0030327^biological_process^prenylated	protein	catabolic	process`GO:0030328^biological_process^prenylcysteine	catabolic	process
LOC113802639	GO:0005829^cellular_component^cytosol`GO:0005871^cellular_component^kinesin	complex`GO:0005874^cellular_component^microtubule`GO:0016363^cellular_component^nuclear	matrix`GO:0005654^cellular_component^nucleoplasm`GO:0005524^molecular_function^ATP	binding`GO:0016887^molecular_function^ATPase	activity`GO:0003677^molecular_function^DNA	binding`GO:0003777^molecular_function^microtubule	motor	activity`GO:0019886^biological_process^antigen	processing	and	presentation	of	exogenous	peptide	antigen	via	MHC	class	II`GO:0007411^biological_process^axon	guidance`GO:0007596^biological_process^blood	coagulation`GO:0007018^biological_process^microtubule-based	movement`GO:0000281^biological_process^mitotic	cytokinesis`GO:0051256^biological_process^mitotic	spindle	midzone	assembly
LOC113802640	GO:0005938^cellular_component^cell	cortex`GO:0005737^cellular_component^cytoplasm`GO:0005868^cellular_component^cytoplasmic	dynein	complex`GO:0030286^cellular_component^dynein	complex`GO:0045169^cellular_component^fusome`GO:0045172^cellular_component^germline	ring	canal`GO:0005794^cellular_component^Golgi	apparatus`GO:0030529^cellular_component^intracellular	ribonucleoprotein	complex`GO:0000776^cellular_component^kinetochore`GO:0005874^cellular_component^microtubule`GO:0005875^cellular_component^microtubule	associated	complex`GO:0005524^molecular_function^ATP	binding`GO:0042623^molecular_function^ATPase	activity,	coupled`GO:0003777^molecular_function^microtubule	motor	activity`GO:0008088^biological_process^axo-dendritic	transport`GO:0007298^biological_process^border	follicle	cell	migration`GO:0007349^biological_process^cellularization`GO:0007098^biological_process^centrosome	cycle`GO:0051642^biological_process^centrosome	localization`GO:0040003^biological_process^chitin-based	cuticle	development`GO:0007282^biological_process^cystoblast	division`GO:0048813^biological_process^dendrite	morphogenesis`GO:0045198^biological_process^establishment	of	epithelial	cell	apical/basal	polarity`GO:0051683^biological_process^establishment	of	Golgi	localization`GO:0040001^biological_process^establishment	of	mitotic	spindle	localization`GO:0045197^biological_process^establishment	or	maintenance	of	epithelial	cell	apical/basal	polarity`GO:0007301^biological_process^female	germline	ring	canal
LOC113802645	GO:0005739^cellular_component^mitochondrion`GO:0016491^molecular_function^oxidoreductase	activity
LOC113802658	GO:0005739^cellular_component^mitochondrion`GO:0003860^molecular_function^3-hydroxyisobutyryl-CoA	hydrolase	activity`GO:0016836^molecular_function^hydro-lyase	activity`GO:0006574^biological_process^valine	catabolic	process
LOC113802666	GO:0016021^cellular_component^integral	component	of	membrane`GO:0046872^molecular_function^metal	ion	binding`GO:0004767^molecular_function^sphingomyelin	phosphodiesterase	activity`GO:0006665^biological_process^sphingolipid	metabolic	process
LOC113802667	GO:0005759^cellular_component^mitochondrial	matrix`GO:0005739^cellular_component^mitochondrion`GO:0003995^molecular_function^acyl-CoA	dehydrogenase	activity`GO:0009055^molecular_function^electron	carrier	activity`GO:0000062^molecular_function^fatty-acyl-CoA	binding`GO:0050660^molecular_function^flavin	adenine	dinucleotide	binding`GO:0070991^molecular_function^medium-chain-acyl-CoA	dehydrogenase	activity`GO:0052890^molecular_function^oxidoreductase	activity,	acting	on	the	CH-CH	group	of	donors,	with	a	flavin	as	acceptor`GO:0055007^biological_process^cardiac	muscle	cell	differentiation`GO:0009437^biological_process^carnitine	metabolic	process`GO:0006635^biological_process^fatty	acid	beta-oxidation`GO:0033539^biological_process^fatty	acid	beta-oxidation	using	acyl-CoA	dehydrogenase`GO:0005978^biological_process^glycogen	biosynthetic	process`GO:0055088^biological_process^lipid	homeostasis`GO:0001889^biological_process^liver	development`GO:0009791^biological_process^post-embryonic	development`GO:0006111^biological_process^regulation	of	gluconeogenesis`GO:0009409^biological_process^response	to	cold`GO:0042594^biological_process^response	to	starvation
LOC113802672	GO:0060473^cellular_component^cortical	granule`GO:0005737^cellular_component^cytoplasm`GO:0005886^cellular_component^plasma	membrane`GO:0070001^molecular_function^aspartic-type	peptidase	activity`GO:0070002^molecular_function^glutamic-type	peptidase	activity`GO:0004222^molecular_function^metalloendopeptidase	activity`GO:0008233^molecular_function^peptidase	activity`GO:0008270^molecular_function^zinc	ion	binding`GO:0007155^biological_process^cell	adhesion`GO:0009566^biological_process^fertilization`GO:2000360^biological_process^negative	regulation	of	binding	of	sperm	to	zona	pellucida`GO:0010954^biological_process^positive	regulation	of	protein	processing`GO:0060468^biological_process^prevention	of	polyspermy
LOC113802691	GO:0005788^cellular_component^endoplasmic	reticulum	lumen`GO:0001948^molecular_function^glycoprotein	binding`GO:0051082^molecular_function^unfolded	protein	binding`GO:0030433^biological_process^ER-associated	ubiquitin-dependent	protein	catabolic	process`GO:1904153^biological_process^negative	regulation	of	retrograde	protein	transport,	ER	to	cytosol`GO:0030970^biological_process^retrograde	protein	transport,	ER	to	cytosol
LOC113802707	GO:0005737^cellular_component^cytoplasm`GO:0000776^cellular_component^kinetochore`GO:0005634^cellular_component^nucleus`GO:0034508^biological_process^centromere	complex	assembly
LOC113802710	GO:0005739^cellular_component^mitochondrion`GO:0005524^molecular_function^ATP	binding`GO:0016874^molecular_function^ligase	activity`GO:0006631^biological_process^fatty	acid	metabolic	process
LOC113802711	GO:0005739^cellular_component^mitochondrion`GO:0005524^molecular_function^ATP	binding`GO:0016874^molecular_function^ligase	activity`GO:0006631^biological_process^fatty	acid	metabolic	process
LOC113802749	GO:0005737^cellular_component^cytoplasm`GO:0030286^cellular_component^dynein	complex`GO:0005874^cellular_component^microtubule`GO:0031514^cellular_component^motile	cilium`GO:0005524^molecular_function^ATP	binding`GO:0016887^molecular_function^ATPase	activity`GO:0003777^molecular_function^microtubule	motor	activity`GO:0030030^biological_process^cell	projection	organization`GO:0007018^biological_process^microtubule-based	movement
LOC113802751	GO:0016021^cellular_component^integral	component	of	membrane`GO:0005886^cellular_component^plasma	membrane`GO:0015574^molecular_function^trehalose	transmembrane	transporter	activity`GO:0015771^biological_process^trehalose	transport
LOC113802800	GO:0005737^cellular_component^cytoplasm`GO:0005524^molecular_function^ATP	binding`GO:0004674^molecular_function^protein	serine/threonine	kinase	activity`GO:0006914^biological_process^autophagy`GO:0045879^biological_process^negative	regulation	of	smoothened	signaling	pathway`GO:0045880^biological_process^positive	regulation	of	smoothened	signaling	pathway`GO:0046777^biological_process^protein	autophosphorylation
LOC113802801	GO:0070062^cellular_component^extracellular	exosome`GO:0042803^molecular_function^protein	homodimerization	activity`GO:0003978^molecular_function^UDP-glucose	4-epimerase	activity`GO:0003974^molecular_function^UDP-N-acetylglucosamine	4-epimerase	activity`GO:0019388^biological_process^galactose	catabolic	process`GO:0033499^biological_process^galactose	catabolic	process	via	UDP-galactose`GO:0006012^biological_process^galactose	metabolic	process`GO:0061623^biological_process^glycolytic	process	from	galactose
LOC113802813	GO:0016021^cellular_component^integral	component	of	membrane`GO:0055085^biological_process^transmembrane	transport
LOC113802814	GO:0005737^cellular_component^cytoplasm`GO:0005524^molecular_function^ATP	binding`GO:0004359^molecular_function^glutaminase	activity`GO:0003952^molecular_function^NAD+	synthase	(glutamine-hydrolyzing)	activity`GO:0009435^biological_process^NAD	biosynthetic	process
LOC113802815	GO:0005634^cellular_component^nucleus`GO:0006355^biological_process^regulation	of	transcription,	DNA-templated`GO:0006351^biological_process^transcription,	DNA-templated
LOC113802827	GO:0005730^cellular_component^nucleolus`GO:0005654^cellular_component^nucleoplasm`GO:0017117^cellular_component^single-stranded	DNA-dependent	ATP-dependent	DNA	helicase	complex`GO:0005524^molecular_function^ATP	binding`GO:0003676^molecular_function^nucleic	acid	binding`GO:0017116^molecular_function^single-stranded	DNA-dependent	ATP-dependent	DNA	helicase	activity`GO:0032508^biological_process^DNA	duplex	unwinding`GO:0006259^biological_process^DNA	metabolic	process`GO:0000724^biological_process^double-strand	break	repair	via	homologous	recombination
LOC113802831	GO:0030673^cellular_component^axolemma`GO:0016323^cellular_component^basolateral	plasma	membrane`GO:0005856^cellular_component^cytoskeleton`GO:0005829^cellular_component^cytosol`GO:0031430^cellular_component^M	band`GO:0005634^cellular_component^nucleus`GO:0005886^cellular_component^plasma	membrane`GO:0045211^cellular_component^postsynaptic	membrane`GO:0042383^cellular_component^sarcolemma`GO:0016529^cellular_component^sarcoplasmic	reticulum`GO:0014731^cellular_component^spectrin-associated	cytoskeleton`GO:0030018^cellular_component^Z	disc`GO:0051117^molecular_function^ATPase	binding`GO:0008093^molecular_function^cytoskeletal	adaptor	activity`GO:0019899^molecular_function^enzyme	binding`GO:0030507^molecular_function^spectrin	binding`GO:0005200^molecular_function^structural	constituent	of	cytoskeleton`GO:0005198^molecular_function^structural	molecule	activity`GO:0007411^biological_process^axon	guidance`GO:0007010^biological_process^cytoskeleton	organization`GO:0006888^biological_process^ER	to	Golgi	vesicle-mediated	transport`GO:0006887^biological_process^exocytosis`GO:0045199^biological_process^maintenance	of	epithelial	cell	apical/basal	polarity`GO:0010638^biological_process^positive	regulation	of	organelle	organization`GO:0072661^biological_process^protein	targeting	to	plasma	membrane`GO:0007165^biological_process^signal	transduction
LOC113802832	GO:0015969^biological_process^guanosine	tetraphosphate	metabolic	process
LOC113802836	GO:0016787^molecular_function^hydrolase	activity`GO:0046872^molecular_function^metal	ion	binding
LOC113802857	GO:0005789^cellular_component^endoplasmic	reticulum	membrane`GO:0016027^cellular_component^inaD	signaling	complex`GO:0005528^molecular_function^FK506	binding`GO:0003755^molecular_function^peptidyl-prolyl	cis-trans	isomerase	activity`GO:0061077^biological_process^chaperone-mediated	protein	folding`GO:0050908^biological_process^detection	of	light	stimulus	involved	in	visual	perception`GO:0007422^biological_process^peripheral	nervous	system	development`GO:0000413^biological_process^protein	peptidyl-prolyl	isomerization`GO:0051924^biological_process^regulation	of	calcium	ion	transport
LOC113802886	GO:0005783^cellular_component^endoplasmic	reticulum`GO:0000139^cellular_component^Golgi	membrane`GO:0005795^cellular_component^Golgi	stack`GO:0016021^cellular_component^integral	component	of	membrane`GO:0030246^molecular_function^carbohydrate	binding`GO:0046872^molecular_function^metal	ion	binding`GO:0004653^molecular_function^polypeptide	N-acetylgalactosaminyltransferase	activity`GO:0009312^biological_process^oligosaccharide	biosynthetic	process`GO:0006486^biological_process^protein	glycosylation
LOC113802921	GO:0005938^cellular_component^cell	cortex`GO:0030132^cellular_component^clathrin	coat	of	coated	pit`GO:0030130^cellular_component^clathrin	coat	of	trans-Golgi	network	vesicle`GO:0071439^cellular_component^clathrin	complex`GO:0030125^cellular_component^clathrin	vesicle	coat`GO:0030136^cellular_component^clathrin-coated	vesicle`GO:0005905^cellular_component^coated	pit`GO:0030135^cellular_component^coated	vesicle`GO:0005737^cellular_component^cytoplasm`GO:0072686^cellular_component^mitotic	spindle`GO:0005886^cellular_component^plasma	membrane`GO:0008021^cellular_component^synaptic	vesicle`GO:0032050^molecular_function^clathrin	heavy	chain	binding`GO:0005198^molecular_function^structural	molecule	activity`GO:0072583^biological_process^clathrin-mediated	endocytosis`GO:0006886^biological_process^intracellular	protein	transport`GO:0007269^biological_process^neurotransmitter	secretion`GO:0016183^biological_process^synaptic	vesicle	coating
LOC113802925	GO:0016491^molecular_function^oxidoreductase	activity`GO:0008270^molecular_function^zinc	ion	binding
LOC113802973	GO:0005743^cellular_component^mitochondrial	inner	membrane`GO:0005840^cellular_component^ribosome`GO:0044822^molecular_function^poly(A)	RNA	binding`GO:0032543^biological_process^mitochondrial	translation`GO:0070125^biological_process^mitochondrial	translational	elongation`GO:0070124^biological_process^mitochondrial	translational	initiation`GO:0070126^biological_process^mitochondrial	translational	termination`GO:0006996^biological_process^organelle	organization
LOC113802975	GO:0005737^cellular_component^cytoplasm`GO:0005634^cellular_component^nucleus`GO:0004813^molecular_function^alanine-tRNA	ligase	activity`GO:0002161^molecular_function^aminoacyl-tRNA	editing	activity`GO:0005524^molecular_function^ATP	binding`GO:0046872^molecular_function^metal	ion	binding`GO:0002196^molecular_function^Ser-tRNA(Ala)	hydrolase	activity`GO:0000049^molecular_function^tRNA	binding`GO:0006419^biological_process^alanyl-tRNA	aminoacylation`GO:0006450^biological_process^regulation	of	translational	fidelity
LOC113802980	GO:0005783^cellular_component^endoplasmic	reticulum`GO:0016021^cellular_component^integral	component	of	membrane`GO:0016020^cellular_component^membrane`GO:0015020^molecular_function^glucuronosyltransferase	activity`GO:0071407^biological_process^cellular	response	to	organic	cyclic	compound`GO:0046226^biological_process^coumarin	catabolic	process`GO:0009813^biological_process^flavonoid	biosynthetic	process`GO:0052696^biological_process^flavonoid	glucuronidation`GO:0018411^biological_process^protein	glucuronidation`GO:0052697^biological_process^xenobiotic	glucuronidation
LOC113802990	GO:0005739^cellular_component^mitochondrion`GO:0016491^molecular_function^oxidoreductase	activity
LOC113802994	GO:0016021^cellular_component^integral	component	of	membrane`GO:0005743^cellular_component^mitochondrial	inner	membrane
LOC113802998	GO:0071013^cellular_component^catalytic	step	2	spliceosome`GO:0005730^cellular_component^nucleolus`GO:0005634^cellular_component^nucleus`GO:0005689^cellular_component^U12-type	spliceosomal	complex`GO:0003723^molecular_function^RNA	binding`GO:0000398^biological_process^mRNA	splicing,	via	spliceosome`GO:0042177^biological_process^negative	regulation	of	protein	catabolic	process
LOC113803004	GO:0005789^cellular_component^endoplasmic	reticulum	membrane`GO:0020037^molecular_function^heme	binding`GO:0005506^molecular_function^iron	ion	binding`GO:0004497^molecular_function^monooxygenase	activity`GO:0016705^molecular_function^oxidoreductase	activity,	acting	on	paired	donors,	with	incorporation	or	reduction	of	molecular	oxygen
LOC113803007	GO:0016021^cellular_component^integral	component	of	membrane`GO:0016020^cellular_component^membrane`GO:0002250^biological_process^adaptive	immune	response`GO:0055085^biological_process^transmembrane	transport
LOC113803018	GO:0043194^cellular_component^axon	initial	segment`GO:0016323^cellular_component^basolateral	plasma	membrane`GO:0009986^cellular_component^cell	surface`GO:0043034^cellular_component^costamere`GO:0005783^cellular_component^endoplasmic	reticulum`GO:0005794^cellular_component^Golgi	apparatus`GO:0014704^cellular_component^intercalated	disc`GO:0016328^cellular_component^lateral	plasma	membrane`GO:0005764^cellular_component^lysosome`GO:0033268^cellular_component^node	of	Ranvier`GO:0033270^cellular_component^paranode	region	of	axon`GO:0005886^cellular_component^plasma	membrane`GO:0045211^cellular_component^postsynaptic	membrane`GO:0042383^cellular_component^sarcolemma`GO:0014731^cellular_component^spectrin-associated	cytoskeleton`GO:0030315^cellular_component^T-tubule`GO:0045296^molecular_function^cadherin	binding`GO:0008092^molecular_function^cytoskeletal	protein	binding`GO:0044325^molecular_function^ion	channel	binding`GO:0030674^molecular_function^protein	binding,	bridging`GO:0030507^molecular_function^spectrin	binding`GO:0005200^molecular_function^structural	constituent	of	cytoskeleton`GO:0007411^biological_process^axon	guidance`GO:0007409^biological_process^axonogenesis`GO:0071286^biological_process^cellular	response	to	magnesium	ion`GO:0007016^biological_process^cytoskeletal	anchoring	at	plasma	membrane`GO:0045184^biological_process^establishment	of	protein	localization`GO:0043001^biological_process^Golgi	to	plasma	membrane	protein	transport`GO:0010960^biological_process^magnesium	ion	homeostasis`GO:0072660^biological_process^maintenance
LOC113803019	GO:0005737^cellular_component^cytoplasm`GO:0005829^cellular_component^cytosol`GO:0033256^cellular_component^I-kappaB/NF-kappaB	complex`GO:0005719^cellular_component^nuclear	euchromatin`GO:0005634^cellular_component^nucleus`GO:0003682^molecular_function^chromatin	binding`GO:0003677^molecular_function^DNA	binding`GO:0000977^molecular_function^RNA	polymerase	II	regulatory	region	sequence-specific	DNA	binding`GO:0000981^molecular_function^RNA	polymerase	II	transcription	factor	activity,	sequence-specific	DNA	binding`GO:0043565^molecular_function^sequence-specific	DNA	binding`GO:0003700^molecular_function^transcription	factor	activity,	sequence-specific	DNA	binding`GO:0001077^molecular_function^transcriptional	activator	activity,	RNA	polymerase	II	core	promoter	proximal	region	sequence-specific	binding`GO:0034198^biological_process^cellular	response	to	amino	acid	starvation`GO:0006974^biological_process^cellular	response	to	DNA	damage	stimulus`GO:0050829^biological_process^defense	response
LOC113803023	GO:0005911^cellular_component^cell-cell	junction`GO:0005737^cellular_component^cytoplasm`GO:0005783^cellular_component^endoplasmic	reticulum`GO:0005576^cellular_component^extracellular	region`GO:0005634^cellular_component^nucleus`GO:0007155^biological_process^cell	adhesion
LOC113803029	GO:0030136^cellular_component^clathrin-coated	vesicle`GO:0005769^cellular_component^early	endosome`GO:0005794^cellular_component^Golgi	apparatus`GO:0016021^cellular_component^integral	component	of	membrane`GO:0032050^molecular_function^clathrin	heavy	chain	binding`GO:0072583^biological_process^clathrin-mediated	endocytosis
LOC113803034	GO:0005788^cellular_component^endoplasmic	reticulum	lumen
LOC113803075	GO:0070062^cellular_component^extracellular	exosome`GO:0016020^cellular_component^membrane`GO:0047105^molecular_function^4-trimethylammoniobutyraldehyde	dehydrogenase	activity`GO:0019145^molecular_function^aminobutyraldehyde	dehydrogenase	activity
LOC113803079	GO:0005829^cellular_component^cytosol`GO:0016874^molecular_function^ligase	activity`GO:0004516^molecular_function^nicotinate	phosphoribosyltransferase	activity`GO:0004514^molecular_function^nicotinate-nucleotide	diphosphorylase	(carboxylating)	activity`GO:0009435^biological_process^NAD	biosynthetic	process`GO:0019358^biological_process^nicotinate	nucleotide	salvage`GO:0006979^biological_process^response	to	oxidative	stress
LOC113803080	GO:0012505^cellular_component^endomembrane	system`GO:0005576^cellular_component^extracellular	region`GO:0016020^cellular_component^membrane`GO:0020037^molecular_function^heme	binding`GO:0045666^biological_process^positive	regulation	of	neuron	differentiation
LOC113803086	GO:0016235^cellular_component^aggresome`GO:0005776^cellular_component^autophagosome`GO:0005737^cellular_component^cytoplasm`GO:0031410^cellular_component^cytoplasmic	vesicle`GO:0005783^cellular_component^endoplasmic	reticulum`GO:0005634^cellular_component^nucleus`GO:0048471^cellular_component^perinuclear	region	of	cytoplasm`GO:0005886^cellular_component^plasma	membrane`GO:0000502^cellular_component^proteasome	complex`GO:0031593^molecular_function^polyubiquitin	binding`GO:0019904^molecular_function^protein	domain	specific	binding`GO:0035973^biological_process^aggrephagy`GO:0071456^biological_process^cellular	response	to	hypoxia`GO:0030433^biological_process^ER-associated	ubiquitin-dependent	protein	catabolic	process`GO:1901340^biological_process^negative	regulation	of	store-operated	calcium	channel	activity`GO:1903071^biological_process^positive	regulation	of	ER-associated	ubiquitin-dependent	protein	catabolic	process`GO:0031398^biological_process^positive	regulation	of	protein	ubiquitination`GO:2000785^biological_process^regulation	of	autophagosome	assembly`GO:0016241^biological_process^regulation	of	macroautophagy`GO:1902175^biological_process^regulation	of	oxidative	stress-induced	intrinsic	apoptotic	signaling	pathway`GO:0031396^biological_process^regulation	of
LOC113803087	GO:0005737^cellular_component^cytoplasm`GO:0005739^cellular_component^mitochondrion`GO:0005730^cellular_component^nucleolus`GO:0016671^molecular_function^oxidoreductase	activity,	acting	on	a	sulfur	group	of	donors,	disulfide	as	acceptor`GO:0015035^molecular_function^protein	disulfide	oxidoreductase	activity`GO:0045454^biological_process^cell	redox	homeostasis`GO:0034599^biological_process^cellular	response	to	oxidative	stress`GO:0006662^biological_process^glycerol	ether	metabolic	process`GO:0055114^biological_process^oxidation-reduction	process`GO:0006457^biological_process^protein	folding`GO:0000103^biological_process^sulfate	assimilation
LOC113803089	GO:0005576^cellular_component^extracellular	region`GO:0008061^molecular_function^chitin	binding`GO:0004568^molecular_function^chitinase	activity`GO:0006032^biological_process^chitin	catabolic	process`GO:0000272^biological_process^polysaccharide	catabolic	process
LOC113803094	GO:0016363^cellular_component^nuclear	matrix`GO:0005634^cellular_component^nucleus`GO:0005667^cellular_component^transcription	factor	complex`GO:0003677^molecular_function^DNA	binding`GO:0046872^molecular_function^metal	ion	binding`GO:0001085^molecular_function^RNA	polymerase	II	transcription	factor	binding`GO:0030097^biological_process^hemopoiesis`GO:0051572^biological_process^negative	regulation	of	histone	H3-K4	methylation`GO:0030854^biological_process^positive	regulation	of	granulocyte	differentiation`GO:0051574^biological_process^positive	regulation	of	histone	H3-K9	methylation`GO:0045646^biological_process^regulation	of	erythrocyte	differentiation`GO:0006355^biological_process^regulation	of	transcription,	DNA-templated`GO:0006351^biological_process^transcription,	DNA-templated
LOC113803095	GO:0005783^cellular_component^endoplasmic	reticulum`GO:0010008^cellular_component^endosome	membrane`GO:0005794^cellular_component^Golgi	apparatus`GO:0055037^cellular_component^recycling	endosome`GO:0034593^molecular_function^phosphatidylinositol	bisphosphate	phosphatase	activity`GO:0004438^molecular_function^phosphatidylinositol-3-phosphatase	activity`GO:0043812^molecular_function^phosphatidylinositol-4-phosphate	phosphatase	activity`GO:0007626^biological_process^locomotory	behavior`GO:0032288^biological_process^myelin	assembly`GO:0031642^biological_process^negative	regulation	of	myelination`GO:0048666^biological_process^neuron	development`GO:0046488^biological_process^phosphatidylinositol	metabolic	process`GO:0043473^biological_process^pigmentation`GO:0010976^biological_process^positive	regulation	of	neuron	projection	development`GO:0007033^biological_process^vacuole	organization
LOC113803099	GO:0004089^molecular_function^carbonate	dehydratase	activity`GO:0008270^molecular_function^zinc	ion	binding`GO:0015670^biological_process^carbon	dioxide	transport`GO:0042539^biological_process^hypotonic	salinity	response`GO:0006730^biological_process^one-carbon	metabolic	process
LOC113803099	GO:0045177^cellular_component^apical	part	of	cell`GO:0030424^cellular_component^axon`GO:0016323^cellular_component^basolateral	plasma	membrane`GO:0005737^cellular_component^cytoplasm`GO:0005829^cellular_component^cytosol`GO:0070062^cellular_component^extracellular	exosome`GO:0005615^cellular_component^extracellular	space`GO:0005902^cellular_component^microvillus`GO:0043209^cellular_component^myelin	sheath`GO:0005886^cellular_component^plasma	membrane`GO:0004064^molecular_function^arylesterase	activity`GO:0004089^molecular_function^carbonate	dehydratase	activity`GO:0008270^molecular_function^zinc	ion	binding`GO:0038166^biological_process^angiotensin-activated	signaling	pathway`GO:0071498^biological_process^cellular	response	to	fluid	shear	stress`GO:0001822^biological_process^kidney	development`GO:0002009^biological_process^morphogenesis	of	an	epithelium`GO:0042475^biological_process^odontogenesis	of	dentin-containing	tooth`GO:0006730^biological_process^one-carbon	metabolic	process`GO:0030316^biological_process^osteoclast	differentiation`GO:0045780^biological_process^positive	regulation	of	bone	resorption`GO:0032849^biological_process^positive	regulation	of	cellular	pH	reduction`GO:2001150^biological_process^positive	regulation	of	dipeptide	transmembrane	transport`GO:0045672^biological_process^positive	regulation	of	osteoclast
LOC113803100	GO:0005829^cellular_component^cytosol`GO:0005634^cellular_component^nucleus`GO:0007596^biological_process^blood	coagulation`GO:0007049^biological_process^cell	cycle`GO:0051301^biological_process^cell	division`GO:0051726^biological_process^regulation	of	cell	cycle
LOC113803105	GO:0005737^cellular_component^cytoplasm`GO:0005783^cellular_component^endoplasmic	reticulum`GO:0045169^cellular_component^fusome`GO:0005794^cellular_component^Golgi	apparatus`GO:0005871^cellular_component^kinesin	complex`GO:0005874^cellular_component^microtubule`GO:0005875^cellular_component^microtubule	associated	complex`GO:1990498^cellular_component^mitotic	spindle	microtubule`GO:0005819^cellular_component^spindle`GO:0005524^molecular_function^ATP	binding`GO:0008574^molecular_function^ATP-dependent	microtubule	motor	activity,	plus-end-directed`GO:0003777^molecular_function^microtubule	motor	activity`GO:0003774^molecular_function^motor	activity`GO:0051301^biological_process^cell	division`GO:0051298^biological_process^centrosome	duplication`GO:0051299^biological_process^centrosome	separation`GO:0007059^biological_process^chromosome	segregation`GO:0007030^biological_process^Golgi	organization`GO:0001578^biological_process^microtubule	bundle	formation`GO:0007018^biological_process^microtubule-based	movement`GO:0000278^biological_process^mitotic	cell	cycle`GO:0007100^biological_process^mitotic	centrosome	separation`GO:0007067^biological_process^mitotic	nuclear	division`GO:0090307^biological_process^mitotic	spindle	assembly`GO:0007052^biological_process^mitotic	spindle	organization`GO:0043148^biological_process^mitotic	spindle	stabilization`GO:0022008^biological_process^neurogenesis`GO:0031535^biological_process^plus-end	directed	microtubule	sliding`GO:0051289^biological_process^protein	homotetramerization`GO:0009306^biological_process^protein	secretion
LOC113803114	GO:0005783^cellular_component^endoplasmic	reticulum`GO:0005576^cellular_component^extracellular	region`GO:0004382^molecular_function^guanosine-diphosphatase	activity`GO:0045134^molecular_function^uridine-diphosphatase	activity`GO:0051084^biological_process^'de	novo'	posttranslational	protein	folding`GO:0046034^biological_process^ATP	metabolic	process`GO:0016049^biological_process^cell	growth`GO:0008283^biological_process^cell	proliferation`GO:0045821^biological_process^positive	regulation	of	glycolytic	process`GO:0006487^biological_process^protein	N-linked	glycosylation`GO:0014066^biological_process^regulation	of	phosphatidylinositol	3-kinase	signaling
LOC113803123	GO:0005829^cellular_component^cytosol`GO:0070062^cellular_component^extracellular	exosome`GO:0005634^cellular_component^nucleus`GO:0050661^molecular_function^NADP	binding`GO:0004616^molecular_function^phosphogluconate	dehydrogenase	(decarboxylating)	activity`GO:0005975^biological_process^carbohydrate	metabolic	process`GO:0019521^biological_process^D-gluconate	metabolic	process`GO:0055114^biological_process^oxidation-reduction	process`GO:0019322^biological_process^pentose	biosynthetic	process`GO:0006098^biological_process^pentose-phosphate	shunt`GO:0009051^biological_process^pentose-phosphate	shunt,	oxidative	branch`GO:0044281^biological_process^small	molecule	metabolic	process
LOC113803125	GO:0016020^cellular_component^membrane`GO:0016491^molecular_function^oxidoreductase	activity
LOC113803127	GO:0004792^molecular_function^thiosulfate	sulfurtransferase	activity
LOC113803139	GO:0016023^cellular_component^cytoplasmic,	membrane-bounded	vesicle`GO:0031901^cellular_component^early	endosome	membrane`GO:0005634^cellular_component^nucleus`GO:0030904^cellular_component^retromer	complex`GO:0097422^cellular_component^tubular	endosome`GO:0034452^molecular_function^dynactin	binding`GO:0035091^molecular_function^phosphatidylinositol	binding`GO:0006886^biological_process^intracellular	protein	transport`GO:0042147^biological_process^retrograde	transport,	endosome	to	Golgi
LOC113803149	GO:0005811^cellular_component^lipid	particle`GO:0016020^cellular_component^membrane`GO:0030496^cellular_component^midbody`GO:0005739^cellular_component^mitochondrion`GO:0005634^cellular_component^nucleus`GO:0016491^molecular_function^oxidoreductase	activity
LOC113803162	GO:0016021^cellular_component^integral	component	of	membrane`GO:0000287^molecular_function^magnesium	ion	binding`GO:0030976^molecular_function^thiamine	pyrophosphate	binding`GO:0016740^molecular_function^transferase	activity`GO:0048701^biological_process^embryonic	cranial	skeleton	morphogenesis
LOC113803163	GO:0016021^cellular_component^integral	component	of	membrane`GO:0000287^molecular_function^magnesium	ion	binding`GO:0030976^molecular_function^thiamine	pyrophosphate	binding`GO:0016740^molecular_function^transferase	activity`GO:0048701^biological_process^embryonic	cranial	skeleton	morphogenesis
LOC113803166	GO:0016021^cellular_component^integral	component	of	membrane`GO:0005506^molecular_function^iron	ion	binding`GO:0016491^molecular_function^oxidoreductase	activity`GO:0006633^biological_process^fatty	acid	biosynthetic	process
LOC113803172	GO:0005789^cellular_component^endoplasmic	reticulum	membrane`GO:0005794^cellular_component^Golgi	apparatus`GO:0000139^cellular_component^Golgi	membrane`GO:0016021^cellular_component^integral	component	of	membrane`GO:0016020^cellular_component^membrane`GO:0005886^cellular_component^plasma	membrane`GO:0043178^molecular_function^alcohol	binding`GO:0030246^molecular_function^carbohydrate	binding`GO:0003881^molecular_function^CDP-diacylglycerol-inositol	3-phosphatidyltransferase	activity`GO:0019992^molecular_function^diacylglycerol	binding`GO:0030145^molecular_function^manganese	ion	binding`GO:0046341^biological_process^CDP-diacylglycerol	metabolic	process`GO:0046474^biological_process^glycerophospholipid	biosynthetic	process`GO:0006661^biological_process^phosphatidylinositol	biosynthetic	process`GO:0006644^biological_process^phospholipid	metabolic	process`GO:0044281^biological_process^small	molecule	metabolic	process
LOC113803175	GO:0005776^cellular_component^autophagosome`GO:0030136^cellular_component^clathrin-coated	vesicle`GO:0005769^cellular_component^early	endosome`GO:0030139^cellular_component^endocytic	vesicle`GO:0005768^cellular_component^endosome`GO:0030897^cellular_component^HOPS	complex`GO:0005770^cellular_component^late	endosome`GO:0031902^cellular_component^late	endosome	membrane`GO:0005765^cellular_component^lysosomal	membrane`GO:0005764^cellular_component^lysosome`GO:0000166^molecular_function^nucleotide	binding`GO:0030674^molecular_function^protein	binding,	bridging`GO:0019904^molecular_function^protein	domain	specific	binding`GO:0019905^molecular_function^syntaxin	binding`GO:0008270^molecular_function^zinc	ion	binding`GO:0006914^biological_process^autophagy`GO:0034058^biological_process^endosomal	vesicle	fusion`GO:0008333^biological_process^endosome	to	lysosome	transport`GO:0006886^biological_process^intracellular	protein	transport`GO:1903364^biological_process^positive	regulation	of	cellular	protein	catabolic	process`GO:2000643^biological_process^positive	regulation	of	early	endosome	to	late	endosome	transport`GO:1903955^biological_process^positive	regulation	of	protein	targeting	to	mitochondrion`GO:1902115^biological_process^regulation	of	organelle	assembly`GO:0031647^biological_process^regulation	of
LOC113803183	GO:0005737^cellular_component^cytoplasm`GO:0005829^cellular_component^cytosol`GO:0005783^cellular_component^endoplasmic	reticulum`GO:0070062^cellular_component^extracellular	exosome`GO:0005615^cellular_component^extracellular	space`GO:0005739^cellular_component^mitochondrion`GO:0005634^cellular_component^nucleus`GO:0005790^cellular_component^smooth	endoplasmic	reticulum`GO:0004601^molecular_function^peroxidase	activity`GO:0051920^molecular_function^peroxiredoxin	activity`GO:0042803^molecular_function^protein	homodimerization	activity`GO:0019471^biological_process^4-hydroxyproline	metabolic	process`GO:0045454^biological_process^cell	redox	homeostasis`GO:0030198^biological_process^extracellular	matrix	organization`GO:0008584^biological_process^male	gonad	development`GO:2000255^biological_process^negative	regulation	of	male	germ	cell	proliferation`GO:0055114^biological_process^oxidation-reduction	process`GO:0022417^biological_process^protein	maturation	by	protein	folding`GO:0072593^biological_process^reactive	oxygen	species	metabolic	process`GO:0007283^biological_process^spermatogenesis
LOC113803185	GO:0005737^cellular_component^cytoplasm`GO:0045169^cellular_component^fusome`GO:0005811^cellular_component^lipid	particle`GO:0005875^cellular_component^microtubule	associated	complex`GO:0031965^cellular_component^nuclear	membrane`GO:0005634^cellular_component^nucleus`GO:0043186^cellular_component^P	granule`GO:0005886^cellular_component^plasma	membrane`GO:0000502^cellular_component^proteasome	complex`GO:0005524^molecular_function^ATP	binding`GO:0016787^molecular_function^hydrolase	activity`GO:0098586^biological_process^cellular	response	to	virus`GO:0048813^biological_process^dendrite	morphogenesis`GO:0016320^biological_process^endoplasmic	reticulum	membrane	fusion`GO:0007029^biological_process^endoplasmic	reticulum	organization`GO:0007030^biological_process^Golgi	organization`GO:0000226^biological_process^microtubule	cytoskeleton	organization`GO:0048477^biological_process^oogenesis`GO:0007279^biological_process^pole	cell	formation`GO:0043525^biological_process^positive	regulation	of	neuron	apoptotic	process`GO:0032436^biological_process^positive	regulation	of	proteasomal	ubiquitin-dependent	protein	catabolic	process`GO:0046598^biological_process^positive	regulation	of	viral	entry	into	host	cell`GO:0006508^biological_process^proteolysis`GO:0043523^biological_process^regulation	of	neuron	apoptotic	process`GO:0007317^biological_process^regulation	of	pole
LOC113803188	GO:0005737^cellular_component^cytoplasm`GO:0005576^cellular_component^extracellular	region`GO:0016021^cellular_component^integral	component	of	membrane`GO:0005886^cellular_component^plasma	membrane`GO:0004180^molecular_function^carboxypeptidase	activity`GO:0046872^molecular_function^metal	ion	binding`GO:0008237^molecular_function^metallopeptidase	activity`GO:0008241^molecular_function^peptidyl-dipeptidase	activity
LOC113803195	GO:0005634^cellular_component^nucleus`GO:0042802^molecular_function^identical	protein	binding`GO:0043565^molecular_function^sequence-specific	DNA	binding`GO:0003700^molecular_function^transcription	factor	activity,	sequence-specific	DNA	binding`GO:0045814^biological_process^negative	regulation	of	gene	expression,	epigenetic`GO:0045892^biological_process^negative	regulation	of	transcription,	DNA-templated`GO:0051090^biological_process^regulation	of	sequence-specific	DNA	binding	transcription	factor	activity`GO:0009615^biological_process^response	to	virus`GO:0006351^biological_process^transcription,	DNA-templated
LOC113803203	GO:0020002^cellular_component^host	cell	plasma	membrane`GO:0016020^cellular_component^membrane`GO:0005524^molecular_function^ATP	binding`GO:0004714^molecular_function^transmembrane	receptor	protein	tyrosine	kinase	activity
LOC113803204	GO:0005737^cellular_component^cytoplasm`GO:0005856^cellular_component^cytoskeleton`GO:0012505^cellular_component^endomembrane	system`GO:0031234^cellular_component^extrinsic	component	of	cytoplasmic	side	of	plasma	membrane`GO:0005524^molecular_function^ATP	binding`GO:0004715^molecular_function^non-membrane	spanning	protein	tyrosine	kinase	activity`GO:0004713^molecular_function^protein	tyrosine	kinase	activity`GO:0005102^molecular_function^receptor	binding`GO:0003383^biological_process^apical	constriction`GO:0007350^biological_process^blastoderm	segmentation`GO:0007298^biological_process^border	follicle	cell	migration`GO:0008283^biological_process^cell	proliferation`GO:0006968^biological_process^cellular	defense	response`GO:0048749^biological_process^compound	eye	development`GO:0001745^biological_process^compound	eye	morphogenesis`GO:0001751^biological_process^compound	eye	photoreceptor	cell	differentiation`GO:0051607^biological_process^defense	response	to	virus`GO:0035010^biological_process^encapsulation	of	foreign	target`GO:0045317^biological_process^equator	specification`GO:0042067^biological_process^establishment	of	ommatidial	planar	polarity`GO:0007455^biological_process^eye-antennal	disc	morphogenesis`GO:0042078^biological_process^germ-line	stem
LOC113803217	GO:0005813^cellular_component^centrosome`GO:0032154^cellular_component^cleavage	furrow`GO:0000777^cellular_component^condensed	chromosome	kinetochore`GO:0005869^cellular_component^dynactin	complex`GO:0030496^cellular_component^midbody`GO:0048471^cellular_component^perinuclear	region	of	cytoplasm`GO:0005819^cellular_component^spindle`GO:0000910^biological_process^cytokinesis`GO:0007017^biological_process^microtubule-based	process`GO:0007067^biological_process^mitotic	nuclear	division
LOC113803239	GO:0005634^cellular_component^nucleus`GO:0003677^molecular_function^DNA	binding`GO:0046872^molecular_function^metal	ion	binding`GO:0003700^molecular_function^transcription	factor	activity,	sequence-specific	DNA	binding`GO:0006355^biological_process^regulation	of	transcription,	DNA-templated`GO:0006351^biological_process^transcription,	DNA-templated
LOC113803241	GO:0005938^cellular_component^cell	cortex`GO:0009055^molecular_function^electron	carrier	activity`GO:0051536^molecular_function^iron-sulfur	cluster	binding`GO:0046872^molecular_function^metal	ion	binding`GO:0015035^molecular_function^protein	disulfide	oxidoreductase	activity`GO:0045454^biological_process^cell	redox	homeostasis
LOC113803259	GO:0070062^cellular_component^extracellular	exosome`GO:0043202^cellular_component^lysosomal	lumen`GO:0046872^molecular_function^metal	ion	binding`GO:0008449^molecular_function^N-acetylglucosamine-6-sulfatase	activity`GO:0008484^molecular_function^sulfuric	ester	hydrolase	activity`GO:0005975^biological_process^carbohydrate	metabolic	process`GO:0006027^biological_process^glycosaminoglycan	catabolic	process`GO:0030203^biological_process^glycosaminoglycan	metabolic	process`GO:0042340^biological_process^keratan	sulfate	catabolic	process`GO:0042339^biological_process^keratan	sulfate	metabolic	process`GO:0044281^biological_process^small	molecule	metabolic	process
LOC113803261	GO:0016491^molecular_function^oxidoreductase	activity
LOC113803267	GO:0005759^cellular_component^mitochondrial	matrix`GO:0016740^molecular_function^transferase	activity`GO:0006783^biological_process^heme	biosynthetic	process`GO:0016226^biological_process^iron-sulfur	cluster	assembly
LOC113803280	GO:0005813^cellular_component^centrosome`GO:0005737^cellular_component^cytoplasm`GO:0005876^cellular_component^spindle	microtubule`GO:0000922^cellular_component^spindle	pole`GO:0005524^molecular_function^ATP	binding`GO:0019894^molecular_function^kinesin	binding`GO:0008017^molecular_function^microtubule	binding`GO:0004672^molecular_function^protein	kinase	activity`GO:0004674^molecular_function^protein	serine/threonine	kinase	activity`GO:0051301^biological_process^cell	division`GO:0000212^biological_process^meiotic	spindle	organization`GO:0007100^biological_process^mitotic	centrosome	separation`GO:0090307^biological_process^mitotic	spindle	assembly`GO:0018105^biological_process^peptidyl-serine	phosphorylation`GO:0046777^biological_process^protein	autophosphorylation
LOC113803283	GO:0005634^cellular_component^nucleus`GO:0051301^biological_process^cell	division`GO:0007067^biological_process^mitotic	nuclear	division
LOC113803285	GO:0000781^cellular_component^chromosome,	telomeric	region`GO:0016021^cellular_component^integral	component	of	membrane`GO:0000800^cellular_component^lateral	element`GO:0005640^cellular_component^nuclear	outer	membrane`GO:0070840^molecular_function^dynein	complex	binding`GO:0042802^molecular_function^identical	protein	binding`GO:0090220^biological_process^chromosome	localization	to	nuclear	envelope	involved	in	homologous	chromosome	segregation`GO:0000724^biological_process^double-strand	break	repair	via	homologous	recombination`GO:0048477^biological_process^oogenesis`GO:0007283^biological_process^spermatogenesis`GO:0007129^biological_process^synapsis
LOC113803291	GO:0005737^cellular_component^cytoplasm`GO:0005783^cellular_component^endoplasmic	reticulum`GO:0005789^cellular_component^endoplasmic	reticulum	membrane`GO:0005794^cellular_component^Golgi	apparatus`GO:0016021^cellular_component^integral	component	of	membrane`GO:0016020^cellular_component^membrane`GO:0031965^cellular_component^nuclear	membrane`GO:0006915^biological_process^apoptotic	process`GO:0006914^biological_process^autophagy`GO:0030308^biological_process^negative	regulation	of	cell	growth
LOC113803327	GO:1990745^cellular_component^EARP	complex`GO:0010008^cellular_component^endosome	membrane`GO:0005794^cellular_component^Golgi	apparatus`GO:0055037^cellular_component^recycling	endosome`GO:0032456^biological_process^endocytic	recycling`GO:0015031^biological_process^protein	transport
LOC113803328	GO:0005737^cellular_component^cytoplasm`GO:0005634^cellular_component^nucleus`GO:0008420^molecular_function^CTD	phosphatase	activity`GO:0070940^biological_process^dephosphorylation	of	RNA	polymerase	II	C-terminal	domain`GO:0006378^biological_process^mRNA	polyadenylation
LOC113803329	GO:0031672^cellular_component^A	band`GO:0031430^cellular_component^M	band`GO:0005524^molecular_function^ATP	binding`GO:0019902^molecular_function^phosphatase	binding`GO:0004672^molecular_function^protein	kinase	activity`GO:0017048^molecular_function^Rho	GTPase	binding`GO:0005089^molecular_function^Rho	guanyl-nucleotide	exchange	factor	activity`GO:0031034^biological_process^myosin	filament	assembly`GO:0043547^biological_process^positive	regulation	of	GTPase	activity`GO:0035023^biological_process^regulation	of	Rho	protein	signal	transduction`GO:0030241^biological_process^skeletal	muscle	myosin	thick	filament	assembly
LOC113803334	GO:0005829^cellular_component^cytosol`GO:0005777^cellular_component^peroxisome`GO:0051537^molecular_function^2	iron,	2	sulfur	cluster	binding`GO:0009055^molecular_function^electron	carrier	activity`GO:0050660^molecular_function^flavin	adenine	dinucleotide	binding`GO:0005506^molecular_function^iron	ion	binding`GO:0030151^molecular_function^molybdenum	ion	binding`GO:0043546^molecular_function^molybdopterin	cofactor	binding`GO:0016614^molecular_function^oxidoreductase	activity,	acting	on	CH-OH	group	of	donors`GO:0016903^molecular_function^oxidoreductase	activity,	acting	on	the	aldehyde	or	oxo	group	of	donors`GO:0004854^molecular_function^xanthine	dehydrogenase	activity`GO:0004855^molecular_function^xanthine	oxidase	activity`GO:0055086^biological_process^nucleobase-containing	small	molecule	metabolic	process`GO:0006144^biological_process^purine	nucleobase	metabolic	process`GO:0044281^biological_process^small	molecule	metabolic	process`GO:0034418^biological_process^urate	biosynthetic
LOC113803348	GO:0005912^cellular_component^adherens	junction`GO:0005737^cellular_component^cytoplasm`GO:0030425^cellular_component^dendrite`GO:0005634^cellular_component^nucleus`GO:0043204^cellular_component^perikaryon`GO:0014069^cellular_component^postsynaptic	density`GO:0008013^molecular_function^beta-catenin	binding`GO:0007155^biological_process^cell	adhesion`GO:0060997^biological_process^dendritic	spine	morphogenesis`GO:0007612^biological_process^learning`GO:0001763^biological_process^morphogenesis	of	a	branching	structure`GO:0060828^biological_process^regulation	of	canonical	Wnt	signaling	pathway`GO:0048167^biological_process^regulation	of	synaptic	plasticity`GO:0006355^biological_process^regulation	of	transcription,	DNA-templated`GO:0007165^biological_process^signal	transduction`GO:0016337^biological_process^single	organismal	cell-cell	adhesion`GO:0050808^biological_process^synapse	organization`GO:0006351^biological_process^transcription,	DNA-templated`GO:0016055^biological_process^Wnt	signaling	pathway
LOC113803354	GO:0005737^cellular_component^cytoplasm`GO:0012505^cellular_component^endomembrane	system`GO:0016021^cellular_component^integral	component	of	membrane`GO:0005887^cellular_component^integral	component	of	plasma	membrane`GO:0031226^cellular_component^intrinsic	component	of	plasma	membrane`GO:0031902^cellular_component^late	endosome	membrane`GO:0005765^cellular_component^lysosomal	membrane`GO:0005764^cellular_component^lysosome`GO:0042470^cellular_component^melanosome`GO:0097487^cellular_component^multivesicular	body,	internal	vesicle`GO:0005886^cellular_component^plasma	membrane`GO:0043234^cellular_component^protein	complex`GO:0030658^cellular_component^transport	vesicle	membrane`GO:0032403^molecular_function^protein	complex	binding`GO:0007155^biological_process^cell	adhesion`GO:0016477^biological_process^cell	migration`GO:0007166^biological_process^cell	surface	receptor	signaling	pathway`GO:0007160^biological_process^cell-matrix	adhesion`GO:0035646^biological_process^endosome	to	melanosome	transport`GO:0030855^biological_process^epithelial	cell	differentiation`GO:0010633^biological_process^negative	regulation	of	epithelial	cell	migration`GO:0048757^biological_process^pigment	granule	maturation`GO:0045785^biological_process^positive	regulation	of	cell	adhesion`GO:0045807^biological_process^positive	regulation
LOC113803367	GO:0010008^cellular_component^endosome	membrane`GO:0000139^cellular_component^Golgi	membrane`GO:0016021^cellular_component^integral	component	of	membrane`GO:0015031^biological_process^protein	transport`GO:0006904^biological_process^vesicle	docking	involved	in	exocytosis
LOC113803371	GO:0005615^cellular_component^extracellular	space`GO:0046872^molecular_function^metal	ion	binding`GO:0004252^molecular_function^serine-type	endopeptidase	activity`GO:0007586^biological_process^digestion
LOC113803382	GO:0016021^cellular_component^integral	component	of	membrane`GO:0004180^molecular_function^carboxypeptidase	activity`GO:0016805^molecular_function^dipeptidase	activity`GO:0046872^molecular_function^metal	ion	binding`GO:0008237^molecular_function^metallopeptidase	activity`GO:0050129^molecular_function^N-formylglutamate	deformylase	activity`GO:0008233^molecular_function^peptidase	activity`GO:0042135^biological_process^neurotransmitter	catabolic	process`GO:0006508^biological_process^proteolysis
LOC113803395	GO:0005622^cellular_component^intracellular`GO:0005886^cellular_component^plasma	membrane`GO:0005525^molecular_function^GTP	binding`GO:0090277^biological_process^positive	regulation	of	peptide	hormone	secretion`GO:0003050^biological_process^regulation	of	systemic	arterial	blood	pressure	by	atrial	natriuretic	peptide`GO:0007264^biological_process^small	GTPase	mediated	signal	transduction
LOC113803400	GO:0000815^cellular_component^ESCRT	III	complex`GO:0008565^molecular_function^protein	transporter	activity`GO:0045324^biological_process^late	endosome	to	vacuole	transport
LOC113803404	GO:0000777^cellular_component^condensed	chromosome	kinetochore`GO:0031262^cellular_component^Ndc80	complex`GO:0005634^cellular_component^nucleus`GO:0051301^biological_process^cell	division`GO:0007059^biological_process^chromosome	segregation`GO:0007067^biological_process^mitotic	nuclear	division`GO:0007052^biological_process^mitotic	spindle	organization
LOC113803426	GO:0051286^cellular_component^cell	tip`GO:0031410^cellular_component^cytoplasmic	vesicle`GO:0070062^cellular_component^extracellular	exosome`GO:0005739^cellular_component^mitochondrion`GO:0048471^cellular_component^perinuclear	region	of	cytoplasm`GO:0005778^cellular_component^peroxisomal	membrane`GO:0045335^cellular_component^phagocytic	vesicle`GO:0030670^cellular_component^phagocytic	vesicle	membrane`GO:0005886^cellular_component^plasma	membrane`GO:0019003^molecular_function^GDP	binding`GO:0005525^molecular_function^GTP	binding`GO:0030911^molecular_function^TPR	domain	binding`GO:0034332^biological_process^adherens	junction	organization`GO:0019882^biological_process^antigen	processing	and	presentation`GO:0031346^biological_process^positive	regulation	of	cell	projection	organization`GO:0051461^biological_process^positive	regulation	of	corticotropin	secretion`GO:0045046^biological_process^protein	import	into	peroxisome	membrane`GO:0009306^biological_process^protein	secretion`GO:0007264^biological_process^small	GTPase	mediated	signal	transduction`GO:0006904^biological_process^vesicle	docking	involved	in	exocytosis
LOC113803429	GO:0005737^cellular_component^cytoplasm`GO:0005829^cellular_component^cytosol`GO:0005615^cellular_component^extracellular	space`GO:0016020^cellular_component^membrane`GO:0005815^cellular_component^microtubule	organizing	center`GO:0005739^cellular_component^mitochondrion`GO:0047499^molecular_function^calcium-independent	phospholipase	A2	activity`GO:0019731^biological_process^antibacterial	humoral	response`GO:0032049^biological_process^cardiolipin	biosynthetic	process`GO:0006935^biological_process^chemotaxis`GO:0016042^biological_process^lipid	catabolic	process`GO:0060135^biological_process^maternal	process	involved	in	female	pregnancy`GO:0007613^biological_process^memory`GO:0051967^biological_process^negative	regulation	of	synaptic	transmission,	glutamatergic`GO:0090238^biological_process^positive	regulation	of	arachidonic	acid	secretion`GO:2000304^biological_process^positive	regulation	of	ceramide	biosynthetic	process`GO:0007204^biological_process^positive	regulation	of	cytosolic	calcium	ion	concentration`GO:0045921^biological_process^positive	regulation	of	exocytosis`GO:0035774^biological_process^positive	regulation	of	insulin	secretion	involved	in	cellular
LOC113803452	GO:0004000^molecular_function^adenosine	deaminase	activity`GO:0046872^molecular_function^metal	ion	binding`GO:0006154^biological_process^adenosine	catabolic	process`GO:0046103^biological_process^inosine	biosynthetic	process`GO:0009117^biological_process^nucleotide	metabolic	process
LOC113803455	GO:0005737^cellular_component^cytoplasm`GO:0005886^cellular_component^plasma	membrane`GO:0030267^molecular_function^glyoxylate	reductase	(NADP)	activity`GO:0016618^molecular_function^hydroxypyruvate	reductase	activity`GO:0051287^molecular_function^NAD	binding
LOC113803456	GO:0005758^cellular_component^mitochondrial	intermembrane	space`GO:0005739^cellular_component^mitochondrion`GO:1990050^molecular_function^phosphatidic	acid	transporter	activity`GO:0015914^biological_process^phospholipid	transport
LOC113803463	GO:0016021^cellular_component^integral	component	of	membrane`GO:0004180^molecular_function^carboxypeptidase	activity`GO:0016805^molecular_function^dipeptidase	activity`GO:0046872^molecular_function^metal	ion	binding`GO:0008237^molecular_function^metallopeptidase	activity`GO:0050129^molecular_function^N-formylglutamate	deformylase	activity`GO:0008233^molecular_function^peptidase	activity`GO:0042135^biological_process^neurotransmitter	catabolic	process`GO:0006508^biological_process^proteolysis
LOC113803468	GO:0005737^cellular_component^cytoplasm`GO:0005634^cellular_component^nucleus`GO:0017061^molecular_function^S-methyl-5-thioadenosine	phosphorylase	activity`GO:0019509^biological_process^L-methionine	biosynthetic	process	from	methylthioadenosine`GO:0006166^biological_process^purine	ribonucleoside	salvage`GO:0043101^biological_process^purine-containing	compound	salvage
LOC113803489	GO:0005886^cellular_component^plasma	membrane`GO:0033181^cellular_component^plasma	membrane	proton-transporting	V-type	ATPase	complex`GO:0000221^cellular_component^vacuolar	proton-transporting	V-type	ATPase,	V1	domain`GO:0046961^molecular_function^proton-transporting	ATPase	activity,	rotational	mechanism`GO:0015991^biological_process^ATP	hydrolysis	coupled	proton	transport`GO:0008340^biological_process^determination	of	adult	lifespan`GO:0033227^biological_process^dsRNA	transport
LOC113803506	GO:0005576^cellular_component^extracellular	region`GO:0008061^molecular_function^chitin	binding`GO:0004568^molecular_function^chitinase	activity`GO:0006032^biological_process^chitin	catabolic	process`GO:0000272^biological_process^polysaccharide	catabolic	process
LOC113803512	GO:0031253^cellular_component^cell	projection	membrane`GO:0045334^cellular_component^clathrin-coated	endocytic	vesicle`GO:0005905^cellular_component^coated	pit`GO:0010008^cellular_component^endosome	membrane`GO:0070062^cellular_component^extracellular	exosome`GO:0045171^cellular_component^intercellular	bridge`GO:0042470^cellular_component^melanosome`GO:0005739^cellular_component^mitochondrion`GO:0005886^cellular_component^plasma	membrane`GO:0019003^molecular_function^GDP	binding`GO:0005525^molecular_function^GTP	binding`GO:0005546^molecular_function^phosphatidylinositol-4,5-bisphosphate	binding`GO:0019882^biological_process^antigen	processing	and	presentation`GO:1990090^biological_process^cellular	response	to	nerve	growth	factor	stimulus`GO:0000910^biological_process^cytokinesis`GO:0032456^biological_process^endocytic	recycling`GO:0016197^biological_process^endosomal	transport`GO:0006888^biological_process^ER	to	Golgi	vesicle-mediated	transport`GO:0031175^biological_process^neuron	projection	development`GO:0048227^biological_process^plasma	membrane	to	endosome	transport`GO:0036010^biological_process^protein	localization	to	endosome`GO:0015031^biological_process^protein	transport`GO:0007264^biological_process^small	GTPase	mediated	signal	transduction
LOC113803514	GO:0005737^cellular_component^cytoplasm`GO:0005663^cellular_component^DNA	replication	factor	C	complex`GO:0005634^cellular_component^nucleus`GO:0005524^molecular_function^ATP	binding`GO:0003677^molecular_function^DNA	binding`GO:0006261^biological_process^DNA-dependent	DNA	replication
LOC113803517	GO:0005829^cellular_component^cytosol`GO:0005697^cellular_component^telomerase	holoenzyme	complex`GO:0033142^molecular_function^progesterone	receptor	binding`GO:0050220^molecular_function^prostaglandin-E	synthase	activity`GO:0003720^molecular_function^telomerase	activity`GO:0051082^molecular_function^unfolded	protein	binding`GO:0001516^biological_process^prostaglandin	biosynthetic	process`GO:0006278^biological_process^RNA-dependent	DNA	replication
LOC113803518	GO:0005903^cellular_component^brush	border`GO:0030054^cellular_component^cell	junction`GO:0005905^cellular_component^coated	pit`GO:0005737^cellular_component^cytoplasm`GO:0005829^cellular_component^cytosol`GO:0005794^cellular_component^Golgi	apparatus`GO:0043231^cellular_component^intracellular	membrane-bounded	organelle`GO:0016020^cellular_component^membrane`GO:0005874^cellular_component^microtubule`GO:0005741^cellular_component^mitochondrial	outer	membrane`GO:0005739^cellular_component^mitochondrion`GO:0048471^cellular_component^perinuclear	region	of	cytoplasm`GO:0005777^cellular_component^peroxisome`GO:0043234^cellular_component^protein	complex`GO:0030672^cellular_component^synaptic	vesicle	membrane`GO:0005525^molecular_function^GTP	binding`GO:0003924^molecular_function^GTPase	activity`GO:0042802^molecular_function^identical	protein	binding`GO:0008289^molecular_function^lipid	binding`GO:0042803^molecular_function^protein	homodimerization	activity`GO:0031625^molecular_function^ubiquitin	protein	ligase	binding`GO:0006915^biological_process^apoptotic	process`GO:0006921^biological_process^cellular	component	disassembly	involved	in	execution	phase	of	apoptosis`GO:0003374^biological_process^dynamin	polymerization	involved	in	mitochondrial	fission`GO:0006897^biological_process^endocytosis`GO:0060047^biological_process^heart	contraction`GO:0061025^biological_process^membrane	fusion`GO:0000266^biological_process^mitochondrial	fission`GO:0043653^biological_process^mitochondrial	fragmentation	involved	in	apoptotic	process`GO:0090149^biological_process^mitochondrial	membrane	fission`GO:0070584^biological_process^mitochondrion
LOC113803518	GO:0005903^cellular_component^brush	border`GO:0030054^cellular_component^cell	junction`GO:0005905^cellular_component^coated	pit`GO:0005829^cellular_component^cytosol`GO:0005794^cellular_component^Golgi	apparatus`GO:0005874^cellular_component^microtubule`GO:0005741^cellular_component^mitochondrial	outer	membrane`GO:0005739^cellular_component^mitochondrion`GO:0048471^cellular_component^perinuclear	region	of	cytoplasm`GO:0005777^cellular_component^peroxisome`GO:0030672^cellular_component^synaptic	vesicle	membrane`GO:0005525^molecular_function^GTP	binding`GO:0003924^molecular_function^GTPase	activity`GO:0008289^molecular_function^lipid	binding`GO:0042803^molecular_function^protein	homodimerization	activity`GO:0003374^biological_process^dynamin	polymerization	involved	in	mitochondrial	fission`GO:0006897^biological_process^endocytosis`GO:0060047^biological_process^heart	contraction`GO:0061025^biological_process^membrane	fusion`GO:0000266^biological_process^mitochondrial	fission`GO:0043653^biological_process^mitochondrial	fragmentation	involved	in	apoptotic	process`GO:0090149^biological_process^mitochondrial	membrane	fission`GO:0070584^biological_process^mitochondrion	morphogenesis`GO:0070266^biological_process^necroptotic	process`GO:0016559^biological_process^peroxisome	fission`GO:2001244^biological_process^positive	regulation	of	intrinsic	apoptotic	signaling	pathway`GO:0050714^biological_process^positive	regulation	of	protein	secretion`GO:0090200^biological_process^positive	regulation	of	release	of
LOC113803518	GO:0030054^cellular_component^cell	junction`GO:0005905^cellular_component^coated	pit`GO:0005829^cellular_component^cytosol`GO:0005794^cellular_component^Golgi	apparatus`GO:0005741^cellular_component^mitochondrial	outer	membrane`GO:0005739^cellular_component^mitochondrion`GO:0005777^cellular_component^peroxisome`GO:0030672^cellular_component^synaptic	vesicle	membrane`GO:0005525^molecular_function^GTP	binding`GO:0003924^molecular_function^GTPase	activity`GO:0008289^molecular_function^lipid	binding`GO:0042803^molecular_function^protein	homodimerization	activity`GO:0003374^biological_process^dynamin	polymerization	involved	in	mitochondrial	fission`GO:0000266^biological_process^mitochondrial	fission`GO:0016559^biological_process^peroxisome	fission
LOC113803520	GO:0005615^cellular_component^extracellular	space`GO:0016021^cellular_component^integral	component	of	membrane
LOC113803522	GO:0005737^cellular_component^cytoplasm`GO:0070062^cellular_component^extracellular	exosome`GO:1903561^cellular_component^extracellular	vesicle`GO:0047021^molecular_function^15-hydroxyprostaglandin	dehydrogenase	(NADP+)	activity`GO:0004090^molecular_function^carbonyl	reductase	(NADPH)	activity`GO:0016655^molecular_function^oxidoreductase	activity,	acting	on	NAD(P)H,	quinone	or	similar	compound	as	acceptor`GO:0050221^molecular_function^prostaglandin-E2	9-reductase	activity`GO:0017144^biological_process^drug	metabolic	process`GO:0030855^biological_process^epithelial	cell	differentiation`GO:0055114^biological_process^oxidation-reduction	process`GO:0042373^biological_process^vitamin	K	metabolic	process
LOC113803535	GO:0005764^cellular_component^lysosome`GO:0071986^cellular_component^Ragulator	complex`GO:0071230^biological_process^cellular	response	to	amino	acid	stimulus`GO:0043547^biological_process^positive	regulation	of	GTPase	activity`GO:0032008^biological_process^positive	regulation	of	TOR	signaling`GO:0061462^biological_process^protein	localization	to	lysosome`GO:0008361^biological_process^regulation	of	cell	size
LOC113803545	GO:0003995^molecular_function^acyl-CoA	dehydrogenase	activity`GO:0009055^molecular_function^electron	carrier	activity`GO:0000062^molecular_function^fatty-acyl-CoA	binding`GO:0050660^molecular_function^flavin	adenine	dinucleotide	binding`GO:0052890^molecular_function^oxidoreductase	activity,	acting	on	the	CH-CH	group	of	donors,	with	a	flavin	as	acceptor`GO:0033539^biological_process^fatty	acid	beta-oxidation	using	acyl-CoA	dehydrogenase`GO:0006552^biological_process^leucine	catabolic	process`GO:0055088^biological_process^lipid	homeostasis
LOC113803547	GO:0005737^cellular_component^cytoplasm`GO:0005794^cellular_component^Golgi	apparatus`GO:0043231^cellular_component^intracellular	membrane-bounded	organelle`GO:0032301^cellular_component^MutSalpha	complex`GO:0000790^cellular_component^nuclear	chromatin`GO:0005654^cellular_component^nucleoplasm`GO:0005886^cellular_component^plasma	membrane`GO:0043531^molecular_function^ADP	binding`GO:0005524^molecular_function^ATP	binding`GO:0016887^molecular_function^ATPase	activity`GO:0003682^molecular_function^chromatin	binding`GO:0003684^molecular_function^damaged	DNA	binding`GO:0003677^molecular_function^DNA	binding`GO:0000400^molecular_function^four-way	junction	DNA	binding`GO:0032137^molecular_function^guanine/thymine	mispair	binding`GO:0000287^molecular_function^magnesium	ion	binding`GO:0035064^molecular_function^methylated	histone	binding`GO:0030983^molecular_function^mismatched	DNA	binding`GO:0032357^molecular_function^oxidized	purine	DNA	binding`GO:0032138^molecular_function^single	base	insertion	or	deletion	binding`GO:0032142^molecular_function^single	guanine	insertion	binding`GO:0032143^molecular_function^single	thymine	insertion	binding`GO:0008340^biological_process^determination	of	adult	lifespan`GO:0006281^biological_process^DNA	repair`GO:0097193^biological_process^intrinsic	apoptotic	signaling	pathway`GO:0008630^biological_process^intrinsic	apoptotic	signaling	pathway
LOC113803551	GO:0005769^cellular_component^early	endosome`GO:0015031^biological_process^protein	transport
LOC113803553	GO:0015629^cellular_component^actin	cytoskeleton`GO:0034707^cellular_component^chloride	channel	complex`GO:0005247^molecular_function^voltage-gated	chloride	channel	activity`GO:0006821^biological_process^chloride	transport
LOC113803563	GO:0005739^cellular_component^mitochondrion`GO:0005524^molecular_function^ATP	binding`GO:0016884^molecular_function^carbon-nitrogen	ligase	activity,	with	glutamine	as	amido-N-donor`GO:0006412^biological_process^translation
LOC113803566	GO:0016021^cellular_component^integral	component	of	membrane`GO:0005739^cellular_component^mitochondrion`GO:0004674^molecular_function^protein	serine/threonine	kinase	activity
LOC113803587	GO:0005737^cellular_component^cytoplasm`GO:0005634^cellular_component^nucleus
LOC113803614	GO:0016021^cellular_component^integral	component	of	membrane
LOC113803634	GO:0005768^cellular_component^endosome`GO:0005576^cellular_component^extracellular	region`GO:0005887^cellular_component^integral	component	of	plasma	membrane`GO:0005524^molecular_function^ATP	binding`GO:0005021^molecular_function^vascular	endothelial	growth	factor-activated	receptor	activity`GO:0001525^biological_process^angiogenesis`GO:0030154^biological_process^cell	differentiation`GO:0006935^biological_process^chemotaxis`GO:0048010^biological_process^vascular	endothelial	growth	factor	receptor	signaling	pathway
LOC113803634	GO:0030054^cellular_component^cell	junction`GO:0016023^cellular_component^cytoplasmic,	membrane-bounded	vesicle`GO:0005769^cellular_component^early	endosome`GO:0005783^cellular_component^endoplasmic	reticulum`GO:0005887^cellular_component^integral	component	of	plasma	membrane`GO:0005634^cellular_component^nucleus`GO:0005524^molecular_function^ATP	binding`GO:0005021^molecular_function^vascular	endothelial	growth	factor-activated	receptor	activity`GO:0001525^biological_process^angiogenesis`GO:0030154^biological_process^cell	differentiation`GO:0035924^biological_process^cellular	response	to	vascular	endothelial	growth	factor	stimulus`GO:0048010^biological_process^vascular	endothelial	growth	factor	receptor	signaling	pathway
LOC113803639	GO:0046872^molecular_function^metal	ion	binding`GO:0008168^molecular_function^methyltransferase	activity
LOC113803640	GO:0071986^cellular_component^Ragulator	complex`GO:0034613^biological_process^cellular	protein	localization`GO:0071230^biological_process^cellular	response	to	amino	acid	stimulus`GO:0043547^biological_process^positive	regulation	of	GTPase	activity`GO:0032008^biological_process^positive	regulation	of	TOR	signaling
LOC113803641	GO:0000814^cellular_component^ESCRT	II	complex`GO:0042803^molecular_function^protein	homodimerization	activity`GO:0005198^molecular_function^structural	molecule	activity`GO:0043328^biological_process^protein	targeting	to	vacuole	involved	in	ubiquitin-dependent	protein	catabolic	process	via	the	multivesicular	body	sorting	pathway
LOC113803653	GO:0005743^cellular_component^mitochondrial	inner	membrane`GO:0050660^molecular_function^flavin	adenine	dinucleotide	binding`GO:0008177^molecular_function^succinate	dehydrogenase	(ubiquinone)	activity`GO:0000104^molecular_function^succinate	dehydrogenase	activity`GO:0022904^biological_process^respiratory	electron	transport	chain`GO:0006105^biological_process^succinate	metabolic	process`GO:0006099^biological_process^tricarboxylic	acid	cycle
LOC113803656	GO:0000127^cellular_component^transcription	factor	TFIIIC	complex`GO:0006383^biological_process^transcription	from	RNA	polymerase	III	promoter`GO:0006351^biological_process^transcription,	DNA-templated
LOC113803689	GO:0005634^cellular_component^nucleus`GO:0003677^molecular_function^DNA	binding`GO:0051287^molecular_function^NAD	binding`GO:0003950^molecular_function^NAD+	ADP-ribosyltransferase	activity`GO:0008270^molecular_function^zinc	ion	binding`GO:0006471^biological_process^protein	ADP-ribosylation
LOC113803693	GO:0009986^cellular_component^cell	surface`GO:0005737^cellular_component^cytoplasm`GO:0000932^cellular_component^cytoplasmic	mRNA	processing	body`GO:0016020^cellular_component^membrane`GO:0005654^cellular_component^nucleoplasm`GO:0003677^molecular_function^DNA	binding`GO:0016874^molecular_function^ligase	activity`GO:0003729^molecular_function^mRNA	binding`GO:0044822^molecular_function^poly(A)	RNA	binding`GO:0004842^molecular_function^ubiquitin-protein	transferase	activity`GO:0008270^molecular_function^zinc	ion	binding`GO:0001782^biological_process^B	cell	homeostasis`GO:0060173^biological_process^limb	development`GO:0048286^biological_process^lung	alveolus	development`GO:0048535^biological_process^lymph	node	development`GO:0035264^biological_process^multicellular	organism	growth`GO:1901224^biological_process^positive	regulation	of	NIK/NF-kappaB	signaling`GO:0009791^biological_process^post-embryonic	development`GO:0010608^biological_process^posttranscriptional	regulation	of	gene	expression`GO:0000209^biological_process^protein	polyubiquitination`GO:0010468^biological_process^regulation	of	gene	expression`GO:0048536^biological_process^spleen	development`GO:0043029^biological_process^T	cell	homeostasis`GO:0042098^biological_process^T	cell	proliferation`GO:0061470^biological_process^T	follicular	helper	cell	differentiation
LOC113803695	GO:0070062^cellular_component^extracellular	exosome`GO:0005615^cellular_component^extracellular	space`GO:0004556^molecular_function^alpha-amylase	activity`GO:0016160^molecular_function^amylase	activity`GO:0005509^molecular_function^calcium	ion	binding`GO:0031404^molecular_function^chloride	ion	binding`GO:0016052^biological_process^carbohydrate	catabolic	process
LOC113803704	GO:0020037^molecular_function^heme	binding`GO:0005506^molecular_function^iron	ion	binding`GO:0004497^molecular_function^monooxygenase	activity`GO:0016491^molecular_function^oxidoreductase	activity`GO:0016705^molecular_function^oxidoreductase	activity,	acting	on	paired	donors,	with	incorporation	or	reduction	of	molecular	oxygen
LOC113803735	GO:0000139^cellular_component^Golgi	membrane`GO:0016021^cellular_component^integral	component	of	membrane`GO:0008643^biological_process^carbohydrate	transport`GO:0055085^biological_process^transmembrane	transport
LOC113803758	GO:0005737^cellular_component^cytoplasm`GO:0005829^cellular_component^cytosol`GO:0005759^cellular_component^mitochondrial	matrix`GO:0005739^cellular_component^mitochondrion`GO:0051537^molecular_function^2	iron,	2	sulfur	cluster	binding`GO:0051539^molecular_function^4	iron,	4	sulfur	cluster	binding`GO:0008198^molecular_function^ferrous	iron	binding`GO:0036455^molecular_function^iron-sulfur	transferase	activity`GO:0032947^molecular_function^protein	complex	scaffold`GO:0044571^biological_process^[2Fe-2S]	cluster	assembly`GO:0006879^biological_process^cellular	iron	ion	homeostasis`GO:0097428^biological_process^protein	maturation	by	iron-sulfur	cluster	transfer
LOC113803760	GO:0005737^cellular_component^cytoplasm`GO:0051539^molecular_function^4	iron,	4	sulfur	cluster	binding`GO:0005524^molecular_function^ATP	binding`GO:0046872^molecular_function^metal	ion	binding`GO:0016226^biological_process^iron-sulfur	cluster	assembly
LOC113803769	GO:0005954^cellular_component^calcium-	and	calmodulin-dependent	protein	kinase	complex`GO:0031594^cellular_component^neuromuscular	junction`GO:0005886^cellular_component^plasma	membrane`GO:0061174^cellular_component^type	I	terminal	bouton`GO:0005524^molecular_function^ATP	binding`GO:0004683^molecular_function^calmodulin-dependent	protein	kinase	activity`GO:0042043^molecular_function^neurexin	family	protein	binding`GO:0004674^molecular_function^protein	serine/threonine	kinase	activity`GO:0008344^biological_process^adult	locomotory	behavior`GO:0007628^biological_process^adult	walking	behavior`GO:0007615^biological_process^anesthesia-resistant	memory`GO:0007298^biological_process^border	follicle	cell	migration`GO:0007155^biological_process^cell	adhesion`GO:0007163^biological_process^establishment	or	maintenance	of	cell	polarity`GO:0046331^biological_process^lateral	inhibition`GO:0040011^biological_process^locomotion`GO:0007616^biological_process^long-term	memory`GO:0008049^biological_process^male	courtship	behavior`GO:0072375^biological_process^medium-term	memory`GO:0007274^biological_process^neuromuscular	synaptic	transmission`GO:0007269^biological_process^neurotransmitter	secretion`GO:1900244^biological_process^positive	regulation	of	synaptic	vesicle	endocytosis`GO:0006468^biological_process^protein	phosphorylation`GO:0008360^biological_process^regulation
LOC113803774	GO:0005737^cellular_component^cytoplasm`GO:0002161^molecular_function^aminoacyl-tRNA	editing	activity`GO:0005524^molecular_function^ATP	binding`GO:0004832^molecular_function^valine-tRNA	ligase	activity`GO:0006438^biological_process^valyl-tRNA	aminoacylation
LOC113803790	GO:0005783^cellular_component^endoplasmic	reticulum`GO:0016021^cellular_component^integral	component	of	membrane`GO:0016020^cellular_component^membrane`GO:0005634^cellular_component^nucleus`GO:0003677^molecular_function^DNA	binding`GO:0003700^molecular_function^transcription	factor	activity,	sequence-specific	DNA	binding`GO:0015031^biological_process^protein	transport`GO:0006351^biological_process^transcription,	DNA-templated`GO:0016192^biological_process^vesicle-mediated	transport
LOC113803796	GO:0005789^cellular_component^endoplasmic	reticulum	membrane`GO:0016021^cellular_component^integral	component	of	membrane`GO:0020037^molecular_function^heme	binding`GO:0046872^molecular_function^metal	ion	binding`GO:0055114^biological_process^oxidation-reduction	process
LOC113803797	GO:0030424^cellular_component^axon`GO:0005737^cellular_component^cytoplasm`GO:0031410^cellular_component^cytoplasmic	vesicle`GO:0005829^cellular_component^cytosol`GO:0030425^cellular_component^dendrite`GO:0070062^cellular_component^extracellular	exosome`GO:0016021^cellular_component^integral	component	of	membrane`GO:0005765^cellular_component^lysosomal	membrane`GO:0005730^cellular_component^nucleolus`GO:0005886^cellular_component^plasma	membrane`GO:0045202^cellular_component^synapse`GO:0008088^biological_process^axo-dendritic	transport`GO:0048675^biological_process^axon	extension
LOC113803798	GO:0005737^cellular_component^cytoplasm`GO:0005874^cellular_component^microtubule`GO:0000922^cellular_component^spindle	pole
LOC113803801	GO:0005829^cellular_component^cytosol`GO:0005739^cellular_component^mitochondrion`GO:0009235^biological_process^cobalamin	metabolic	process`GO:0044281^biological_process^small	molecule	metabolic	process`GO:0006766^biological_process^vitamin	metabolic	process`GO:0006767^biological_process^water-soluble	vitamin	metabolic	process
LOC113803808	GO:0005634^cellular_component^nucleus`GO:0043565^molecular_function^sequence-specific	DNA	binding`GO:0001708^biological_process^cell	fate	specification`GO:0007417^biological_process^central	nervous	system	development`GO:0045665^biological_process^negative	regulation	of	neuron	differentiation`GO:0030182^biological_process^neuron	differentiation`GO:0048665^biological_process^neuron	fate	specification`GO:0001764^biological_process^neuron	migration`GO:0002087^biological_process^regulation	of	respiratory	gaseous	exchange	by	neurological	system	process`GO:0006355^biological_process^regulation	of	transcription,	DNA-templated`GO:0007585^biological_process^respiratory	gaseous	exchange
LOC113803837	GO:0005788^cellular_component^endoplasmic	reticulum	lumen`GO:0003756^molecular_function^protein	disulfide	isomerase	activity`GO:0045454^biological_process^cell	redox	homeostasis`GO:0006457^biological_process^protein	folding`GO:0034976^biological_process^response	to	endoplasmic	reticulum	stress
LOC113803838	GO:0016021^cellular_component^integral	component	of	membrane`GO:0046873^molecular_function^metal	ion	transmembrane	transporter	activity`GO:0006829^biological_process^zinc	II	ion	transport
LOC113803842	GO:0005737^cellular_component^cytoplasm`GO:0016023^cellular_component^cytoplasmic,	membrane-bounded	vesicle`GO:0042765^cellular_component^GPI-anchor	transamidase	complex`GO:0016020^cellular_component^membrane`GO:0016255^biological_process^attachment	of	GPI	anchor	to	protein`GO:0051402^biological_process^neuron	apoptotic	process`GO:0030182^biological_process^neuron	differentiation
LOC113803844	GO:0005654^cellular_component^nucleoplasm`GO:0005686^cellular_component^U2	snRNP`GO:0005684^cellular_component^U2-type	spliceosomal	complex`GO:0000166^molecular_function^nucleotide	binding`GO:0044822^molecular_function^poly(A)	RNA	binding`GO:0003723^molecular_function^RNA	binding`GO:0000398^biological_process^mRNA	splicing,	via	spliceosome`GO:0006355^biological_process^regulation	of	transcription,	DNA-templated`GO:0006351^biological_process^transcription,	DNA-templated
LOC113803845	GO:0005576^cellular_component^extracellular	region`GO:0030246^molecular_function^carbohydrate	binding
LOC113803849	GO:0000938^cellular_component^GARP	complex`GO:0005794^cellular_component^Golgi	apparatus`GO:0005739^cellular_component^mitochondrion`GO:0019905^molecular_function^syntaxin	binding`GO:0006896^biological_process^Golgi	to	vacuole	transport`GO:0015031^biological_process^protein	transport`GO:0042147^biological_process^retrograde	transport,	endosome	to	Golgi`GO:0007291^biological_process^sperm	individualization`GO:0007286^biological_process^spermatid	development
LOC113803884	GO:0016021^cellular_component^integral	component	of	membrane`GO:0016328^cellular_component^lateral	plasma	membrane`GO:0005918^cellular_component^septate	junction`GO:0007160^biological_process^cell-matrix	adhesion
LOC113803893	GO:0070062^cellular_component^extracellular	exosome`GO:0032580^cellular_component^Golgi	cisterna	membrane`GO:0016021^cellular_component^integral	component	of	membrane`GO:0005739^cellular_component^mitochondrion`GO:0070403^molecular_function^NAD+	binding`GO:0042803^molecular_function^protein	homodimerization	activity`GO:0048040^molecular_function^UDP-glucuronate	decarboxylase	activity`GO:0051262^biological_process^protein	tetramerization`GO:0033320^biological_process^UDP-D-xylose	biosynthetic	process
LOC113803906	GO:0005737^cellular_component^cytoplasm`GO:0070062^cellular_component^extracellular	exosome`GO:0016020^cellular_component^membrane`GO:0004815^molecular_function^aspartate-tRNA	ligase	activity`GO:0005524^molecular_function^ATP	binding`GO:0044822^molecular_function^poly(A)	RNA	binding`GO:0006422^biological_process^aspartyl-tRNA	aminoacylation
LOC113803907	GO:0005737^cellular_component^cytoplasm`GO:0005768^cellular_component^endosome`GO:0031982^cellular_component^vesicle`GO:0005096^molecular_function^GTPase	activator	activity`GO:0017137^molecular_function^Rab	GTPase	binding`GO:0007298^biological_process^border	follicle	cell	migration`GO:0043547^biological_process^positive	regulation	of	GTPase	activity`GO:0030334^biological_process^regulation	of	cell	migration`GO:0043087^biological_process^regulation	of	GTPase	activity`GO:0032880^biological_process^regulation	of	protein	localization
LOC113803907	GO:0005829^cellular_component^cytosol`GO:0005794^cellular_component^Golgi	apparatus`GO:0043231^cellular_component^intracellular	membrane-bounded	organelle`GO:0005815^cellular_component^microtubule	organizing	center`GO:0005634^cellular_component^nucleus`GO:0005819^cellular_component^spindle`GO:0005096^molecular_function^GTPase	activator	activity`GO:0017137^molecular_function^Rab	GTPase	binding`GO:0007049^biological_process^cell	cycle`GO:0051301^biological_process^cell	division`GO:0008283^biological_process^cell	proliferation`GO:0007275^biological_process^multicellular	organism	development`GO:0043547^biological_process^positive	regulation	of	GTPase	activity`GO:0042147^biological_process^retrograde	transport,	endosome	to	Golgi
LOC113803914	GO:0005783^cellular_component^endoplasmic	reticulum`GO:0000139^cellular_component^Golgi	membrane`GO:0016021^cellular_component^integral	component	of	membrane`GO:0016020^cellular_component^membrane`GO:0004871^molecular_function^signal	transducer	activity`GO:0043123^biological_process^positive	regulation	of	I-kappaB	kinase/NF-kappaB	signaling`GO:0015031^biological_process^protein	transport`GO:0007165^biological_process^signal	transduction`GO:0016192^biological_process^vesicle-mediated	transport
LOC113803920	GO:0005737^cellular_component^cytoplasm`GO:0030904^cellular_component^retromer	complex`GO:0008565^molecular_function^protein	transporter	activity`GO:0042147^biological_process^retrograde	transport,	endosome	to	Golgi
LOC113803947	GO:0060170^cellular_component^ciliary	membrane`GO:0005737^cellular_component^cytoplasm`GO:0005829^cellular_component^cytosol`GO:0030425^cellular_component^dendrite`GO:0016020^cellular_component^membrane`GO:0005634^cellular_component^nucleus`GO:0005886^cellular_component^plasma	membrane`GO:0042734^cellular_component^presynaptic	membrane`GO:0043234^cellular_component^protein	complex`GO:0097060^cellular_component^synaptic	membrane`GO:0005524^molecular_function^ATP	binding`GO:0005516^molecular_function^calmodulin	binding`GO:0004683^molecular_function^calmodulin-dependent	protein	kinase	activity`GO:0042043^molecular_function^neurexin	family	protein	binding`GO:0030165^molecular_function^PDZ	domain	binding`GO:0008022^molecular_function^protein	C-terminus	binding`GO:0032403^molecular_function^protein	complex	binding`GO:0003713^molecular_function^transcription	coactivator	activity`GO:0006886^biological_process^intracellular	protein	transport`GO:0006461^biological_process^protein	complex	assembly`GO:1903506^biological_process^regulation	of	nucleic	acid-templated	transcription
LOC113803957	GO:0070062^cellular_component^extracellular	exosome`GO:0005739^cellular_component^mitochondrion`GO:0008783^molecular_function^agmatinase	activity`GO:0046872^molecular_function^metal	ion	binding`GO:0033388^biological_process^putrescine	biosynthetic	process	from	arginine`GO:0008295^biological_process^spermidine	biosynthetic	process
LOC113803960	GO:0070062^cellular_component^extracellular	exosome`GO:0005739^cellular_component^mitochondrion`GO:0008783^molecular_function^agmatinase	activity`GO:0046872^molecular_function^metal	ion	binding`GO:0033388^biological_process^putrescine	biosynthetic	process	from	arginine`GO:0008295^biological_process^spermidine	biosynthetic	process
LOC113803962	GO:0005737^cellular_component^cytoplasm`GO:0005783^cellular_component^endoplasmic	reticulum`GO:0005634^cellular_component^nucleus`GO:0016790^molecular_function^thiolester	hydrolase	activity`GO:0071567^molecular_function^UFM1	hydrolase	activity`GO:0006508^biological_process^proteolysis
LOC113803973	GO:0005524^molecular_function^ATP	binding`GO:0046872^molecular_function^metal	ion	binding`GO:0004478^molecular_function^methionine	adenosyltransferase	activity`GO:0006730^biological_process^one-carbon	metabolic	process`GO:0006556^biological_process^S-adenosylmethionine	biosynthetic	process
LOC113803988	GO:0005829^cellular_component^cytosol`GO:0070062^cellular_component^extracellular	exosome`GO:0005654^cellular_component^nucleoplasm`GO:0005524^molecular_function^ATP	binding`GO:0031403^molecular_function^lithium	ion	binding`GO:0000287^molecular_function^magnesium	ion	binding`GO:0030955^molecular_function^potassium	ion	binding`GO:0008478^molecular_function^pyridoxal	kinase	activity`GO:0030170^molecular_function^pyridoxal	phosphate	binding`GO:0031402^molecular_function^sodium	ion	binding`GO:0008270^molecular_function^zinc	ion	binding`GO:0008283^biological_process^cell	proliferation`GO:0009443^biological_process^pyridoxal	5'-phosphate	salvage`GO:0042816^biological_process^vitamin	B6	metabolic	process
LOC113803995	GO:0005938^cellular_component^cell	cortex`GO:0005856^cellular_component^cytoskeleton`GO:0005634^cellular_component^nucleus`GO:0051301^biological_process^cell	division`GO:0007067^biological_process^mitotic	nuclear	division
LOC113804000	GO:0005737^cellular_component^cytoplasm`GO:0030060^molecular_function^L-malate	dehydrogenase	activity`GO:0006099^biological_process^tricarboxylic	acid	cycle
LOC113804003	GO:0005737^cellular_component^cytoplasm`GO:0000118^cellular_component^histone	deacetylase	complex`GO:0016363^cellular_component^nuclear	matrix`GO:0005654^cellular_component^nucleoplasm`GO:0005634^cellular_component^nucleus`GO:0005667^cellular_component^transcription	factor	complex`GO:0003682^molecular_function^chromatin	binding`GO:0043565^molecular_function^sequence-specific	DNA	binding`GO:0051216^biological_process^cartilage	development`GO:0071310^biological_process^cellular	response	to	organic	substance`GO:0006338^biological_process^chromatin	remodeling`GO:0021902^biological_process^commitment	of	neuronal	cell	to	specific	neuron	type	in	forebrain`GO:0009880^biological_process^embryonic	pattern	specification`GO:0048704^biological_process^embryonic	skeletal	system	morphogenesis`GO:0000122^biological_process^negative	regulation	of	transcription	from	RNA	polymerase	II	promoter`GO:0001764^biological_process^neuron	migration`GO:0002076^biological_process^osteoblast	development`GO:0060021^biological_process^palate	development`GO:0045944^biological_process^positive	regulation	of	transcription	from	RNA	polymerase	II	promoter`GO:0006357^biological_process^regulation	of
LOC113804012	GO:0005737^cellular_component^cytoplasm`GO:0005829^cellular_component^cytosol`GO:0005783^cellular_component^endoplasmic	reticulum`GO:0005615^cellular_component^extracellular	space`GO:0016021^cellular_component^integral	component	of	membrane`GO:0043231^cellular_component^intracellular	membrane-bounded	organelle`GO:0005654^cellular_component^nucleoplasm`GO:0005886^cellular_component^plasma	membrane`GO:0004028^molecular_function^3-chloroallyl	aldehyde	dehydrogenase	activity`GO:0008106^molecular_function^alcohol	dehydrogenase	(NADP+)	activity`GO:0004029^molecular_function^aldehyde	dehydrogenase	(NAD)	activity`GO:0004030^molecular_function^aldehyde	dehydrogenase	[NAD(P)+]	activity`GO:0018479^molecular_function^benzaldehyde	dehydrogenase	(NAD+)	activity`GO:0016620^molecular_function^oxidoreductase	activity,	acting	on	the	aldehyde	or	oxo	group	of	donors,	NAD	or	NADP	as	acceptor`GO:0007568^biological_process^aging`GO:0006081^biological_process^cellular	aldehyde	metabolic	process`GO:0055114^biological_process^oxidation-reduction	process`GO:0008284^biological_process^positive	regulation	of	cell	proliferation`GO:0051591^biological_process^response	to	cAMP`GO:0042493^biological_process^response
LOC113804029	GO:0016841^molecular_function^ammonia-lyase	activity`GO:0030170^molecular_function^pyridoxal	phosphate	binding
LOC113804035	GO:0031463^cellular_component^Cul3-RING	ubiquitin	ligase	complex`GO:0005737^cellular_component^cytoplasm`GO:0005634^cellular_component^nucleus`GO:0008134^molecular_function^transcription	factor	binding`GO:0042994^biological_process^cytoplasmic	sequestering	of	transcription	factor`GO:0043433^biological_process^negative	regulation	of	sequence-specific	DNA	binding	transcription	factor	activity`GO:0010499^biological_process^proteasomal	ubiquitin-independent	protein	catabolic	process`GO:0043161^biological_process^proteasome-mediated	ubiquitin-dependent	protein	catabolic	process`GO:0016567^biological_process^protein	ubiquitination`GO:0042787^biological_process^protein	ubiquitination	involved	in	ubiquitin-dependent	protein	catabolic	process`GO:0006351^biological_process^transcription,	DNA-templated
LOC113804044	GO:0032039^cellular_component^integrator	complex`GO:0016180^biological_process^snRNA	processing
LOC113804075	GO:0005615^cellular_component^extracellular	space`GO:0031226^cellular_component^intrinsic	component	of	plasma	membrane`GO:0046872^molecular_function^metal	ion	binding`GO:0008237^molecular_function^metallopeptidase	activity`GO:0006816^biological_process^calcium	ion	transport
LOC113804078	GO:0005783^cellular_component^endoplasmic	reticulum`GO:0005789^cellular_component^endoplasmic	reticulum	membrane`GO:0016021^cellular_component^integral	component	of	membrane`GO:0050479^molecular_function^glyceryl-ether	monooxygenase	activity`GO:0005506^molecular_function^iron	ion	binding`GO:0046485^biological_process^ether	lipid	metabolic	process`GO:0006633^biological_process^fatty	acid	biosynthetic	process`GO:0006643^biological_process^membrane	lipid	metabolic	process
LOC113804091	GO:0005773^cellular_component^vacuole`GO:0004559^molecular_function^alpha-mannosidase	activity`GO:0030246^molecular_function^carbohydrate	binding`GO:0008270^molecular_function^zinc	ion	binding`GO:0006013^biological_process^mannose	metabolic	process`GO:0006517^biological_process^protein	deglycosylation
LOC113804095	GO:0031901^cellular_component^early	endosome	membrane`GO:0005887^cellular_component^integral	component	of	plasma	membrane`GO:0005524^molecular_function^ATP	binding`GO:0005004^molecular_function^GPI-linked	ephrin	receptor	activity`GO:0005005^molecular_function^transmembrane-ephrin	receptor	activity`GO:0007155^biological_process^cell	adhesion`GO:0007399^biological_process^nervous	system	development`GO:0043087^biological_process^regulation	of	GTPase	activity
LOC113804096	GO:0046696^cellular_component^lipopolysaccharide	receptor	complex`GO:0001530^molecular_function^lipopolysaccharide	binding`GO:0006954^biological_process^inflammatory	response`GO:0045087^biological_process^innate	immune	response`GO:0002718^biological_process^regulation	of	cytokine	production	involved	in	immune	response`GO:0034142^biological_process^toll-like	receptor	4	signaling	pathway
LOC113804104	GO:0005615^cellular_component^extracellular	space`GO:0005578^cellular_component^proteinaceous	extracellular	matrix`GO:0005509^molecular_function^calcium	ion	binding`GO:0008201^molecular_function^heparin	binding`GO:0005102^molecular_function^receptor	binding`GO:0048495^molecular_function^Roundabout	binding`GO:0061364^biological_process^apoptotic	process	involved	in	luteolysis`GO:0048846^biological_process^axon	extension	involved	in	axon	guidance`GO:0007411^biological_process^axon	guidance`GO:0032870^biological_process^cellular	response	to	hormone	stimulus`GO:0050919^biological_process^negative	chemotaxis`GO:0030308^biological_process^negative	regulation	of	cell	growth`GO:0008285^biological_process^negative	regulation	of	cell	proliferation`GO:0070100^biological_process^negative	regulation	of	chemokine-mediated	signaling	pathway`GO:0010629^biological_process^negative	regulation	of	gene	expression`GO:0009887^biological_process^organ	morphogenesis`GO:0050770^biological_process^regulation	of	axonogenesis`GO:0051414^biological_process^response	to	cortisol`GO:0035385^biological_process^Roundabout	signaling	pathway
LOC113804112	GO:0051286^cellular_component^cell	tip`GO:0031410^cellular_component^cytoplasmic	vesicle`GO:0030659^cellular_component^cytoplasmic	vesicle	membrane`GO:0005783^cellular_component^endoplasmic	reticulum`GO:0005789^cellular_component^endoplasmic	reticulum	membrane`GO:0005794^cellular_component^Golgi	apparatus`GO:0016021^cellular_component^integral	component	of	membrane`GO:0005509^molecular_function^calcium	ion	binding`GO:0008289^molecular_function^lipid	binding`GO:0005543^molecular_function^phospholipid	binding`GO:0006906^biological_process^vesicle	fusion
LOC113804114	GO:0016021^cellular_component^integral	component	of	membrane`GO:0030246^molecular_function^carbohydrate	binding`GO:0006897^biological_process^endocytosis
LOC113804121	GO:0005634^cellular_component^nucleus`GO:0000977^molecular_function^RNA	polymerase	II	regulatory	region	sequence-specific	DNA	binding`GO:0004879^molecular_function^RNA	polymerase	II	transcription	factor	activity,	ligand-activated	sequence-specific	DNA	binding`GO:0008270^molecular_function^zinc	ion	binding`GO:0042632^biological_process^cholesterol	homeostasis`GO:0030522^biological_process^intracellular	receptor	signaling	pathway`GO:0070873^biological_process^regulation	of	glycogen	metabolic	process`GO:0006357^biological_process^regulation	of	transcription	from	RNA	polymerase	II	promoter`GO:0042594^biological_process^response	to	starvation`GO:0043401^biological_process^steroid	hormone	mediated	signaling	pathway`GO:0006351^biological_process^transcription,	DNA-templated`GO:0070328^biological_process^triglyceride	homeostasis
LOC113804131	GO:0005737^cellular_component^cytoplasm`GO:0000166^molecular_function^nucleotide	binding`GO:0044822^molecular_function^poly(A)	RNA	binding`GO:0051028^biological_process^mRNA	transport`GO:0007264^biological_process^small	GTPase	mediated	signal	transduction
LOC113804150	GO:0005829^cellular_component^cytosol`GO:0070062^cellular_component^extracellular	exosome`GO:0004185^molecular_function^serine-type	carboxypeptidase	activity`GO:0045776^biological_process^negative	regulation	of	blood	pressure`GO:0045909^biological_process^positive	regulation	of	vasodilation`GO:0051603^biological_process^proteolysis	involved	in	cellular	protein	catabolic	process`GO:0042573^biological_process^retinoic	acid	metabolic	process
LOC113804153	GO:0016829^molecular_function^lyase	activity`GO:0030170^molecular_function^pyridoxal	phosphate	binding`GO:0070905^molecular_function^serine	binding`GO:0046360^biological_process^2-oxobutyrate	biosynthetic	process`GO:0016311^biological_process^dephosphorylation`GO:0009071^biological_process^serine	family	amino	acid	catabolic	process
LOC113804155	GO:0016798^molecular_function^hydrolase	activity,	acting	on	glycosyl	bonds`GO:0046872^molecular_function^metal	ion	binding`GO:0004730^molecular_function^pseudouridylate	synthase	activity`GO:0046113^biological_process^nucleobase	catabolic	process
LOC113804158	GO:0016829^molecular_function^lyase	activity
LOC113804159	GO:0005737^cellular_component^cytoplasm`GO:0016020^cellular_component^membrane
LOC113804186	GO:0005768^cellular_component^endosome`GO:0070062^cellular_component^extracellular	exosome`GO:0000139^cellular_component^Golgi	membrane`GO:0016021^cellular_component^integral	component	of	membrane`GO:0005886^cellular_component^plasma	membrane`GO:0008823^molecular_function^cupric	reductase	activity`GO:0052851^molecular_function^ferric-chelate	reductase	(NADPH)	activity`GO:0046872^molecular_function^metal	ion	binding`GO:0015677^biological_process^copper	ion	import`GO:0045444^biological_process^fat	cell	differentiation`GO:0097461^biological_process^ferric	iron	import	into	cell`GO:0055072^biological_process^iron	ion	homeostasis
LOC113804193	GO:0045335^cellular_component^phagocytic	vesicle`GO:0008757^molecular_function^S-adenosylmethionine-dependent	methyltransferase	activity`GO:0032259^biological_process^methylation
LOC113804199	GO:0005634^cellular_component^nucleus`GO:0008408^molecular_function^3'-5'	exonuclease	activity`GO:0005524^molecular_function^ATP	binding`GO:0043140^molecular_function^ATP-dependent	3'-5'	DNA	helicase	activity`GO:0003677^molecular_function^DNA	binding`GO:0000287^molecular_function^magnesium	ion	binding`GO:0030145^molecular_function^manganese	ion	binding`GO:0006259^biological_process^DNA	metabolic	process`GO:0006310^biological_process^DNA	recombination`GO:0006281^biological_process^DNA	repair`GO:0006260^biological_process^DNA	replication`GO:0090305^biological_process^nucleic	acid	phosphodiester	bond	hydrolysis
LOC113804202	GO:0046872^molecular_function^metal	ion	binding`GO:0098779^biological_process^mitophagy	in	response	to	mitochondrial	depolarization`GO:0002230^biological_process^positive	regulation	of	defense	response	to	virus	by	host`GO:0098792^biological_process^xenophagy
LOC113804203	GO:0005634^cellular_component^nucleus`GO:0019901^molecular_function^protein	kinase	binding`GO:0006974^biological_process^cellular	response	to	DNA	damage	stimulus`GO:0000082^biological_process^G1/S	transition	of	mitotic	cell	cycle`GO:0007140^biological_process^male	meiosis`GO:0007275^biological_process^multicellular	organism	development`GO:0008284^biological_process^positive	regulation	of	cell	proliferation`GO:0045737^biological_process^positive	regulation	of	cyclin-dependent	protein	serine/threonine	kinase	activity
LOC113804210	GO:0005581^cellular_component^collagen	trimer`GO:0005576^cellular_component^extracellular	region`GO:0030246^molecular_function^carbohydrate	binding`GO:0001867^biological_process^complement	activation,	lectin	pathway
LOC113804222	GO:0005737^cellular_component^cytoplasm`GO:0005634^cellular_component^nucleus
LOC113804228	GO:0000785^cellular_component^chromatin`GO:0042555^cellular_component^MCM	complex`GO:0005634^cellular_component^nucleus`GO:0005524^molecular_function^ATP	binding`GO:0003677^molecular_function^DNA	binding`GO:0003678^molecular_function^DNA	helicase	activity`GO:0046872^molecular_function^metal	ion	binding`GO:0007049^biological_process^cell	cycle`GO:0006270^biological_process^DNA	replication	initiation`GO:0006268^biological_process^DNA	unwinding	involved	in	DNA	replication`GO:0030174^biological_process^regulation	of	DNA-dependent	DNA	replication	initiation
LOC113804255	GO:0070062^cellular_component^extracellular	exosome`GO:0005524^molecular_function^ATP	binding`GO:0004747^molecular_function^ribokinase	activity`GO:0019303^biological_process^D-ribose	catabolic	process
LOC113804288	GO:0016324^cellular_component^apical	plasma	membrane`GO:0016327^cellular_component^apicolateral	plasma	membrane`GO:0005923^cellular_component^bicellular	tight	junction`GO:0005737^cellular_component^cytoplasm`GO:0031410^cellular_component^cytoplasmic	vesicle`GO:0030425^cellular_component^dendrite`GO:0014069^cellular_component^postsynaptic	density`GO:0045211^cellular_component^postsynaptic	membrane`GO:0043220^cellular_component^Schmidt-Lanterman	incisure`GO:0008022^molecular_function^protein	C-terminus	binding`GO:0007155^biological_process^cell	adhesion`GO:0042552^biological_process^myelination`GO:0016032^biological_process^viral	process
LOC113804292	GO:0005912^cellular_component^adherens	junction`GO:0045179^cellular_component^apical	cortex`GO:0016324^cellular_component^apical	plasma	membrane`GO:0016327^cellular_component^apicolateral	plasma	membrane`GO:0005737^cellular_component^cytoplasm`GO:0005875^cellular_component^microtubule	associated	complex`GO:0005635^cellular_component^nuclear	envelope`GO:0005886^cellular_component^plasma	membrane`GO:0005918^cellular_component^septate	junction`GO:0035003^cellular_component^subapical	complex`GO:0032033^molecular_function^myosin	II	light	chain	binding`GO:0005080^molecular_function^protein	kinase	C	binding`GO:0034334^biological_process^adherens	junction	maintenance`GO:0034332^biological_process^adherens	junction	organization`GO:0045176^biological_process^apical	protein	localization`GO:0007043^biological_process^cell-cell	junction	assembly`GO:0001736^biological_process^establishment	of	planar	polarity`GO:0035088^biological_process^establishment	or	maintenance	of	apical/basal	cell	polarity`GO:0007163^biological_process^establishment	or	maintenance	of	cell	polarity`GO:0016332^biological_process^establishment	or	maintenance	of	polarity	of	embryonic	epithelium`GO:0016334^biological_process^establishment
LOC113804300	GO:0005887^cellular_component^integral	component	of	plasma	membrane`GO:0005308^molecular_function^creatine	transmembrane	transporter	activity`GO:0015129^molecular_function^lactate	transmembrane	transporter	activity`GO:0015293^molecular_function^symporter	activity`GO:1902598^biological_process^creatine	transmembrane	transport`GO:0035879^biological_process^plasma	membrane	lactate	transport
LOC113804302	GO:0016324^cellular_component^apical	plasma	membrane`GO:0005923^cellular_component^bicellular	tight	junction`GO:0030425^cellular_component^dendrite`GO:0012505^cellular_component^endomembrane	system`GO:0005622^cellular_component^intracellular`GO:0014069^cellular_component^postsynaptic	density`GO:0045211^cellular_component^postsynaptic	membrane`GO:0035556^biological_process^intracellular	signal	transduction`GO:0042552^biological_process^myelination
LOC113804311	GO:0005769^cellular_component^early	endosome`GO:0031901^cellular_component^early	endosome	membrane`GO:0072546^cellular_component^ER	membrane	protein	complex`GO:0005794^cellular_component^Golgi	apparatus`GO:0000139^cellular_component^Golgi	membrane`GO:0016021^cellular_component^integral	component	of	membrane`GO:0015095^molecular_function^magnesium	ion	transmembrane	transporter	activity`GO:1903830^biological_process^magnesium	ion	transmembrane	transport`GO:0015693^biological_process^magnesium	ion	transport
LOC113804317	GO:0005730^cellular_component^nucleolus`GO:0005654^cellular_component^nucleoplasm`GO:0003677^molecular_function^DNA	binding`GO:0019104^molecular_function^DNA	N-glycosylase	activity`GO:0000703^molecular_function^oxidized	pyrimidine	nucleobase	lesion	DNA	N-glycosylase	activity`GO:0017065^molecular_function^single-strand	selective	uracil	DNA	N-glycosylase	activity`GO:0004844^molecular_function^uracil	DNA	N-glycosylase	activity`GO:0006284^biological_process^base-excision	repair`GO:0006285^biological_process^base-excision	repair,	AP	site	formation`GO:0045008^biological_process^depyrimidination`GO:0006281^biological_process^DNA	repair
LOC113804319	GO:0005654^cellular_component^nucleoplasm`GO:0052718^cellular_component^tRNA-specific	adenosine-34	deaminase	complex`GO:0052717^molecular_function^tRNA-specific	adenosine-34	deaminase	activity`GO:0008270^molecular_function^zinc	ion	binding`GO:0010467^biological_process^gene	expression`GO:0006400^biological_process^tRNA	modification`GO:0008033^biological_process^tRNA	processing`GO:0002100^biological_process^tRNA	wobble	adenosine	to	inosine	editing
LOC113804384	GO:0005634^cellular_component^nucleus`GO:0000159^cellular_component^protein	phosphatase	type	2A	complex`GO:0008601^molecular_function^protein	phosphatase	type	2A	regulator	activity`GO:0007165^biological_process^signal	transduction
LOC113804384	GO:0005829^cellular_component^cytosol`GO:0005654^cellular_component^nucleoplasm`GO:0005634^cellular_component^nucleus`GO:0000159^cellular_component^protein	phosphatase	type	2A	complex`GO:0008601^molecular_function^protein	phosphatase	type	2A	regulator	activity`GO:0004722^molecular_function^protein	serine/threonine	phosphatase	activity`GO:0061621^biological_process^canonical	glycolysis`GO:0005975^biological_process^carbohydrate	metabolic	process`GO:0006112^biological_process^energy	reserve	metabolic	process`GO:0006006^biological_process^glucose	metabolic	process`GO:0045087^biological_process^innate	immune	response`GO:0002755^biological_process^MyD88-dependent	toll-like	receptor	signaling	pathway`GO:0002756^biological_process^MyD88-independent	toll-like	receptor	signaling	pathway`GO:0007399^biological_process^nervous	system	development`GO:0048011^biological_process^neurotrophin	TRK	receptor	signaling	pathway`GO:0006470^biological_process^protein	dephosphorylation`GO:0034047^biological_process^regulation	of	protein	phosphatase	type	2A	activity`GO:0044281^biological_process^small	molecule	metabolic	process`GO:0051403^biological_process^stress-activated	MAPK	cascade`GO:0034166^biological_process^toll-like
LOC113804386	GO:0043231^cellular_component^intracellular	membrane-bounded	organelle`GO:0031988^cellular_component^membrane-bounded	vesicle`GO:0016192^biological_process^vesicle-mediated	transport
LOC113804392	GO:0016021^cellular_component^integral	component	of	membrane`GO:0006816^biological_process^calcium	ion	transport
LOC113804403	GO:0005524^molecular_function^ATP	binding`GO:0046872^molecular_function^metal	ion	binding`GO:0004674^molecular_function^protein	serine/threonine	kinase	activity`GO:0004712^molecular_function^protein	serine/threonine/tyrosine	kinase	activity`GO:0004713^molecular_function^protein	tyrosine	kinase	activity`GO:0060249^biological_process^anatomical	structure	homeostasis`GO:0051301^biological_process^cell	division`GO:0051304^biological_process^chromosome	separation`GO:0009790^biological_process^embryo	development`GO:0016321^biological_process^female	meiosis	chromosome	segregation`GO:0031101^biological_process^fin	regeneration`GO:0007060^biological_process^male	meiosis	chromosome	segregation`GO:0007093^biological_process^mitotic	cell	cycle	checkpoint`GO:0042246^biological_process^tissue	regeneration
LOC113804409	GO:0005694^cellular_component^chromosome`GO:0032021^cellular_component^NELF	complex`GO:0005634^cellular_component^nucleus`GO:0017053^cellular_component^transcriptional	repressor	complex`GO:0003723^molecular_function^RNA	binding`GO:0007275^biological_process^multicellular	organism	development`GO:0034244^biological_process^negative	regulation	of	transcription	elongation	from	RNA	polymerase	II	promoter`GO:0007070^biological_process^negative	regulation	of	transcription	from	RNA	polymerase	II	promoter	during	mitosis`GO:0006351^biological_process^transcription,	DNA-templated
LOC113804424	GO:0005788^cellular_component^endoplasmic	reticulum	lumen`GO:0005524^molecular_function^ATP	binding`GO:0051085^biological_process^chaperone	mediated	protein	folding	requiring	cofactor
LOC113804425	GO:0005783^cellular_component^endoplasmic	reticulum`GO:0005789^cellular_component^endoplasmic	reticulum	membrane`GO:0005615^cellular_component^extracellular	space`GO:0016021^cellular_component^integral	component	of	membrane`GO:0016020^cellular_component^membrane`GO:0047560^molecular_function^3-dehydrosphinganine	reductase	activity`GO:0006666^biological_process^3-keto-sphinganine	metabolic	process`GO:0044281^biological_process^small	molecule	metabolic	process`GO:0030148^biological_process^sphingolipid	biosynthetic	process`GO:0006665^biological_process^sphingolipid	metabolic	process
LOC113804444	GO:0005826^cellular_component^actomyosin	contractile	ring`GO:0032154^cellular_component^cleavage	furrow`GO:0070938^cellular_component^contractile	ring`GO:0005737^cellular_component^cytoplasm`GO:0045172^cellular_component^germline	ring	canal`GO:0035323^cellular_component^male	germline	ring	canal`GO:0005634^cellular_component^nucleus`GO:0003779^molecular_function^actin	binding`GO:0051015^molecular_function^actin	filament	binding`GO:0008017^molecular_function^microtubule	binding`GO:0017022^molecular_function^myosin	binding`GO:0000915^biological_process^actomyosin	contractile	ring	assembly`GO:0008356^biological_process^asymmetric	cell	division`GO:0007349^biological_process^cellularization`GO:0051297^biological_process^centrosome	organization`GO:0000910^biological_process^cytokinesis`GO:0043063^biological_process^intercellular	bridge	organization`GO:0032189^biological_process^maintenance	of	actomyosin	contractile	ring	localization`GO:0030726^biological_process^male	germline	ring	canal	formation`GO:0007112^biological_process^male	meiosis	cytokinesis`GO:0000281^biological_process^mitotic	cytokinesis`GO:0007067^biological_process^mitotic	nuclear	division`GO:0022008^biological_process^neurogenesis`GO:0048477^biological_process^oogenesis`GO:0007009^biological_process^plasma	membrane	organization`GO:0007279^biological_process^pole	cell	formation`GO:0051533^biological_process^positive	regulation	of	NFAT	protein	import	into	nucleus`GO:0008104^biological_process^protein	localization`GO:0032465^biological_process^regulation
LOC113804454	GO:0016021^cellular_component^integral	component	of	membrane`GO:0005886^cellular_component^plasma	membrane`GO:0004930^molecular_function^G-protein	coupled	receptor	activity
LOC113804456	GO:0005737^cellular_component^cytoplasm`GO:0070062^cellular_component^extracellular	exosome`GO:0008119^molecular_function^thiopurine	S-methyltransferase	activity
LOC113804459	GO:0005737^cellular_component^cytoplasm`GO:0005783^cellular_component^endoplasmic	reticulum`GO:0070062^cellular_component^extracellular	exosome`GO:0005615^cellular_component^extracellular	space`GO:0005794^cellular_component^Golgi	apparatus`GO:0005764^cellular_component^lysosome`GO:0004180^molecular_function^carboxypeptidase	activity`GO:0046872^molecular_function^metal	ion	binding`GO:0070573^molecular_function^metallodipeptidase	activity`GO:0042803^molecular_function^protein	homodimerization	activity`GO:0043171^biological_process^peptide	catabolic	process`GO:0006508^biological_process^proteolysis`GO:0006590^biological_process^thyroid	hormone	generation`GO:0042246^biological_process^tissue	regeneration
LOC113804460	GO:0005737^cellular_component^cytoplasm`GO:0016023^cellular_component^cytoplasmic,	membrane-bounded	vesicle`GO:0042765^cellular_component^GPI-anchor	transamidase	complex`GO:0016020^cellular_component^membrane`GO:0016255^biological_process^attachment	of	GPI	anchor	to	protein`GO:0051402^biological_process^neuron	apoptotic	process`GO:0030182^biological_process^neuron	differentiation
LOC113804466	GO:0016021^cellular_component^integral	component	of	membrane`GO:0005886^cellular_component^plasma	membrane`GO:0015293^molecular_function^symporter	activity
LOC113804467	GO:0016021^cellular_component^integral	component	of	membrane`GO:0005886^cellular_component^plasma	membrane`GO:0008028^molecular_function^monocarboxylic	acid	transmembrane	transporter	activity`GO:0015293^molecular_function^symporter	activity`GO:0015718^biological_process^monocarboxylic	acid	transport`GO:0046415^biological_process^urate	metabolic	process
LOC113804475	GO:0005576^cellular_component^extracellular	region`GO:0016020^cellular_component^membrane
LOC113804476	GO:0005576^cellular_component^extracellular	region`GO:0016020^cellular_component^membrane
LOC113804504	GO:0005737^cellular_component^cytoplasm`GO:0005794^cellular_component^Golgi	apparatus`GO:0005524^molecular_function^ATP	binding`GO:0046872^molecular_function^metal	ion	binding`GO:0004674^molecular_function^protein	serine/threonine	kinase	activity`GO:0032147^biological_process^activation	of	protein	kinase	activity`GO:0042981^biological_process^regulation	of	apoptotic	process`GO:0007346^biological_process^regulation	of	mitotic	cell	cycle`GO:0023014^biological_process^signal	transduction	by	protein	phosphorylation`GO:0031098^biological_process^stress-activated	protein	kinase	signaling	cascade
LOC113804516	GO:0070062^cellular_component^extracellular	exosome`GO:0016021^cellular_component^integral	component	of	membrane
LOC113804521	GO:0070938^cellular_component^contractile	ring`GO:0005737^cellular_component^cytoplasm`GO:0005829^cellular_component^cytosol`GO:0015630^cellular_component^microtubule	cytoskeleton`GO:0030496^cellular_component^midbody`GO:0005654^cellular_component^nucleoplasm`GO:0005634^cellular_component^nucleus`GO:0005886^cellular_component^plasma	membrane`GO:0005819^cellular_component^spindle`GO:0005876^cellular_component^spindle	microtubule`GO:0000922^cellular_component^spindle	pole`GO:0042802^molecular_function^identical	protein	binding`GO:0019894^molecular_function^kinesin	binding`GO:0019901^molecular_function^protein	kinase	binding`GO:0000910^biological_process^cytokinesis`GO:0000022^biological_process^mitotic	spindle	elongation`GO:0008284^biological_process^positive	regulation	of	cell	proliferation`GO:0007264^biological_process^small	GTPase	mediated	signal	transduction
LOC113804560	GO:0005829^cellular_component^cytosol`GO:0005783^cellular_component^endoplasmic	reticulum`GO:0000139^cellular_component^Golgi	membrane`GO:0044267^biological_process^cellular	protein	metabolic	process`GO:0048208^biological_process^COPII	vesicle	coating`GO:0006888^biological_process^ER	to	Golgi	vesicle-mediated	transport`GO:0061024^biological_process^membrane	organization`GO:0043687^biological_process^post-translational	protein	modification`GO:0018279^biological_process^protein	N-linked	glycosylation	via	asparagine
LOC113804575	GO:0016021^cellular_component^integral	component	of	membrane`GO:0005743^cellular_component^mitochondrial	inner	membrane`GO:0004252^molecular_function^serine-type	endopeptidase	activity`GO:0016485^biological_process^protein	processing
LOC113804585	GO:0016021^cellular_component^integral	component	of	membrane`GO:0005741^cellular_component^mitochondrial	outer	membrane`GO:0015031^biological_process^protein	transport
LOC113804593	GO:0005783^cellular_component^endoplasmic	reticulum`GO:0005789^cellular_component^endoplasmic	reticulum	membrane`GO:0030176^cellular_component^integral	component	of	endoplasmic	reticulum	membrane`GO:0016021^cellular_component^integral	component	of	membrane`GO:0016020^cellular_component^membrane`GO:0015152^molecular_function^glucose-6-phosphate	transmembrane	transporter	activity`GO:0005215^molecular_function^transporter	activity`GO:0006820^biological_process^anion	transport`GO:0005975^biological_process^carbohydrate	metabolic	process`GO:0042593^biological_process^glucose	homeostasis`GO:0006006^biological_process^glucose	metabolic	process`GO:0015758^biological_process^glucose	transport`GO:0015760^biological_process^glucose-6-phosphate	transport`GO:0008645^biological_process^hexose	transport`GO:0098779^biological_process^mitophagy	in	response	to	mitochondrial	depolarization`GO:0002230^biological_process^positive	regulation	of	defense	response	to	virus	by	host`GO:0044281^biological_process^small	molecule	metabolic	process`GO:0055085^biological_process^transmembrane	transport`GO:0006810^biological_process^transport`GO:0098792^biological_process^xenophagy
LOC113804594	GO:0016021^cellular_component^integral	component	of	membrane`GO:0008250^cellular_component^oligosaccharyltransferase	complex`GO:0016757^molecular_function^transferase	activity,	transferring	glycosyl	groups`GO:0006486^biological_process^protein	glycosylation`GO:0018279^biological_process^protein	N-linked	glycosylation	via	asparagine
LOC113804596	GO:0005737^cellular_component^cytoplasm`GO:0005634^cellular_component^nucleus`GO:0016787^molecular_function^hydrolase	activity`GO:0000166^molecular_function^nucleotide	binding
LOC113804611	GO:0005737^cellular_component^cytoplasm`GO:0005524^molecular_function^ATP	binding`GO:0004674^molecular_function^protein	serine/threonine	kinase	activity
LOC113804612	GO:0005634^cellular_component^nucleus`GO:0032798^cellular_component^Swi5-Sfr1	complex`GO:0000724^biological_process^double-strand	break	repair	via	homologous	recombination`GO:0006355^biological_process^regulation	of	transcription,	DNA-templated`GO:0006351^biological_process^transcription,	DNA-templated
LOC113804621	GO:0016207^molecular_function^4-coumarate-CoA	ligase	activity`GO:0005524^molecular_function^ATP	binding`GO:0009698^biological_process^phenylpropanoid	metabolic	process
LOC113804638	GO:0005739^cellular_component^mitochondrion`GO:0004029^molecular_function^aldehyde	dehydrogenase	(NAD)	activity`GO:0031406^molecular_function^carboxylic	acid	binding`GO:0051287^molecular_function^NAD	binding`GO:0004777^molecular_function^succinate-semialdehyde	dehydrogenase	(NAD+)	activity`GO:0009013^molecular_function^succinate-semialdehyde	dehydrogenase	[NAD(P)+]	activity`GO:0007417^biological_process^central	nervous	system	development`GO:0009450^biological_process^gamma-aminobutyric	acid	catabolic	process`GO:0055114^biological_process^oxidation-reduction	process`GO:0006105^biological_process^succinate	metabolic	process
LOC113804665	GO:0016021^cellular_component^integral	component	of	membrane`GO:0016020^cellular_component^membrane
LOC113804684	GO:0005813^cellular_component^centrosome`GO:0005737^cellular_component^cytoplasm`GO:0000923^cellular_component^equatorial	microtubule	organizing	center`GO:0008274^cellular_component^gamma-tubulin	ring	complex`GO:0005874^cellular_component^microtubule`GO:0005654^cellular_component^nucleoplasm`GO:0000922^cellular_component^spindle	pole`GO:0043015^molecular_function^gamma-tubulin	binding`GO:0008017^molecular_function^microtubule	binding`GO:0005200^molecular_function^structural	constituent	of	cytoskeleton`GO:0051298^biological_process^centrosome	duplication`GO:0031122^biological_process^cytoplasmic	microtubule	organization`GO:0051415^biological_process^interphase	microtubule	nucleation	by	interphase	microtubule	organizing	center`GO:0007126^biological_process^meiotic	nuclear	division`GO:0007020^biological_process^microtubule	nucleation`GO:0090307^biological_process^mitotic	spindle	assembly`GO:0090063^biological_process^positive	regulation	of	microtubule	nucleation
LOC113804685	GO:0019902^molecular_function^phosphatase	binding
LOC113804686	GO:0005905^cellular_component^coated	pit`GO:0016023^cellular_component^cytoplasmic,	membrane-bounded	vesicle`GO:0005634^cellular_component^nucleus`GO:0005886^cellular_component^plasma	membrane`GO:0031143^cellular_component^pseudopodium`GO:0009968^biological_process^negative	regulation	of	signal	transduction`GO:0001934^biological_process^positive	regulation	of	protein	phosphorylation`GO:0002092^biological_process^positive	regulation	of	receptor	internalization`GO:0015031^biological_process^protein	transport`GO:0006355^biological_process^regulation	of	transcription,	DNA-templated`GO:0007165^biological_process^signal	transduction`GO:0006351^biological_process^transcription,	DNA-templated
LOC113804687	GO:0005634^cellular_component^nucleus`GO:0003677^molecular_function^DNA	binding`GO:0046872^molecular_function^metal	ion	binding`GO:0006355^biological_process^regulation	of	transcription,	DNA-templated`GO:0006351^biological_process^transcription,	DNA-templated
LOC113804690	GO:0016207^molecular_function^4-coumarate-CoA	ligase	activity`GO:0005524^molecular_function^ATP	binding`GO:0009698^biological_process^phenylpropanoid	metabolic	process
LOC113804699	GO:0005615^cellular_component^extracellular	space`GO:0046872^molecular_function^metal	ion	binding`GO:0004252^molecular_function^serine-type	endopeptidase	activity`GO:0007586^biological_process^digestion
LOC113804700	GO:0016207^molecular_function^4-coumarate-CoA	ligase	activity`GO:0005524^molecular_function^ATP	binding`GO:0009698^biological_process^phenylpropanoid	metabolic	process
LOC113804702	GO:0008106^molecular_function^alcohol	dehydrogenase	(NADP+)	activity
LOC113804704	GO:0005887^cellular_component^integral	component	of	plasma	membrane`GO:0016020^cellular_component^membrane`GO:0005886^cellular_component^plasma	membrane`GO:0005524^molecular_function^ATP	binding`GO:0042626^molecular_function^ATPase	activity,	coupled	to	transmembrane	movement	of	substances`GO:0008514^molecular_function^organic	anion	transmembrane	transporter	activity`GO:0015721^biological_process^bile	acid	and	bile	salt	transport`GO:0008206^biological_process^bile	acid	metabolic	process`GO:0044281^biological_process^small	molecule	metabolic	process`GO:0055085^biological_process^transmembrane	transport`GO:0006810^biological_process^transport
LOC113804705	GO:0016324^cellular_component^apical	plasma	membrane`GO:0009986^cellular_component^cell	surface`GO:0005887^cellular_component^integral	component	of	plasma	membrane`GO:0005886^cellular_component^plasma	membrane`GO:0005524^molecular_function^ATP	binding`GO:0042626^molecular_function^ATPase	activity,	coupled	to	transmembrane	movement	of	substances`GO:0008514^molecular_function^organic	anion	transmembrane	transporter	activity`GO:0030644^biological_process^cellular	chloride	ion	homeostasis`GO:0006855^biological_process^drug	transmembrane	transport`GO:0015732^biological_process^prostaglandin	transport`GO:0046685^biological_process^response	to	arsenic-containing	substance`GO:0043627^biological_process^response	to	estrogen`GO:0009408^biological_process^response	to	heat`GO:0031427^biological_process^response	to	methotrexate`GO:0006979^biological_process^response	to	oxidative	stress`GO:0070327^biological_process^thyroid	hormone	transport`GO:0055085^biological_process^transmembrane	transport`GO:0006810^biological_process^transport
LOC113804713	GO:0005737^cellular_component^cytoplasm`GO:0031965^cellular_component^nuclear	membrane`GO:0005654^cellular_component^nucleoplasm`GO:0016874^molecular_function^ligase	activity`GO:0008270^molecular_function^zinc	ion	binding`GO:0007219^biological_process^Notch	signaling	pathway`GO:0016567^biological_process^protein	ubiquitination
LOC113804716	GO:0005634^cellular_component^nucleus`GO:0006310^biological_process^DNA	recombination`GO:0051321^biological_process^meiotic	cell	cycle
LOC113804726	GO:0016021^cellular_component^integral	component	of	membrane
LOC113804731	GO:0005737^cellular_component^cytoplasm`GO:0016491^molecular_function^oxidoreductase	activity
LOC113804753	GO:0005634^cellular_component^nucleus`GO:0003677^molecular_function^DNA	binding`GO:0046872^molecular_function^metal	ion	binding`GO:0044212^molecular_function^transcription	regulatory	region	DNA	binding`GO:0006355^biological_process^regulation	of	transcription,	DNA-templated`GO:0060041^biological_process^retina	development	in	camera-type	eye`GO:0006351^biological_process^transcription,	DNA-templated
LOC113804753	GO:0016607^cellular_component^nuclear	speck`GO:0003677^molecular_function^DNA	binding`GO:0046872^molecular_function^metal	ion	binding`GO:0039013^biological_process^pronephric	distal	tubule	morphogenesis`GO:0039022^biological_process^pronephric	duct	development`GO:0072196^biological_process^proximal/distal	pattern	formation	involved	in	pronephric	nephron	development`GO:0006355^biological_process^regulation	of	transcription,	DNA-templated`GO:0006351^biological_process^transcription,	DNA-templated
LOC113804775	GO:0005662^cellular_component^DNA	replication	factor	A	complex`GO:0005654^cellular_component^nucleoplasm`GO:0003684^molecular_function^damaged	DNA	binding`GO:0003697^molecular_function^single-stranded	DNA	binding`GO:0006284^biological_process^base-excision	repair`GO:0034605^biological_process^cellular	response	to	heat`GO:0042769^biological_process^DNA	damage	response,	detection	of	DNA	damage`GO:0006281^biological_process^DNA	repair`GO:0006260^biological_process^DNA	replication`GO:0006271^biological_process^DNA	strand	elongation	involved	in	DNA	replication`GO:0006302^biological_process^double-strand	break	repair`GO:0000724^biological_process^double-strand	break	repair	via	homologous	recombination`GO:0070987^biological_process^error-free	translesion	synthesis`GO:0042276^biological_process^error-prone	translesion	synthesis`GO:0000082^biological_process^G1/S	transition	of	mitotic	cell	cycle`GO:0070911^biological_process^global	genome	nucleotide-excision	repair`GO:0036297^biological_process^interstrand	cross-link	repair`GO:0006298^biological_process^mismatch	repair`GO:0000278^biological_process^mitotic
LOC113804785	GO:0030054^cellular_component^cell	junction`GO:0005737^cellular_component^cytoplasm`GO:0061700^cellular_component^GATOR2	complex`GO:0005765^cellular_component^lysosomal	membrane`GO:0005654^cellular_component^nucleoplasm`GO:0005634^cellular_component^nucleus`GO:0034629^biological_process^cellular	protein	complex	localization`GO:0034198^biological_process^cellular	response	to	amino	acid	starvation`GO:0032008^biological_process^positive	regulation	of	TOR	signaling
LOC113804790	GO:0005737^cellular_component^cytoplasm`GO:0070062^cellular_component^extracellular	exosome`GO:0016853^molecular_function^isomerase	activity`GO:0009058^biological_process^biosynthetic	process`GO:0030277^biological_process^maintenance	of	gastrointestinal	epithelium`GO:0010633^biological_process^negative	regulation	of	epithelial	cell	migration`GO:0050680^biological_process^negative	regulation	of	epithelial	cell	proliferation`GO:0010719^biological_process^negative	regulation	of	epithelial	to	mesenchymal	transition`GO:0060394^biological_process^negative	regulation	of	pathway-restricted	SMAD	protein	phosphorylation`GO:0060392^biological_process^negative	regulation	of	SMAD	protein	import	into	nucleus`GO:0030512^biological_process^negative	regulation	of	transforming	growth	factor	beta	receptor	signaling	pathway
LOC113804791	GO:0004563^molecular_function^beta-N-acetylhexosaminidase	activity`GO:0006032^biological_process^chitin	catabolic	process`GO:0000272^biological_process^polysaccharide	catabolic	process
LOC113804799	GO:0043198^cellular_component^dendritic	shaft`GO:0000145^cellular_component^exocyst`GO:0030426^cellular_component^growth	cone`GO:0043209^cellular_component^myelin	sheath`GO:0043005^cellular_component^neuron	projection`GO:0043025^cellular_component^neuronal	cell	body`GO:0014069^cellular_component^postsynaptic	density`GO:0043234^cellular_component^protein	complex`GO:0045202^cellular_component^synapse`GO:0030165^molecular_function^PDZ	domain	binding`GO:0032403^molecular_function^protein	complex	binding`GO:0030010^biological_process^establishment	of	cell	polarity`GO:0055108^biological_process^Golgi	to	transport	vesicle	transport`GO:0044091^biological_process^membrane	biogenesis`GO:0048709^biological_process^oligodendrocyte	differentiation`GO:0050850^biological_process^positive	regulation	of	calcium-mediated	signaling`GO:0006612^biological_process^protein	targeting	to	membrane`GO:0051223^biological_process^regulation	of	protein	transport`GO:0007268^biological_process^synaptic	transmission`GO:0006904^biological_process^vesicle	docking	involved	in	exocytosis`GO:0006903^biological_process^vesicle	targeting
LOC113804802	GO:0030424^cellular_component^axon`GO:0005737^cellular_component^cytoplasm`GO:0005829^cellular_component^cytosol`GO:0070062^cellular_component^extracellular	exosome`GO:0008290^cellular_component^F-actin	capping	protein	complex`GO:0005634^cellular_component^nucleus`GO:0048471^cellular_component^perinuclear	region	of	cytoplasm`GO:0043565^molecular_function^sequence-specific	DNA	binding`GO:0006584^biological_process^catecholamine	metabolic	process`GO:0016049^biological_process^cell	growth`GO:0071260^biological_process^cellular	response	to	mechanical	stimulus`GO:0021707^biological_process^cerebellar	granule	cell	differentiation`GO:0030182^biological_process^neuron	differentiation`GO:0010613^biological_process^positive	regulation	of	cardiac	muscle	hypertrophy`GO:0030307^biological_process^positive	regulation	of	cell	growth`GO:0010557^biological_process^positive	regulation	of	macromolecule	biosynthetic	process`GO:0051092^biological_process^positive	regulation	of	NF-kappaB	transcription	factor	activity`GO:0051247^biological_process^positive	regulation	of	protein	metabolic	process`GO:2000812^biological_process^regulation	of	barbed-end	actin
LOC113804806	GO:0005737^cellular_component^cytoplasm`GO:0016020^cellular_component^membrane`GO:0047677^molecular_function^arachidonate	8(R)-lipoxygenase	activity`GO:0004096^molecular_function^catalase	activity`GO:0020037^molecular_function^heme	binding`GO:0047987^molecular_function^hydroperoxide	dehydratase	activity`GO:0005506^molecular_function^iron	ion	binding`GO:0019369^biological_process^arachidonic	acid	metabolic	process`GO:0031408^biological_process^oxylipin	biosynthetic	process
LOC113804808	GO:0005737^cellular_component^cytoplasm`GO:0008747^molecular_function^N-acetylneuraminate	lyase	activity`GO:0005975^biological_process^carbohydrate	metabolic	process`GO:0019262^biological_process^N-acetylneuraminate	catabolic	process
LOC113804813	GO:0005794^cellular_component^Golgi	apparatus`GO:0031965^cellular_component^nuclear	membrane`GO:0005654^cellular_component^nucleoplasm`GO:0016605^cellular_component^PML	body`GO:0000978^molecular_function^RNA	polymerase	II	core	promoter	proximal	region	sequence-specific	DNA	binding`GO:0000981^molecular_function^RNA	polymerase	II	transcription	factor	activity,	sequence-specific	DNA	binding`GO:0001077^molecular_function^transcriptional	activator	activity,	RNA	polymerase	II	core	promoter	proximal	region	sequence-specific	binding`GO:0030154^biological_process^cell	differentiation`GO:0001787^biological_process^natural	killer	cell	proliferation`GO:0001866^biological_process^NK	T	cell	proliferation`GO:0045944^biological_process^positive	regulation	of	transcription	from	RNA	polymerase	II	promoter`GO:0045893^biological_process^positive	regulation	of
LOC113804824	GO:0005694^cellular_component^chromosome`GO:0005634^cellular_component^nucleus`GO:0003677^molecular_function^DNA	binding
LOC113804834	GO:0005739^cellular_component^mitochondrion`GO:0003995^molecular_function^acyl-CoA	dehydrogenase	activity`GO:0009055^molecular_function^electron	carrier	activity`GO:0000062^molecular_function^fatty-acyl-CoA	binding`GO:0050660^molecular_function^flavin	adenine	dinucleotide	binding`GO:0052890^molecular_function^oxidoreductase	activity,	acting	on	the	CH-CH	group	of	donors,	with	a	flavin	as	acceptor`GO:0033539^biological_process^fatty	acid	beta-oxidation	using	acyl-CoA	dehydrogenase`GO:0055088^biological_process^lipid	homeostasis`GO:0006574^biological_process^valine	catabolic	process
LOC113804843	GO:0000777^cellular_component^condensed	chromosome	kinetochore`GO:0071821^cellular_component^FANCM-MHF	complex`GO:0043240^cellular_component^Fanconi	anaemia	nuclear	complex`GO:0003690^molecular_function^double-stranded	DNA	binding`GO:0051301^biological_process^cell	division`GO:0006281^biological_process^DNA	repair`GO:0051382^biological_process^kinetochore	assembly`GO:0007067^biological_process^mitotic	nuclear	division`GO:0031297^biological_process^replication	fork	processing`GO:0000712^biological_process^resolution	of	meiotic	recombination	intermediates
LOC113804865	GO:0030425^cellular_component^dendrite`GO:0005739^cellular_component^mitochondrion`GO:0005634^cellular_component^nucleus`GO:0003995^molecular_function^acyl-CoA	dehydrogenase	activity`GO:0009055^molecular_function^electron	carrier	activity`GO:0000062^molecular_function^fatty-acyl-CoA	binding`GO:0050660^molecular_function^flavin	adenine	dinucleotide	binding`GO:0052890^molecular_function^oxidoreductase	activity,	acting	on	the	CH-CH	group	of	donors,	with	a	flavin	as	acceptor`GO:0033539^biological_process^fatty	acid	beta-oxidation	using	acyl-CoA	dehydrogenase`GO:0055088^biological_process^lipid	homeostasis`GO:0032981^biological_process^mitochondrial	respiratory	chain	complex	I	assembly
LOC113804921	GO:0005576^cellular_component^extracellular	region
LOC113804926	GO:0016021^cellular_component^integral	component	of	membrane
LOC113804937	GO:0005829^cellular_component^cytosol`GO:0008146^molecular_function^sulfotransferase	activity`GO:0050427^biological_process^3'-phosphoadenosine	5'-phosphosulfate	metabolic	process`GO:0044281^biological_process^small	molecule	metabolic	process`GO:0051923^biological_process^sulfation`GO:0006805^biological_process^xenobiotic	metabolic	process
LOC113804944	GO:0005737^cellular_component^cytoplasm`GO:0005524^molecular_function^ATP	binding`GO:0004329^molecular_function^formate-tetrahydrofolate	ligase	activity`GO:0004477^molecular_function^methenyltetrahydrofolate	cyclohydrolase	activity`GO:0004488^molecular_function^methylenetetrahydrofolate	dehydrogenase	(NADP+)	activity`GO:0004486^molecular_function^methylenetetrahydrofolate	dehydrogenase	[NAD(P)+]	activity`GO:0009396^biological_process^folic	acid-containing	compound	biosynthetic	process`GO:0000105^biological_process^histidine	biosynthetic	process`GO:0009086^biological_process^methionine	biosynthetic	process`GO:0009117^biological_process^nucleotide	metabolic	process`GO:0006730^biological_process^one-carbon	metabolic	process`GO:0006164^biological_process^purine	nucleotide	biosynthetic	process`GO:0035999^biological_process^tetrahydrofolate	interconversion`GO:0046653^biological_process^tetrahydrofolate	metabolic	process
LOC113804946	GO:0005737^cellular_component^cytoplasm`GO:0030529^cellular_component^intracellular	ribonucleoprotein	complex`GO:0005634^cellular_component^nucleus`GO:0000166^molecular_function^nucleotide	binding`GO:0003723^molecular_function^RNA	binding`GO:0006417^biological_process^regulation	of	translation`GO:0006396^biological_process^RNA	processing
LOC113804951	GO:0005887^cellular_component^integral	component	of	plasma	membrane`GO:0033017^cellular_component^sarcoplasmic	reticulum	membrane`GO:0005524^molecular_function^ATP	binding`GO:0005388^molecular_function^calcium-transporting	ATPase	activity`GO:0046872^molecular_function^metal	ion	binding`GO:0070588^biological_process^calcium	ion	transmembrane	transport`GO:0006874^biological_process^cellular	calcium	ion	homeostasis
LOC113804955	GO:0005887^cellular_component^integral	component	of	plasma	membrane`GO:0033017^cellular_component^sarcoplasmic	reticulum	membrane`GO:0005524^molecular_function^ATP	binding`GO:0005388^molecular_function^calcium-transporting	ATPase	activity`GO:0046872^molecular_function^metal	ion	binding`GO:0070588^biological_process^calcium	ion	transmembrane	transport`GO:0006874^biological_process^cellular	calcium	ion	homeostasis
LOC113805000	GO:0071012^cellular_component^catalytic	step	1	spliceosome`GO:0071013^cellular_component^catalytic	step	2	spliceosome`GO:0071014^cellular_component^post-mRNA	release	spliceosomal	complex`GO:0071020^cellular_component^post-spliceosomal	complex`GO:0000974^cellular_component^Prp19	complex`GO:0000350^biological_process^generation	of	catalytic	spliceosome	for	second	transesterification	step`GO:0000389^biological_process^mRNA	3'-splice	site	recognition
LOC113805003	GO:0030054^cellular_component^cell	junction`GO:0032154^cellular_component^cleavage	furrow`GO:0005737^cellular_component^cytoplasm`GO:0005856^cellular_component^cytoskeleton`GO:0005829^cellular_component^cytosol`GO:0030027^cellular_component^lamellipodium`GO:0016020^cellular_component^membrane`GO:0030496^cellular_component^midbody`GO:0005634^cellular_component^nucleus`GO:0005524^molecular_function^ATP	binding`GO:0004672^molecular_function^protein	kinase	activity`GO:0004697^molecular_function^protein	kinase	C	activity`GO:0004674^molecular_function^protein	serine/threonine	kinase	activity`GO:0031532^biological_process^actin	cytoskeleton	reorganization`GO:0007155^biological_process^cell	adhesion`GO:0007049^biological_process^cell	cycle`GO:0051301^biological_process^cell	division`GO:0007391^biological_process^dorsal	closure`GO:0035556^biological_process^intracellular	signal	transduction`GO:0018105^biological_process^peptidyl-serine	phosphorylation`GO:0090303^biological_process^positive	regulation	of	wound	healing`GO:0046777^biological_process^protein	autophosphorylation`GO:0006468^biological_process^protein	phosphorylation`GO:0006355^biological_process^regulation	of	transcription,	DNA-templated`GO:0006351^biological_process^transcription,	DNA-templated`GO:0007472^biological_process^wing	disc	morphogenesis
LOC113805011	GO:0005813^cellular_component^centrosome`GO:0000785^cellular_component^chromatin`GO:0000942^cellular_component^condensed	nuclear	chromosome	outer	kinetochore`GO:0005737^cellular_component^cytoplasm`GO:0005829^cellular_component^cytosol`GO:0000776^cellular_component^kinetochore`GO:0015630^cellular_component^microtubule	cytoskeleton`GO:0030496^cellular_component^midbody`GO:0005730^cellular_component^nucleolus`GO:0005654^cellular_component^nucleoplasm`GO:0005634^cellular_component^nucleus`GO:0005819^cellular_component^spindle`GO:0051233^cellular_component^spindle	midzone`GO:0000922^cellular_component^spindle	pole`GO:0000795^cellular_component^synaptonemal	complex`GO:0010997^molecular_function^anaphase-promoting	complex	binding`GO:0005524^molecular_function^ATP	binding`GO:0016301^molecular_function^kinase	activity`GO:0008017^molecular_function^microtubule	binding`GO:0004672^molecular_function^protein	kinase	activity`GO:0019901^molecular_function^protein	kinase	binding`GO:0004674^molecular_function^protein	serine/threonine	kinase	activity`GO:0007092^biological_process^activation	of	APC-Cdc20	complex	activity`GO:0031145^biological_process^anaphase-promoting	complex-dependent	proteasomal	ubiquitin-dependent	protein	catabolic	process`GO:0008283^biological_process^cell	proliferation`GO:0051297^biological_process^centrosome	organization`GO:0000910^biological_process^cytokinesis`GO:0045184^biological_process^establishment	of	protein	localization`GO:0016321^biological_process^female	meiosis	chromosome	segregation`GO:0031572^biological_process^G2	DNA	damage	checkpoint`GO:0000086^biological_process^G2/M	transition	of	mitotic	cell	cycle`GO:0045143^biological_process^homologous	chromosome	segregation`GO:0007091^biological_process^metaphase/anaphase
LOC113805011	GO:0005813^cellular_component^centrosome`GO:0005737^cellular_component^cytoplasm`GO:0000776^cellular_component^kinetochore`GO:0030496^cellular_component^midbody`GO:0005634^cellular_component^nucleus`GO:0005819^cellular_component^spindle`GO:0005524^molecular_function^ATP	binding`GO:0004674^molecular_function^protein	serine/threonine	kinase	activity`GO:0051301^biological_process^cell	division`GO:0031572^biological_process^G2	DNA	damage	checkpoint`GO:0007067^biological_process^mitotic	nuclear	division`GO:0071168^biological_process^protein	localization	to	chromatin`GO:0006468^biological_process^protein	phosphorylation
LOC113805021	GO:0016323^cellular_component^basolateral	plasma	membrane`GO:0005737^cellular_component^cytoplasm`GO:0005887^cellular_component^integral	component	of	plasma	membrane`GO:0016020^cellular_component^membrane`GO:0005886^cellular_component^plasma	membrane`GO:0005524^molecular_function^ATP	binding`GO:0015238^molecular_function^drug	transmembrane	transporter	activity`GO:0015562^molecular_function^efflux	transmembrane	transporter	activity`GO:0015431^molecular_function^glutathione	S-conjugate-exporting	ATPase	activity`GO:0034634^molecular_function^glutathione	transmembrane	transporter	activity`GO:0034040^molecular_function^lipid-transporting	ATPase	activity`GO:0005324^molecular_function^long-chain	fatty	acid	transporter	activity`GO:0016491^molecular_function^oxidoreductase	activity`GO:0046624^molecular_function^sphingolipid	transporter	activity`GO:0008559^molecular_function^xenobiotic-transporting	ATPase	activity`GO:0060326^biological_process^cell	chemotaxis`GO:0043215^biological_process^daunorubicin	transport`GO:0046618^biological_process^drug	export`GO:0006855^biological_process^drug	transmembrane	transport`GO:0034775^biological_process^glutathione	transmembrane	transport`GO:1901215^biological_process^negative	regulation	of	neuron	death`GO:0033700^biological_process^phospholipid	efflux`GO:0015911^biological_process^plasma	membrane	long-chain	fatty	acid	transport`GO:0030335^biological_process^positive
LOC113805029	GO:0016507^cellular_component^mitochondrial	fatty	acid	beta-oxidation	multienzyme	complex`GO:0005743^cellular_component^mitochondrial	inner	membrane`GO:0042645^cellular_component^mitochondrial	nucleoid`GO:0005739^cellular_component^mitochondrion`GO:0003857^molecular_function^3-hydroxyacyl-CoA	dehydrogenase	activity`GO:0003985^molecular_function^acetyl-CoA	C-acetyltransferase	activity`GO:0004300^molecular_function^enoyl-CoA	hydratase	activity`GO:0000062^molecular_function^fatty-acyl-CoA	binding`GO:0016509^molecular_function^long-chain-3-hydroxyacyl-CoA	dehydrogenase	activity`GO:0016508^molecular_function^long-chain-enoyl-CoA	hydratase	activity`GO:0051287^molecular_function^NAD	binding`GO:0035965^biological_process^cardiolipin	acyl-chain	remodeling`GO:0044255^biological_process^cellular	lipid	metabolic	process`GO:0006635^biological_process^fatty	acid	beta-oxidation`GO:0046474^biological_process^glycerophospholipid	biosynthetic	process`GO:0006644^biological_process^phospholipid	metabolic	process`GO:0042493^biological_process^response	to	drug`GO:0032868^biological_process^response	to	insulin`GO:0044281^biological_process^small	molecule	metabolic	process
LOC113805039	GO:0005576^cellular_component^extracellular	region
LOC113805049	GO:0005737^cellular_component^cytoplasm`GO:0005871^cellular_component^kinesin	complex`GO:0016020^cellular_component^membrane`GO:0005874^cellular_component^microtubule`GO:0030496^cellular_component^midbody`GO:0005634^cellular_component^nucleus`GO:0005886^cellular_component^plasma	membrane`GO:0051233^cellular_component^spindle	midzone`GO:0005524^molecular_function^ATP	binding`GO:0008574^molecular_function^ATP-dependent	microtubule	motor	activity,	plus-end-directed`GO:0016887^molecular_function^ATPase	activity`GO:0008017^molecular_function^microtubule	binding`GO:0030165^molecular_function^PDZ	domain	binding`GO:0019901^molecular_function^protein	kinase	binding`GO:0015631^molecular_function^tubulin	binding`GO:0032147^biological_process^activation	of	protein	kinase	activity`GO:0051301^biological_process^cell	division`GO:0021846^biological_process^cell	proliferation	in	forebrain`GO:0021695^biological_process^cerebellar	cortex	development`GO:0021685^biological_process^cerebellar	granular	layer	structural	organization`GO:0021693^biological_process^cerebellar	Purkinje	cell	layer	structural	organization`GO:0021987^biological_process^cerebral	cortex	development`GO:0030705^biological_process^cytoskeleton-dependent	intracellular	transport`GO:0045184^biological_process^establishment	of	protein	localization`GO:0021766^biological_process^hippocampus	development`GO:0007018^biological_process^microtubule-based	movement`GO:1903047^biological_process^mitotic	cell	cycle	process`GO:0007080^biological_process^mitotic	metaphase	plate
LOC113805060	GO:0070062^cellular_component^extracellular	exosome`GO:0005739^cellular_component^mitochondrion`GO:0004155^molecular_function^6,7-dihydropteridine	reductase	activity`GO:0006729^biological_process^tetrahydrobiopterin	biosynthetic	process
LOC113805076	GO:0016021^cellular_component^integral	component	of	membrane
LOC113805077	GO:0005622^cellular_component^intracellular`GO:0005096^molecular_function^GTPase	activator	activity`GO:0035556^biological_process^intracellular	signal	transduction
LOC113805078	GO:0005813^cellular_component^centrosome`GO:0005737^cellular_component^cytoplasm`GO:0012505^cellular_component^endomembrane	system`GO:0016020^cellular_component^membrane`GO:0005874^cellular_component^microtubule`GO:0005634^cellular_component^nucleus`GO:0043234^cellular_component^protein	complex`GO:0030332^molecular_function^cyclin	binding`GO:0097371^molecular_function^MDM2/MDM4	family	protein	binding`GO:0051019^molecular_function^mitogen-activated	protein	kinase	binding`GO:0051059^molecular_function^NF-kappaB	binding`GO:0019901^molecular_function^protein	kinase	binding`GO:0044389^molecular_function^ubiquitin-like	protein	ligase	binding`GO:0030262^biological_process^apoptotic	nuclear	changes`GO:0008283^biological_process^cell	proliferation`GO:0030968^biological_process^endoplasmic	reticulum	unfolded	protein	response`GO:0007095^biological_process^mitotic	G2	DNA	damage	checkpoint`GO:0044818^biological_process^mitotic	G2/M	transition	checkpoint`GO:1903363^biological_process^negative	regulation	of	cellular	protein	catabolic	process`GO:0043407^biological_process^negative	regulation	of	MAP	kinase	activity`GO:0032088^biological_process^negative	regulation	of	NF-kappaB	transcription	factor	activity`GO:0044387^biological_process^negative	regulation	of
LOC113805079	GO:1990745^cellular_component^EARP	complex`GO:0000938^cellular_component^GARP	complex`GO:0055037^cellular_component^recycling	endosome`GO:0030306^molecular_function^ADP-ribosylation	factor	binding`GO:0032456^biological_process^endocytic	recycling`GO:0007030^biological_process^Golgi	organization`GO:0048193^biological_process^Golgi	vesicle	transport`GO:0044241^biological_process^lipid	digestion`GO:0006869^biological_process^lipid	transport`GO:0015031^biological_process^protein	transport`GO:0010517^biological_process^regulation	of	phospholipase	activity
LOC113805080	GO:0005622^cellular_component^intracellular`GO:0005096^molecular_function^GTPase	activator	activity`GO:0035556^biological_process^intracellular	signal	transduction
LOC113805093	GO:0016021^cellular_component^integral	component	of	membrane
LOC113805096	GO:0044754^cellular_component^autolysosome`GO:0005737^cellular_component^cytoplasm`GO:0005634^cellular_component^nucleus`GO:0035859^cellular_component^Seh1-associated	complex`GO:0034198^biological_process^cellular	response	to	amino	acid	starvation`GO:0048813^biological_process^dendrite	morphogenesis`GO:0007293^biological_process^germarium-derived	egg	chamber	formation`GO:0045792^biological_process^negative	regulation	of	cell	size`GO:0032007^biological_process^negative	regulation	of	TOR	signaling`GO:0048477^biological_process^oogenesis`GO:0038202^biological_process^TORC1	signaling
LOC113805106	GO:0005764^cellular_component^lysosome`GO:0004180^molecular_function^carboxypeptidase	activity`GO:0008236^molecular_function^serine-type	peptidase	activity
LOC113805135	GO:0005737^cellular_component^cytoplasm`GO:0008336^molecular_function^gamma-butyrobetaine	dioxygenase	activity`GO:0005506^molecular_function^iron	ion	binding`GO:0008270^molecular_function^zinc	ion	binding`GO:0045329^biological_process^carnitine	biosynthetic	process
LOC113805136	GO:0005737^cellular_component^cytoplasm`GO:0005524^molecular_function^ATP	binding`GO:0008887^molecular_function^glycerate	kinase	activity`GO:0006468^biological_process^protein	phosphorylation
LOC113805137	GO:0005739^cellular_component^mitochondrion`GO:0016787^molecular_function^hydrolase	activity
LOC113805138	GO:0005739^cellular_component^mitochondrion`GO:0016787^molecular_function^hydrolase	activity
LOC113805143	GO:0042765^cellular_component^GPI-anchor	transamidase	complex`GO:0008234^molecular_function^cysteine-type	peptidase	activity`GO:0003923^molecular_function^GPI-anchor	transamidase	activity`GO:0016255^biological_process^attachment	of	GPI	anchor	to	protein`GO:0034394^biological_process^protein	localization	to	cell	surface
LOC113805144	GO:0005737^cellular_component^cytoplasm`GO:0008336^molecular_function^gamma-butyrobetaine	dioxygenase	activity`GO:0005506^molecular_function^iron	ion	binding`GO:0008270^molecular_function^zinc	ion	binding`GO:0045329^biological_process^carnitine	biosynthetic	process
LOC113805156	GO:0005789^cellular_component^endoplasmic	reticulum	membrane`GO:0016021^cellular_component^integral	component	of	membrane`GO:0008236^molecular_function^serine-type	peptidase	activity`GO:0006465^biological_process^signal	peptide	processing
LOC113805157	GO:0005794^cellular_component^Golgi	apparatus`GO:0016021^cellular_component^integral	component	of	membrane`GO:0005886^cellular_component^plasma	membrane`GO:0005524^molecular_function^ATP	binding`GO:0000287^molecular_function^magnesium	ion	binding`GO:0004012^molecular_function^phospholipid-translocating	ATPase	activity`GO:0007030^biological_process^Golgi	organization`GO:0034220^biological_process^ion	transmembrane	transport`GO:0045332^biological_process^phospholipid	translocation`GO:0055085^biological_process^transmembrane	transport
LOC113805162	GO:0005794^cellular_component^Golgi	apparatus`GO:0016021^cellular_component^integral	component	of	membrane`GO:0005886^cellular_component^plasma	membrane`GO:0005524^molecular_function^ATP	binding`GO:0000287^molecular_function^magnesium	ion	binding`GO:0004012^molecular_function^phospholipid-translocating	ATPase	activity`GO:0007030^biological_process^Golgi	organization`GO:0045332^biological_process^phospholipid	translocation
LOC113805172	GO:0045177^cellular_component^apical	part	of	cell`GO:0070062^cellular_component^extracellular	exosome`GO:0016021^cellular_component^integral	component	of	membrane`GO:0005622^cellular_component^intracellular`GO:0005886^cellular_component^plasma	membrane`GO:0005509^molecular_function^calcium	ion	binding`GO:0001658^biological_process^branching	involved	in	ureteric	bud	morphogenesis`GO:0021987^biological_process^cerebral	cortex	development`GO:0048565^biological_process^digestive	tract	development`GO:0001736^biological_process^establishment	of	planar	polarity`GO:0003007^biological_process^heart	morphogenesis`GO:0007157^biological_process^heterophilic	cell-cell	adhesion	via	plasma	membrane	cell	adhesion	molecules`GO:0035329^biological_process^hippo	signaling`GO:0007156^biological_process^homophilic	cell	adhesion	via	plasma	membrane	adhesion	molecules`GO:0060122^biological_process^inner	ear	receptor	stereocilium	organization`GO:0001822^biological_process^kidney	development`GO:0022008^biological_process^neurogenesis`GO:0043931^biological_process^ossification	involved	in	bone	maturation`GO:0007009^biological_process^plasma
LOC113805182	GO:0016021^cellular_component^integral	component	of	membrane
LOC113805225	GO:0015629^cellular_component^actin	cytoskeleton`GO:0005813^cellular_component^centrosome`GO:0000796^cellular_component^condensin	complex`GO:0005737^cellular_component^cytoplasm`GO:0005829^cellular_component^cytosol`GO:0016020^cellular_component^membrane`GO:0005634^cellular_component^nucleus`GO:0051301^biological_process^cell	division`GO:0000278^biological_process^mitotic	cell	cycle`GO:0007076^biological_process^mitotic	chromosome	condensation
LOC113805227	GO:0015629^cellular_component^actin	cytoskeleton`GO:0005813^cellular_component^centrosome`GO:0000796^cellular_component^condensin	complex`GO:0005737^cellular_component^cytoplasm`GO:0005829^cellular_component^cytosol`GO:0016020^cellular_component^membrane`GO:0005634^cellular_component^nucleus`GO:0051301^biological_process^cell	division`GO:0000278^biological_process^mitotic	cell	cycle`GO:0007076^biological_process^mitotic	chromosome	condensation
LOC113805241	GO:0005737^cellular_component^cytoplasm`GO:0005634^cellular_component^nucleus`GO:0008408^molecular_function^3'-5'	exonuclease	activity`GO:0003676^molecular_function^nucleic	acid	binding`GO:0090305^biological_process^nucleic	acid	phosphodiester	bond	hydrolysis
LOC113805246	GO:0005737^cellular_component^cytoplasm`GO:0005635^cellular_component^nuclear	envelope`GO:0005654^cellular_component^nucleoplasm`GO:0009267^biological_process^cellular	response	to	starvation`GO:0050829^biological_process^defense	response	to	Gram-negative	bacterium`GO:0045824^biological_process^negative	regulation	of	innate	immune	response`GO:0016973^biological_process^poly(A)+	mRNA	export	from	nucleus`GO:0015031^biological_process^protein	transport
LOC113805247	GO:0009897^cellular_component^external	side	of	plasma	membrane`GO:0005887^cellular_component^integral	component	of	plasma	membrane`GO:0016020^cellular_component^membrane`GO:0030154^biological_process^cell	differentiation`GO:0007275^biological_process^multicellular	organism	development`GO:0033081^biological_process^regulation	of	T	cell	differentiation	in	thymus
LOC113805250	GO:0005737^cellular_component^cytoplasm`GO:0005524^molecular_function^ATP	binding`GO:0019136^molecular_function^deoxynucleoside	kinase	activity`GO:0016301^molecular_function^kinase	activity`GO:0009157^biological_process^deoxyribonucleoside	monophosphate	biosynthetic	process`GO:0071897^biological_process^DNA	biosynthetic	process`GO:0006165^biological_process^nucleoside	diphosphate	phosphorylation`GO:0046939^biological_process^nucleotide	phosphorylation
LOC113805257	GO:0005737^cellular_component^cytoplasm`GO:0005634^cellular_component^nucleus`GO:0046872^molecular_function^metal	ion	binding`GO:0043565^molecular_function^sequence-specific	DNA	binding`GO:0001223^molecular_function^transcription	coactivator	binding`GO:0008134^molecular_function^transcription	factor	binding`GO:0007050^biological_process^cell	cycle	arrest`GO:0008285^biological_process^negative	regulation	of	cell	proliferation`GO:0045944^biological_process^positive	regulation	of	transcription	from	RNA	polymerase	II	promoter`GO:0006351^biological_process^transcription,	DNA-templated
LOC113805259	GO:0070938^cellular_component^contractile	ring`GO:0005737^cellular_component^cytoplasm`GO:0005829^cellular_component^cytosol`GO:0015630^cellular_component^microtubule	cytoskeleton`GO:0030496^cellular_component^midbody`GO:0005654^cellular_component^nucleoplasm`GO:0005634^cellular_component^nucleus`GO:0005886^cellular_component^plasma	membrane`GO:0005819^cellular_component^spindle`GO:0005876^cellular_component^spindle	microtubule`GO:0000922^cellular_component^spindle	pole`GO:0042802^molecular_function^identical	protein	binding`GO:0019894^molecular_function^kinesin	binding`GO:0019901^molecular_function^protein	kinase	binding`GO:0000910^biological_process^cytokinesis`GO:0000022^biological_process^mitotic	spindle	elongation`GO:0008284^biological_process^positive	regulation	of	cell	proliferation`GO:0007264^biological_process^small	GTPase	mediated	signal	transduction
LOC113805260	GO:0005634^cellular_component^nucleus`GO:0005524^molecular_function^ATP	binding
LOC113805268	GO:0070062^cellular_component^extracellular	exosome`GO:0005615^cellular_component^extracellular	space`GO:0005764^cellular_component^lysosome`GO:0016020^cellular_component^membrane`GO:0005739^cellular_component^mitochondrion`GO:0047499^molecular_function^calcium-independent	phospholipase	A2	activity`GO:0004622^molecular_function^lysophospholipase	activity`GO:0008374^molecular_function^O-acyltransferase	activity`GO:0005543^molecular_function^phospholipid	binding`GO:0006672^biological_process^ceramide	metabolic	process`GO:0009062^biological_process^fatty	acid	catabolic	process`GO:0006650^biological_process^glycerophospholipid	metabolic	process`GO:0034638^biological_process^phosphatidylcholine	catabolic	process`GO:0046338^biological_process^phosphatidylethanolamine	catabolic	process
LOC113805276	GO:0000243^cellular_component^commitment	complex`GO:0071011^cellular_component^precatalytic	spliceosome`GO:0005689^cellular_component^U12-type	spliceosomal	complex`GO:0003729^molecular_function^mRNA	binding`GO:0000166^molecular_function^nucleotide	binding`GO:0017069^molecular_function^snRNA	binding`GO:0000398^biological_process^mRNA	splicing,	via	spliceosome
LOC113805276	GO:0005829^cellular_component^cytosol`GO:0016020^cellular_component^membrane`GO:0005085^molecular_function^guanyl-nucleotide	exchange	factor	activity`GO:0008270^molecular_function^zinc	ion	binding`GO:0015031^biological_process^protein	transport`GO:0007264^biological_process^small	GTPase	mediated	signal	transduction
LOC113805289	GO:0005739^cellular_component^mitochondrion`GO:0005506^molecular_function^iron	ion	binding`GO:0051536^molecular_function^iron-sulfur	cluster	binding`GO:0016226^biological_process^iron-sulfur	cluster	assembly
LOC113805290	GO:0005737^cellular_component^cytoplasm`GO:0019897^cellular_component^extrinsic	component	of	plasma	membrane`GO:0005524^molecular_function^ATP	binding`GO:0002250^biological_process^adaptive	immune	response`GO:0050832^biological_process^defense	response	to	fungus`GO:0050829^biological_process^defense	response	to	Gram-negative	bacterium`GO:0036336^biological_process^dendritic	cell	migration`GO:0035397^biological_process^helper	T	cell	enhancement	of	adaptive	immune	response`GO:0045087^biological_process^innate	immune	response`GO:2000778^biological_process^positive	regulation	of	interleukin-6	secretion`GO:2000484^biological_process^positive	regulation	of	interleukin-8	secretion`GO:0002827^biological_process^positive	regulation	of	T-helper	1	type	immune	response`GO:2000318^biological_process^positive	regulation	of	T-helper	17	type	immune	response
LOC113805292	GO:0005783^cellular_component^endoplasmic	reticulum`GO:0005576^cellular_component^extracellular	region`GO:0004096^molecular_function^catalase	activity`GO:0004602^molecular_function^glutathione	peroxidase	activity`GO:0006979^biological_process^response	to	oxidative	stress
LOC113805307	GO:0030054^cellular_component^cell	junction`GO:0060076^cellular_component^excitatory	synapse`GO:0030285^cellular_component^integral	component	of	synaptic	vesicle	membrane`GO:0043005^cellular_component^neuron	projection`GO:0042734^cellular_component^presynaptic	membrane`GO:0008021^cellular_component^synaptic	vesicle`GO:0030672^cellular_component^synaptic	vesicle	membrane`GO:0043195^cellular_component^terminal	bouton`GO:0015485^molecular_function^cholesterol	binding`GO:0043621^molecular_function^protein	self-association`GO:0005215^molecular_function^transporter	activity`GO:0071310^biological_process^cellular	response	to	organic	substance`GO:0006897^biological_process^endocytosis`GO:0048169^biological_process^regulation	of	long-term	neuronal	synaptic	plasticity`GO:0048168^biological_process^regulation	of	neuronal	synaptic	plasticity`GO:2000474^biological_process^regulation	of	opioid	receptor	signaling	pathway`GO:0048172^biological_process^regulation	of	short-term	neuronal	synaptic	plasticity`GO:0016188^biological_process^synaptic	vesicle	maturation`GO:0048499^biological_process^synaptic	vesicle	membrane	organization
LOC113805314	GO:0005737^cellular_component^cytoplasm`GO:0045171^cellular_component^intercellular	bridge`GO:0030529^cellular_component^intracellular	ribonucleoprotein	complex`GO:0015630^cellular_component^microtubule	cytoskeleton`GO:0005654^cellular_component^nucleoplasm`GO:0005634^cellular_component^nucleus`GO:0005886^cellular_component^plasma	membrane`GO:0030374^molecular_function^ligand-dependent	nuclear	receptor	transcription	coactivator	activity`GO:0003713^molecular_function^transcription	coactivator	activity`GO:0006915^biological_process^apoptotic	process`GO:0030154^biological_process^cell	differentiation`GO:0008283^biological_process^cell	proliferation`GO:2000273^biological_process^positive	regulation	of	receptor	activity`GO:0042981^biological_process^regulation	of	apoptotic	process`GO:0006355^biological_process^regulation	of	transcription,	DNA-templated`GO:0006351^biological_process^transcription,	DNA-templated
LOC113805338	GO:0005789^cellular_component^endoplasmic	reticulum	membrane`GO:0016021^cellular_component^integral	component	of	membrane`GO:0003846^molecular_function^2-acylglycerol	O-acyltransferase	activity`GO:0006071^biological_process^glycerol	metabolic	process`GO:0019432^biological_process^triglyceride	biosynthetic	process
LOC113805339	GO:0005737^cellular_component^cytoplasm`GO:0000287^molecular_function^magnesium	ion	binding`GO:0004614^molecular_function^phosphoglucomutase	activity`GO:0008973^molecular_function^phosphopentomutase	activity`GO:0046386^biological_process^deoxyribose	phosphate	catabolic	process`GO:0006006^biological_process^glucose	metabolic	process
LOC113805341	GO:0030136^cellular_component^clathrin-coated	vesicle`GO:0005905^cellular_component^coated	pit`GO:0031901^cellular_component^early	endosome	membrane`GO:0070062^cellular_component^extracellular	exosome`GO:0005634^cellular_component^nucleus`GO:0030670^cellular_component^phagocytic	vesicle	membrane`GO:0001750^cellular_component^photoreceptor	outer	segment`GO:0005886^cellular_component^plasma	membrane`GO:0005802^cellular_component^trans-Golgi	network`GO:0005096^molecular_function^GTPase	activator	activity`GO:0004439^molecular_function^phosphatidylinositol-4,5-bisphosphate	5-phosphatase	activity`GO:0042384^biological_process^cilium	assembly`GO:0001701^biological_process^in	utero	embryonic	development`GO:0046856^biological_process^phosphatidylinositol	dephosphorylation`GO:0007165^biological_process^signal	transduction
LOC113805364	GO:0044822^molecular_function^poly(A)	RNA	binding`GO:0008270^molecular_function^zinc	ion	binding
LOC113805365	GO:0031502^cellular_component^dolichyl-phosphate-mannose-protein	mannosyltransferase	complex`GO:0005576^cellular_component^extracellular	region`GO:0000032^biological_process^cell	wall	mannoprotein	biosynthetic	process`GO:0044845^biological_process^chain	elongation	of	O-linked	mannose	residue`GO:0007275^biological_process^multicellular	organism	development`GO:0035269^biological_process^protein	O-linked	mannosylation`GO:1900101^biological_process^regulation	of	endoplasmic	reticulum	unfolded	protein	response
LOC113805385	GO:0016323^cellular_component^basolateral	plasma	membrane`GO:0031526^cellular_component^brush	border	membrane`GO:0005829^cellular_component^cytosol`GO:0005783^cellular_component^endoplasmic	reticulum`GO:0005794^cellular_component^Golgi	apparatus`GO:0005887^cellular_component^integral	component	of	plasma	membrane`GO:0005770^cellular_component^late	endosome`GO:0016020^cellular_component^membrane`GO:0043005^cellular_component^neuron	projection`GO:0043025^cellular_component^neuronal	cell	body`GO:0048471^cellular_component^perinuclear	region	of	cytoplasm`GO:0005886^cellular_component^plasma	membrane`GO:0030141^cellular_component^secretory	granule`GO:0005802^cellular_component^trans-Golgi	network`GO:0030140^cellular_component^trans-Golgi	network	transport	vesicle`GO:0005524^molecular_function^ATP	binding`GO:0005507^molecular_function^copper	ion	binding`GO:0005375^molecular_function^copper	ion	transmembrane	transporter	activity`GO:0032767^molecular_function^copper-dependent	protein	binding`GO:0004008^molecular_function^copper-exporting	ATPase	activity`GO:0016532^molecular_function^superoxide	dismutase	copper	chaperone	activity`GO:0046034^biological_process^ATP	metabolic	process`GO:0001568^biological_process^blood	vessel	development`GO:0001974^biological_process^blood	vessel	remodeling`GO:0051216^biological_process^cartilage	development`GO:0006584^biological_process^catecholamine	metabolic	process`GO:0006878^biological_process^cellular	copper
LOC113805399	GO:0000790^cellular_component^nuclear	chromatin`GO:0031490^molecular_function^chromatin	DNA	binding`GO:0000979^molecular_function^RNA	polymerase	II	core	promoter	sequence-specific	DNA	binding`GO:0001105^molecular_function^RNA	polymerase	II	transcription	coactivator	activity`GO:0071391^biological_process^cellular	response	to	estrogen	stimulus`GO:0045184^biological_process^establishment	of	protein	localization`GO:0045815^biological_process^positive	regulation	of	gene	expression,	epigenetic`GO:0071442^biological_process^positive	regulation	of	histone	H3-K14	acetylation`GO:0045944^biological_process^positive	regulation	of	transcription	from	RNA	polymerase	II	promoter
LOC113805408	GO:0016021^cellular_component^integral	component	of	membrane`GO:0005765^cellular_component^lysosomal	membrane`GO:0005739^cellular_component^mitochondrion`GO:1901029^biological_process^negative	regulation	of	mitochondrial	outer	membrane	permeabilization	involved	in	apoptotic	signaling	pathway`GO:0008284^biological_process^positive	regulation	of	cell	proliferation`GO:0006810^biological_process^transport
LOC113805409	GO:0005524^molecular_function^ATP	binding`GO:0016301^molecular_function^kinase	activity`GO:0007049^biological_process^cell	cycle`GO:0008283^biological_process^cell	proliferation`GO:0006541^biological_process^glutamine	metabolic	process`GO:0007444^biological_process^imaginal	disc	development`GO:0007005^biological_process^mitochondrion	organization`GO:2000378^biological_process^negative	regulation	of	reactive	oxygen	species	metabolic	process`GO:0022008^biological_process^neurogenesis`GO:0008284^biological_process^positive	regulation	of	cell	proliferation`GO:0016260^biological_process^selenocysteine	biosynthetic	process
LOC113805413	GO:0016021^cellular_component^integral	component	of	membrane`GO:0005765^cellular_component^lysosomal	membrane`GO:0006915^biological_process^apoptotic	process`GO:0006914^biological_process^autophagy
LOC113805418	GO:0005576^cellular_component^extracellular	region`GO:0003796^molecular_function^lysozyme	activity`GO:0019835^biological_process^cytolysis`GO:0050829^biological_process^defense	response	to	Gram-negative	bacterium`GO:0050830^biological_process^defense	response	to	Gram-positive	bacterium
LOC113805430	GO:0005789^cellular_component^endoplasmic	reticulum	membrane`GO:0020037^molecular_function^heme	binding`GO:0005506^molecular_function^iron	ion	binding`GO:0004497^molecular_function^monooxygenase	activity`GO:0016705^molecular_function^oxidoreductase	activity,	acting	on	paired	donors,	with	incorporation	or	reduction	of	molecular	oxygen
LOC113805431	GO:0005789^cellular_component^endoplasmic	reticulum	membrane`GO:0020037^molecular_function^heme	binding`GO:0005506^molecular_function^iron	ion	binding`GO:0004497^molecular_function^monooxygenase	activity`GO:0016705^molecular_function^oxidoreductase	activity,	acting	on	paired	donors,	with	incorporation	or	reduction	of	molecular	oxygen
LOC113805449	GO:0016323^cellular_component^basolateral	plasma	membrane`GO:0005887^cellular_component^integral	component	of	plasma	membrane`GO:0005886^cellular_component^plasma	membrane`GO:0008508^molecular_function^bile	acid:sodium	symporter	activity`GO:0001618^molecular_function^virus	receptor	activity`GO:0015721^biological_process^bile	acid	and	bile	salt	transport`GO:0008206^biological_process^bile	acid	metabolic	process`GO:0044281^biological_process^small	molecule	metabolic	process`GO:0006810^biological_process^transport
LOC113805464	GO:0005829^cellular_component^cytosol`GO:0070062^cellular_component^extracellular	exosome`GO:0005925^cellular_component^focal	adhesion`GO:0042587^cellular_component^glycogen	granule`GO:0070688^cellular_component^MLL5-L	complex`GO:0005730^cellular_component^nucleolus`GO:0000164^cellular_component^protein	phosphatase	type	1	complex`GO:0072357^cellular_component^PTW/PP1	phosphatase	complex`GO:0046872^molecular_function^metal	ion	binding`GO:0017018^molecular_function^myosin	phosphatase	activity`GO:0050115^molecular_function^myosin-light-chain-phosphatase	activity`GO:0016791^molecular_function^phosphatase	activity`GO:0004721^molecular_function^phosphoprotein	phosphatase	activity`GO:0007049^biological_process^cell	cycle`GO:0051301^biological_process^cell	division`GO:0032922^biological_process^circadian	regulation	of	gene	expression`GO:0043153^biological_process^entrainment	of	circadian	clock	by	photoperiod`GO:0005977^biological_process^glycogen	metabolic	process`GO:0006470^biological_process^protein	dephosphorylation`GO:0030155^biological_process^regulation	of	cell	adhesion`GO:0042752^biological_process^regulation	of	circadian	rhythm`GO:0005979^biological_process^regulation	of	glycogen	biosynthetic	process`GO:0005981^biological_process^regulation	of	glycogen	catabolic	process
LOC113805473	GO:0005524^molecular_function^ATP	binding`GO:0016301^molecular_function^kinase	activity
LOC113805477	GO:0005737^cellular_component^cytoplasm`GO:0070062^cellular_component^extracellular	exosome`GO:0005615^cellular_component^extracellular	space`GO:0005634^cellular_component^nucleus`GO:0005125^molecular_function^cytokine	activity`GO:0008144^molecular_function^drug	binding`GO:0047280^molecular_function^nicotinamide	phosphoribosyltransferase	activity`GO:0004514^molecular_function^nicotinate-nucleotide	diphosphorylase	(carboxylating)	activity`GO:0042803^molecular_function^protein	homodimerization	activity`GO:0032922^biological_process^circadian	regulation	of	gene	expression`GO:0007565^biological_process^female	pregnancy`GO:0009435^biological_process^NAD	biosynthetic	process`GO:0051770^biological_process^positive	regulation	of	nitric-oxide	synthase	biosynthetic	process`GO:0048661^biological_process^positive	regulation	of	smooth	muscle	cell	proliferation`GO:0045944^biological_process^positive	regulation	of	transcription	from	RNA	polymerase	II	promoter`GO:0014070^biological_process^response	to	organic	cyclic	compound
LOC113805480	GO:0005524^molecular_function^ATP	binding`GO:0050225^molecular_function^pseudouridine	kinase	activity
LOC113805504	GO:0031901^cellular_component^early	endosome	membrane`GO:0010008^cellular_component^endosome	membrane`GO:0005794^cellular_component^Golgi	apparatus`GO:0016021^cellular_component^integral	component	of	membrane`GO:0043231^cellular_component^intracellular	membrane-bounded	organelle`GO:0031902^cellular_component^late	endosome	membrane`GO:0005765^cellular_component^lysosomal	membrane`GO:0032588^cellular_component^trans-Golgi	network	membrane`GO:0006874^biological_process^cellular	calcium	ion	homeostasis`GO:0032472^biological_process^Golgi	calcium	ion	transport`GO:0006487^biological_process^protein	N-linked	glycosylation`GO:0035751^biological_process^regulation	of	lysosomal	lumen	pH
LOC113805524	GO:0016021^cellular_component^integral	component	of	membrane`GO:0030246^molecular_function^carbohydrate	binding`GO:0004872^molecular_function^receptor	activity`GO:0006897^biological_process^endocytosis
LOC113805525	GO:0016021^cellular_component^integral	component	of	membrane`GO:0030246^molecular_function^carbohydrate	binding`GO:0006897^biological_process^endocytosis
LOC113805532	GO:0009986^cellular_component^cell	surface`GO:0005783^cellular_component^endoplasmic	reticulum`GO:0005788^cellular_component^endoplasmic	reticulum	lumen`GO:0042470^cellular_component^melanosome`GO:0003756^molecular_function^protein	disulfide	isomerase	activity`GO:0045454^biological_process^cell	redox	homeostasis`GO:0043065^biological_process^positive	regulation	of	apoptotic	process`GO:0006457^biological_process^protein	folding`GO:0034976^biological_process^response	to	endoplasmic	reticulum	stress
LOC113805540	GO:0005576^cellular_component^extracellular	region`GO:0008061^molecular_function^chitin	binding`GO:0004568^molecular_function^chitinase	activity`GO:0006032^biological_process^chitin	catabolic	process`GO:0000272^biological_process^polysaccharide	catabolic	process
LOC113805545	GO:0005576^cellular_component^extracellular	region`GO:0008061^molecular_function^chitin	binding`GO:0004568^molecular_function^chitinase	activity`GO:0006032^biological_process^chitin	catabolic	process`GO:0000272^biological_process^polysaccharide	catabolic	process
LOC113805558	GO:0016021^cellular_component^integral	component	of	membrane
LOC113805571	GO:0005789^cellular_component^endoplasmic	reticulum	membrane`GO:0016021^cellular_component^integral	component	of	membrane`GO:0009952^biological_process^anterior/posterior	pattern	specification`GO:0045450^biological_process^bicoid	mRNA	localization`GO:0007350^biological_process^blastoderm	segmentation`GO:0046843^biological_process^dorsal	appendage	formation`GO:0009953^biological_process^dorsal/ventral	pattern	formation`GO:0006888^biological_process^ER	to	Golgi	vesicle-mediated	transport`GO:0030722^biological_process^establishment	of	oocyte	nucleus	localization	involved	in	oocyte	dorsal/ventral	axis	specification`GO:0008314^biological_process^gurken	signaling	pathway`GO:0008298^biological_process^intracellular	mRNA	localization`GO:0035556^biological_process^intracellular	signal	transduction`GO:0007314^biological_process^oocyte	anterior/posterior	axis	specification`GO:0007310^biological_process^oocyte	dorsal/ventral	axis	specification`GO:0045451^biological_process^pole	plasm	oskar	mRNA	localization`GO:0015031^biological_process^protein	transport`GO:0016192^biological_process^vesicle-mediated	transport
LOC113805577	GO:0045178^cellular_component^basal	part	of	cell`GO:0005938^cellular_component^cell	cortex`GO:0005737^cellular_component^cytoplasm`GO:0030139^cellular_component^endocytic	vesicle`GO:0045172^cellular_component^germline	ring	canal`GO:0030426^cellular_component^growth	cone`GO:0070865^cellular_component^investment	cone`GO:0005875^cellular_component^microtubule	associated	complex`GO:0016459^cellular_component^myosin	complex`GO:0031476^cellular_component^myosin	VI	complex`GO:0043234^cellular_component^protein	complex`GO:0070864^cellular_component^sperm	individualization	complex`GO:0016461^cellular_component^unconventional	myosin	complex`GO:0003779^molecular_function^actin	binding`GO:0051015^molecular_function^actin	filament	binding`GO:0005524^molecular_function^ATP	binding`GO:0042623^molecular_function^ATPase	activity,	coupled`GO:0005516^molecular_function^calmodulin	binding`GO:0000146^molecular_function^microfilament	motor	activity`GO:0008017^molecular_function^microtubule	binding`GO:0003774^molecular_function^motor	activity`GO:0032027^molecular_function^myosin	light	chain	binding`GO:0070856^molecular_function^myosin	VI	light	chain	binding`GO:0030036^biological_process^actin	cytoskeleton	organization`GO:0007015^biological_process^actin	filament	organization`GO:0030048^biological_process^actin	filament-based	movement`GO:0055059^biological_process^asymmetric	neuroblast	division`GO:0045167^biological_process^asymmetric	protein	localization	involved
LOC113805590	GO:0005739^cellular_component^mitochondrion`GO:0051537^molecular_function^2	iron,	2	sulfur	cluster	binding`GO:0046872^molecular_function^metal	ion	binding
LOC113805591	GO:0005739^cellular_component^mitochondrion`GO:0051537^molecular_function^2	iron,	2	sulfur	cluster	binding`GO:0046872^molecular_function^metal	ion	binding
LOC113805605	GO:0005789^cellular_component^endoplasmic	reticulum	membrane`GO:0016021^cellular_component^integral	component	of	membrane
LOC113805607	GO:0005737^cellular_component^cytoplasm`GO:0005829^cellular_component^cytosol`GO:0005654^cellular_component^nucleoplasm`GO:0015031^biological_process^protein	transport
LOC113805610	GO:0005737^cellular_component^cytoplasm`GO:0005759^cellular_component^mitochondrial	matrix`GO:0005739^cellular_component^mitochondrion`GO:0043023^molecular_function^ribosomal	large	subunit	binding`GO:0070130^biological_process^negative	regulation	of	mitochondrial	translation`GO:0090071^biological_process^negative	regulation	of	ribosome	biogenesis`GO:0017148^biological_process^negative	regulation	of	translation`GO:0042273^biological_process^ribosomal	large	subunit	biogenesis
LOC113805618	GO:0016023^cellular_component^cytoplasmic,	membrane-bounded	vesicle`GO:0030659^cellular_component^cytoplasmic	vesicle	membrane`GO:0005768^cellular_component^endosome`GO:0010008^cellular_component^endosome	membrane`GO:0070062^cellular_component^extracellular	exosome`GO:0031234^cellular_component^extrinsic	component	of	cytoplasmic	side	of	plasma	membrane`GO:0019898^cellular_component^extrinsic	component	of	membrane`GO:0030426^cellular_component^growth	cone`GO:0043231^cellular_component^intracellular	membrane-bounded	organelle`GO:0043025^cellular_component^neuronal	cell	body`GO:0005654^cellular_component^nucleoplasm`GO:0035091^molecular_function^phosphatidylinositol	binding`GO:0005546^molecular_function^phosphatidylinositol-4,5-bisphosphate	binding`GO:0036089^biological_process^cleavage	furrow	formation`GO:0006897^biological_process^endocytosis`GO:0016197^biological_process^endosomal	transport`GO:0006886^biological_process^intracellular	protein	transport`GO:0000281^biological_process^mitotic	cytokinesis`GO:0007067^biological_process^mitotic	nuclear	division`GO:0043547^biological_process^positive	regulation	of	GTPase	activity`GO:0016050^biological_process^vesicle	organization
LOC113805627	GO:0005634^cellular_component^nucleus`GO:0000981^molecular_function^RNA	polymerase	II	transcription	factor	activity,	sequence-specific	DNA	binding`GO:0043565^molecular_function^sequence-specific	DNA	binding`GO:0009653^biological_process^anatomical	structure	morphogenesis`GO:0030154^biological_process^cell	differentiation`GO:0007275^biological_process^multicellular	organism	development`GO:0006357^biological_process^regulation	of	transcription	from	RNA	polymerase	II	promoter`GO:0006351^biological_process^transcription,	DNA-templated
LOC113805638	GO:0052689^molecular_function^carboxylic	ester	hydrolase	activity`GO:0016787^molecular_function^hydrolase	activity`GO:0017171^molecular_function^serine	hydrolase	activity`GO:0007586^biological_process^digestion`GO:0007275^biological_process^multicellular	organism	development`GO:0009636^biological_process^response	to	toxic	substance
LOC113805640	GO:0005737^cellular_component^cytoplasm`GO:0032420^cellular_component^stereocilium`GO:0005509^molecular_function^calcium	ion	binding`GO:0042491^biological_process^auditory	receptor	cell	differentiation
LOC113805642	GO:0005737^cellular_component^cytoplasm`GO:0005654^cellular_component^nucleoplasm
LOC113805645	GO:0005739^cellular_component^mitochondrion`GO:0016787^molecular_function^hydrolase	activity
LOC113805646	GO:0005739^cellular_component^mitochondrion`GO:0016787^molecular_function^hydrolase	activity
LOC113805650	GO:0005737^cellular_component^cytoplasm`GO:0005634^cellular_component^nucleus`GO:0005886^cellular_component^plasma	membrane`GO:0032587^cellular_component^ruffle	membrane`GO:0008013^molecular_function^beta-catenin	binding`GO:0030837^biological_process^negative	regulation	of	actin	filament	polymerization`GO:0030336^biological_process^negative	regulation	of	cell	migration`GO:0046627^biological_process^negative	regulation	of	insulin	receptor	signaling	pathway`GO:2000393^biological_process^negative	regulation	of	lamellipodium	morphogenesis`GO:0010977^biological_process^negative	regulation	of	neuron	projection	development`GO:0035024^biological_process^negative	regulation	of	Rho	protein	signal	transduction`GO:1900028^biological_process^negative	regulation	of	ruffle	assembly`GO:1900025^biological_process^negative	regulation	of	substrate	adhesion-dependent	cell	spreading`GO:0035413^biological_process^positive	regulation	of	catenin	import	into
LOC113805673	GO:0005737^cellular_component^cytoplasm`GO:0009898^cellular_component^cytoplasmic	side	of	plasma	membrane`GO:0005856^cellular_component^cytoskeleton`GO:0004726^molecular_function^non-membrane	spanning	protein	tyrosine	phosphatase	activity`GO:0035335^biological_process^peptidyl-tyrosine	dephosphorylation
LOC113805675	GO:0005576^cellular_component^extracellular	region`GO:0005507^molecular_function^copper	ion	binding`GO:0052716^molecular_function^hydroquinone:oxygen	oxidoreductase	activity`GO:0046274^biological_process^lignin	catabolic	process
LOC113805676	GO:0005794^cellular_component^Golgi	apparatus`GO:0000139^cellular_component^Golgi	membrane`GO:0017119^cellular_component^Golgi	transport	complex`GO:0005730^cellular_component^nucleolus`GO:0007030^biological_process^Golgi	organization`GO:0006886^biological_process^intracellular	protein	transport`GO:0006486^biological_process^protein	glycosylation`GO:0034067^biological_process^protein	localization	to	Golgi	apparatus`GO:0033365^biological_process^protein	localization	to	organelle`GO:0050821^biological_process^protein	stabilization`GO:0006890^biological_process^retrograde	vesicle-mediated	transport,	Golgi	to	ER
LOC113805680	GO:0004558^molecular_function^alpha-1,4-glucosidase	activity`GO:0043169^molecular_function^cation	binding`GO:0032450^molecular_function^maltose	alpha-glucosidase	activity
LOC113805681	GO:0005829^cellular_component^cytosol`GO:0005783^cellular_component^endoplasmic	reticulum`GO:0000139^cellular_component^Golgi	membrane`GO:0044267^biological_process^cellular	protein	metabolic	process`GO:0048208^biological_process^COPII	vesicle	coating`GO:0006888^biological_process^ER	to	Golgi	vesicle-mediated	transport`GO:0061024^biological_process^membrane	organization`GO:0043687^biological_process^post-translational	protein	modification`GO:0018279^biological_process^protein	N-linked	glycosylation	via	asparagine
LOC113805685	GO:0005797^cellular_component^Golgi	medial	cisterna`GO:0000139^cellular_component^Golgi	membrane`GO:0016021^cellular_component^integral	component	of	membrane`GO:0015297^molecular_function^antiporter	activity`GO:0005459^molecular_function^UDP-galactose	transmembrane	transporter	activity`GO:0005460^molecular_function^UDP-glucose	transmembrane	transporter	activity`GO:0005461^molecular_function^UDP-glucuronic	acid	transmembrane	transporter	activity`GO:0005462^molecular_function^UDP-N-acetylglucosamine	transmembrane	transporter	activity`GO:0005464^molecular_function^UDP-xylose	transmembrane	transporter	activity`GO:0001745^biological_process^compound	eye	morphogenesis`GO:0009880^biological_process^embryonic	pattern	specification`GO:0007447^biological_process^imaginal	disc	pattern	formation`GO:0007476^biological_process^imaginal	disc-derived	wing	morphogenesis`GO:0007367^biological_process^segment	polarity	determination`GO:0007423^biological_process^sensory	organ	development`GO:0055085^biological_process^transmembrane	transport`GO:0072334^biological_process^UDP-galactose	transmembrane	transport`GO:0015785^biological_process^UDP-galactose	transport`GO:0015786^biological_process^UDP-glucose	transport`GO:0015787^biological_process^UDP-glucuronic	acid	transport`GO:1990569^biological_process^UDP-N-acetylglucosamine	transmembrane	transport`GO:0015788^biological_process^UDP-N-acetylglucosamine	transport`GO:0015790^biological_process^UDP-xylose	transport
LOC113805687	GO:0016021^cellular_component^integral	component	of	membrane`GO:0016020^cellular_component^membrane`GO:0005886^cellular_component^plasma	membrane`GO:0015098^molecular_function^molybdate	ion	transmembrane	transporter	activity
LOC113805693	GO:0000118^cellular_component^histone	deacetylase	complex`GO:0005634^cellular_component^nucleus`GO:0003682^molecular_function^chromatin	binding`GO:0008267^molecular_function^poly-glutamine	tract	binding`GO:0001105^molecular_function^RNA	polymerase	II	transcription	coactivator	activity`GO:0001106^molecular_function^RNA	polymerase	II	transcription	corepressor	activity`GO:0043565^molecular_function^sequence-specific	DNA	binding`GO:0003700^molecular_function^transcription	factor	activity,	sequence-specific	DNA	binding`GO:0008270^molecular_function^zinc	ion	binding`GO:0048755^biological_process^branching	morphogenesis	of	a	nerve`GO:0021930^biological_process^cerebellar	granule	cell	precursor	proliferation`GO:0021691^biological_process^cerebellar	Purkinje	cell	layer	maturation`GO:0006338^biological_process^chromatin	remodeling`GO:0048813^biological_process^dendrite	morphogenesis`GO:0006607^biological_process^NLS-bearing	protein	import	into	nucleus`GO:0021942^biological_process^radial	glia	guided	migration	of	Purkinje	cell
LOC113805693	GO:0000118^cellular_component^histone	deacetylase	complex`GO:0016605^cellular_component^PML	body`GO:0003682^molecular_function^chromatin	binding`GO:0001105^molecular_function^RNA	polymerase	II	transcription	coactivator	activity`GO:0001106^molecular_function^RNA	polymerase	II	transcription	corepressor	activity`GO:0043565^molecular_function^sequence-specific	DNA	binding`GO:0003700^molecular_function^transcription	factor	activity,	sequence-specific	DNA	binding`GO:0008270^molecular_function^zinc	ion	binding`GO:0048755^biological_process^branching	morphogenesis	of	a	nerve`GO:0021930^biological_process^cerebellar	granule	cell	precursor	proliferation`GO:0021691^biological_process^cerebellar	Purkinje	cell	layer	maturation`GO:0006338^biological_process^chromatin	remodeling`GO:0048813^biological_process^dendrite	morphogenesis`GO:0021942^biological_process^radial	glia	guided	migration	of	Purkinje	cell
LOC113805694	GO:0005783^cellular_component^endoplasmic	reticulum`GO:0005789^cellular_component^endoplasmic	reticulum	membrane`GO:0016021^cellular_component^integral	component	of	membrane`GO:0050479^molecular_function^glyceryl-ether	monooxygenase	activity`GO:0005506^molecular_function^iron	ion	binding`GO:0044255^biological_process^cellular	lipid	metabolic	process`GO:0046485^biological_process^ether	lipid	metabolic	process`GO:0006633^biological_process^fatty	acid	biosynthetic	process`GO:0006643^biological_process^membrane	lipid	metabolic	process`GO:0044281^biological_process^small	molecule	metabolic	process`GO:0019432^biological_process^triglyceride	biosynthetic	process
LOC113805705	GO:0005783^cellular_component^endoplasmic	reticulum`GO:0005789^cellular_component^endoplasmic	reticulum	membrane`GO:0016021^cellular_component^integral	component	of	membrane`GO:0050479^molecular_function^glyceryl-ether	monooxygenase	activity`GO:0005506^molecular_function^iron	ion	binding`GO:0046485^biological_process^ether	lipid	metabolic	process`GO:0006633^biological_process^fatty	acid	biosynthetic	process`GO:0006643^biological_process^membrane	lipid	metabolic	process
LOC113805714	GO:0005737^cellular_component^cytoplasm`GO:0070062^cellular_component^extracellular	exosome`GO:0005882^cellular_component^intermediate	filament`GO:0005638^cellular_component^lamin	filament`GO:0005730^cellular_component^nucleolus`GO:0005654^cellular_component^nucleoplasm`GO:0005634^cellular_component^nucleus`GO:0043023^molecular_function^ribosomal	large	subunit	binding`GO:0043022^molecular_function^ribosome	binding`GO:0003743^molecular_function^translation	initiation	factor	activity`GO:0042256^biological_process^mature	ribosome	assembly`GO:0042273^biological_process^ribosomal	large	subunit	biogenesis`GO:0000054^biological_process^ribosomal	subunit	export	from	nucleus
LOC113805715	GO:0016324^cellular_component^apical	plasma	membrane`GO:0009925^cellular_component^basal	plasma	membrane`GO:0031252^cellular_component^cell	leading	edge`GO:0043034^cellular_component^costamere`GO:0005925^cellular_component^focal	adhesion`GO:0005887^cellular_component^integral	component	of	plasma	membrane`GO:0008305^cellular_component^integrin	complex`GO:0016328^cellular_component^lateral	plasma	membrane`GO:0005927^cellular_component^muscle	tendon	junction`GO:0005886^cellular_component^plasma	membrane`GO:0050839^molecular_function^cell	adhesion	molecule	binding`GO:0046982^molecular_function^protein	heterodimerization	activity`GO:0004872^molecular_function^receptor	activity`GO:0007015^biological_process^actin	filament	organization`GO:0007475^biological_process^apposition	of	dorsal	and	ventral	imaginal	disc-derived	wing	surfaces`GO:0007411^biological_process^axon	guidance`GO:0007298^biological_process^border	follicle	cell	migration`GO:0016339^biological_process^calcium-dependent	cell-cell	adhesion	via	plasma	membrane	cell	adhesion	molecules`GO:0016340^biological_process^calcium-dependent	cell-matrix	adhesion`GO:0007155^biological_process^cell	adhesion`GO:0033627^biological_process^cell
LOC113805716	GO:0031225^cellular_component^anchored	component	of	membrane`GO:0005886^cellular_component^plasma	membrane`GO:0047390^molecular_function^glycerophosphocholine	cholinephosphodiesterase	activity`GO:0008081^molecular_function^phosphoric	diester	hydrolase	activity`GO:0019695^biological_process^choline	metabolic	process`GO:0016042^biological_process^lipid	catabolic	process`GO:0006629^biological_process^lipid	metabolic	process
LOC113805717	GO:0016324^cellular_component^apical	plasma	membrane`GO:0009925^cellular_component^basal	plasma	membrane`GO:0031252^cellular_component^cell	leading	edge`GO:0043034^cellular_component^costamere`GO:0005925^cellular_component^focal	adhesion`GO:0005887^cellular_component^integral	component	of	plasma	membrane`GO:0008305^cellular_component^integrin	complex`GO:0016328^cellular_component^lateral	plasma	membrane`GO:0005927^cellular_component^muscle	tendon	junction`GO:0005886^cellular_component^plasma	membrane`GO:0050839^molecular_function^cell	adhesion	molecule	binding`GO:0046982^molecular_function^protein	heterodimerization	activity`GO:0004872^molecular_function^receptor	activity`GO:0007015^biological_process^actin	filament	organization`GO:0007475^biological_process^apposition	of	dorsal	and	ventral	imaginal	disc-derived	wing	surfaces`GO:0007411^biological_process^axon	guidance`GO:0007298^biological_process^border	follicle	cell	migration`GO:0016339^biological_process^calcium-dependent	cell-cell	adhesion	via	plasma	membrane	cell	adhesion	molecules`GO:0016340^biological_process^calcium-dependent	cell-matrix	adhesion`GO:0007155^biological_process^cell	adhesion`GO:0033627^biological_process^cell
LOC113805721	GO:0016324^cellular_component^apical	plasma	membrane`GO:0009925^cellular_component^basal	plasma	membrane`GO:0031252^cellular_component^cell	leading	edge`GO:0043034^cellular_component^costamere`GO:0005925^cellular_component^focal	adhesion`GO:0005887^cellular_component^integral	component	of	plasma	membrane`GO:0008305^cellular_component^integrin	complex`GO:0016328^cellular_component^lateral	plasma	membrane`GO:0005927^cellular_component^muscle	tendon	junction`GO:0005886^cellular_component^plasma	membrane`GO:0050839^molecular_function^cell	adhesion	molecule	binding`GO:0046982^molecular_function^protein	heterodimerization	activity`GO:0004872^molecular_function^receptor	activity`GO:0007015^biological_process^actin	filament	organization`GO:0007475^biological_process^apposition	of	dorsal	and	ventral	imaginal	disc-derived	wing	surfaces`GO:0007411^biological_process^axon	guidance`GO:0007298^biological_process^border	follicle	cell	migration`GO:0016339^biological_process^calcium-dependent	cell-cell	adhesion	via	plasma	membrane	cell	adhesion	molecules`GO:0016340^biological_process^calcium-dependent	cell-matrix	adhesion`GO:0007155^biological_process^cell	adhesion`GO:0033627^biological_process^cell
LOC113805722	GO:0016324^cellular_component^apical	plasma	membrane`GO:0009925^cellular_component^basal	plasma	membrane`GO:0031252^cellular_component^cell	leading	edge`GO:0043034^cellular_component^costamere`GO:0005925^cellular_component^focal	adhesion`GO:0005887^cellular_component^integral	component	of	plasma	membrane`GO:0008305^cellular_component^integrin	complex`GO:0016328^cellular_component^lateral	plasma	membrane`GO:0005927^cellular_component^muscle	tendon	junction`GO:0005886^cellular_component^plasma	membrane`GO:0050839^molecular_function^cell	adhesion	molecule	binding`GO:0046982^molecular_function^protein	heterodimerization	activity`GO:0004872^molecular_function^receptor	activity`GO:0007015^biological_process^actin	filament	organization`GO:0007475^biological_process^apposition	of	dorsal	and	ventral	imaginal	disc-derived	wing	surfaces`GO:0007411^biological_process^axon	guidance`GO:0007298^biological_process^border	follicle	cell	migration`GO:0016339^biological_process^calcium-dependent	cell-cell	adhesion	via	plasma	membrane	cell	adhesion	molecules`GO:0016340^biological_process^calcium-dependent	cell-matrix	adhesion`GO:0007155^biological_process^cell	adhesion`GO:0033627^biological_process^cell
LOC113805770	GO:0042597^cellular_component^periplasmic	space`GO:0004067^molecular_function^asparaginase	activity`GO:0006528^biological_process^asparagine	metabolic	process
LOC113805778	GO:0005737^cellular_component^cytoplasm`GO:0097200^molecular_function^cysteine-type	endopeptidase	activity	involved	in	execution	phase	of	apoptosis`GO:0030218^biological_process^erythrocyte	differentiation`GO:0097194^biological_process^execution	phase	of	apoptosis`GO:0030216^biological_process^keratinocyte	differentiation`GO:0030182^biological_process^neuron	differentiation
LOC113805780	GO:0005681^cellular_component^spliceosomal	complex`GO:0003677^molecular_function^DNA	binding`GO:0006397^biological_process^mRNA	processing`GO:0006355^biological_process^regulation	of	transcription,	DNA-templated`GO:0008380^biological_process^RNA	splicing
LOC113805787	GO:0005829^cellular_component^cytosol`GO:0016020^cellular_component^membrane`GO:0005634^cellular_component^nucleus`GO:0008430^molecular_function^selenium	binding`GO:0015031^biological_process^protein	transport
LOC113805826	GO:0005912^cellular_component^adherens	junction`GO:0005923^cellular_component^bicellular	tight	junction`GO:0030054^cellular_component^cell	junction`GO:0042995^cellular_component^cell	projection`GO:0005737^cellular_component^cytoplasm`GO:0005654^cellular_component^nucleoplasm`GO:0005886^cellular_component^plasma	membrane`GO:0051393^molecular_function^alpha-actinin	binding`GO:0005524^molecular_function^ATP	binding`GO:0070997^biological_process^neuron	death
LOC113805826	GO:0005912^cellular_component^adherens	junction`GO:0005923^cellular_component^bicellular	tight	junction`GO:0030054^cellular_component^cell	junction`GO:0042995^cellular_component^cell	projection`GO:0005911^cellular_component^cell-cell	junction`GO:0005737^cellular_component^cytoplasm`GO:0005654^cellular_component^nucleoplasm`GO:0005886^cellular_component^plasma	membrane`GO:0051393^molecular_function^alpha-actinin	binding`GO:0005524^molecular_function^ATP	binding`GO:0008022^molecular_function^protein	C-terminus	binding`GO:0007155^biological_process^cell	adhesion`GO:0007166^biological_process^cell	surface	receptor	signaling	pathway`GO:0070997^biological_process^neuron	death`GO:0006461^biological_process^protein	complex	assembly
LOC113805826	GO:0005923^cellular_component^bicellular	tight	junction`GO:0005737^cellular_component^cytoplasm`GO:0030425^cellular_component^dendrite`GO:0005770^cellular_component^late	endosome`GO:0005634^cellular_component^nucleus`GO:0048471^cellular_component^perinuclear	region	of	cytoplasm`GO:0005886^cellular_component^plasma	membrane`GO:0014069^cellular_component^postsynaptic	density`GO:0043234^cellular_component^protein	complex`GO:0036057^cellular_component^slit	diaphragm`GO:0045202^cellular_component^synapse`GO:0031697^molecular_function^beta-1	adrenergic	receptor	binding`GO:0019902^molecular_function^phosphatase	binding`GO:0032403^molecular_function^protein	complex	binding`GO:0030159^molecular_function^receptor	signaling	complex	scaffold	activity`GO:0004871^molecular_function^signal	transducer	activity`GO:0046332^molecular_function^SMAD	binding`GO:0070699^molecular_function^type	II	activin	receptor	binding`GO:1990090^biological_process^cellular	response	to	nerve	growth	factor	stimulus`GO:0016482^biological_process^cytoplasmic	transport`GO:0003094^biological_process^glomerular	filtration`GO:0072015^biological_process^glomerular	visceral	epithelial	cell	development`GO:0071850^biological_process^mitotic	cell	cycle	arrest`GO:0032926^biological_process^negative	regulation	of	activin	receptor	signaling	pathway`GO:0030336^biological_process^negative
LOC113805826	GO:0005923^cellular_component^bicellular	tight	junction`GO:0016020^cellular_component^membrane`GO:0005634^cellular_component^nucleus`GO:0005886^cellular_component^plasma	membrane`GO:0005524^molecular_function^ATP	binding`GO:0004385^molecular_function^guanylate	kinase	activity`GO:0006915^biological_process^apoptotic	process`GO:0046710^biological_process^GDP	metabolic	process`GO:0046037^biological_process^GMP	metabolic	process`GO:0035556^biological_process^intracellular	signal	transduction`GO:0043507^biological_process^positive	regulation	of	JUN	kinase	activity`GO:0016032^biological_process^viral	process
LOC113805827	GO:0005615^cellular_component^extracellular	space`GO:0004181^molecular_function^metallocarboxypeptidase	activity`GO:0008270^molecular_function^zinc	ion	binding
LOC113805840	GO:0005737^cellular_component^cytoplasm`GO:0019897^cellular_component^extrinsic	component	of	plasma	membrane`GO:0005524^molecular_function^ATP	binding`GO:0002250^biological_process^adaptive	immune	response`GO:0050832^biological_process^defense	response	to	fungus`GO:0050829^biological_process^defense	response	to	Gram-negative	bacterium`GO:0036336^biological_process^dendritic	cell	migration`GO:0035397^biological_process^helper	T	cell	enhancement	of	adaptive	immune	response`GO:0045087^biological_process^innate	immune	response`GO:2000778^biological_process^positive	regulation	of	interleukin-6	secretion`GO:2000484^biological_process^positive	regulation	of	interleukin-8	secretion`GO:0002827^biological_process^positive	regulation	of	T-helper	1	type	immune	response`GO:2000318^biological_process^positive	regulation	of	T-helper	17	type	immune	response
LOC113805852	GO:0010008^cellular_component^endosome	membrane`GO:0000139^cellular_component^Golgi	membrane`GO:0016021^cellular_component^integral	component	of	membrane`GO:0031201^cellular_component^SNARE	complex`GO:0006886^biological_process^intracellular	protein	transport`GO:0061025^biological_process^membrane	fusion`GO:0016192^biological_process^vesicle-mediated	transport
LOC113805875	GO:0005737^cellular_component^cytoplasm`GO:0005829^cellular_component^cytosol`GO:0042470^cellular_component^melanosome`GO:0005815^cellular_component^microtubule	organizing	center`GO:0017124^molecular_function^SH3	domain	binding`GO:0006915^biological_process^apoptotic	process`GO:0007049^biological_process^cell	cycle`GO:0051301^biological_process^cell	division`GO:0015031^biological_process^protein	transport
LOC113805875	GO:0005737^cellular_component^cytoplasm`GO:0005829^cellular_component^cytosol`GO:0070971^cellular_component^endoplasmic	reticulum	exit	site`GO:0070062^cellular_component^extracellular	exosome`GO:1903561^cellular_component^extracellular	vesicle`GO:0005925^cellular_component^focal	adhesion`GO:0001772^cellular_component^immunological	synapse`GO:0042470^cellular_component^melanosome`GO:0016020^cellular_component^membrane`GO:0005815^cellular_component^microtubule	organizing	center`GO:0043209^cellular_component^myelin	sheath`GO:0048306^molecular_function^calcium-dependent	protein	binding`GO:0046983^molecular_function^protein	dimerization	activity`GO:0042803^molecular_function^protein	homodimerization	activity`GO:0031871^molecular_function^proteinase	activated	receptor	binding`GO:0006915^biological_process^apoptotic	process`GO:0007049^biological_process^cell	cycle`GO:0000920^biological_process^cell	separation	after	cytokinesis`GO:1903543^biological_process^positive	regulation	of	exosomal	secretion`GO:1903553^biological_process^positive	regulation	of	extracellular	exosome	assembly`GO:0015031^biological_process^protein	transport`GO:0010824^biological_process^regulation	of	centrosome	duplication`GO:1903551^biological_process^regulation	of	extracellular	exosome	assembly`GO:0090611^biological_process^ubiquitin-independent	protein	catabolic	process	via	the	multivesicular	body
LOC113805876	GO:0005829^cellular_component^cytosol`GO:0005765^cellular_component^lysosomal	membrane`GO:0016020^cellular_component^membrane`GO:0005524^molecular_function^ATP	binding`GO:0017050^molecular_function^D-erythro-sphingosine	kinase	activity`GO:0008481^molecular_function^sphinganine	kinase	activity`GO:0038036^molecular_function^sphingosine-1-phosphate	receptor	activity`GO:0001568^biological_process^blood	vessel	development`GO:0007420^biological_process^brain	development`GO:0008283^biological_process^cell	proliferation`GO:0007565^biological_process^female	pregnancy`GO:0046834^biological_process^lipid	phosphorylation`GO:0043066^biological_process^negative	regulation	of	apoptotic	process`GO:0008284^biological_process^positive	regulation	of	cell	proliferation`GO:0006669^biological_process^sphinganine-1-phosphate	biosynthetic	process`GO:0046512^biological_process^sphingosine	biosynthetic	process`GO:0006670^biological_process^sphingosine	metabolic	process`GO:0003376^biological_process^sphingosine-1-phosphate	signaling	pathway
LOC113805877	GO:0016021^cellular_component^integral	component	of	membrane
LOC113805885	GO:0005737^cellular_component^cytoplasm`GO:0005794^cellular_component^Golgi	apparatus`GO:0000139^cellular_component^Golgi	membrane`GO:0005886^cellular_component^plasma	membrane`GO:0000042^biological_process^protein	targeting	to	Golgi
LOC113805889	GO:0005694^cellular_component^chromosome`GO:0000993^molecular_function^RNA	polymerase	II	core	binding`GO:0016567^biological_process^protein	ubiquitination`GO:0009411^biological_process^response	to	UV`GO:0006283^biological_process^transcription-coupled	nucleotide-excision	repair
LOC113805901	GO:0005813^cellular_component^centrosome`GO:0005737^cellular_component^cytoplasm`GO:0000776^cellular_component^kinetochore`GO:0030496^cellular_component^midbody`GO:0005634^cellular_component^nucleus`GO:0005819^cellular_component^spindle`GO:0005524^molecular_function^ATP	binding`GO:0004674^molecular_function^protein	serine/threonine	kinase	activity`GO:0051301^biological_process^cell	division`GO:0031572^biological_process^G2	DNA	damage	checkpoint`GO:0007067^biological_process^mitotic	nuclear	division`GO:0071168^biological_process^protein	localization	to	chromatin`GO:0006468^biological_process^protein	phosphorylation
LOC113805906	GO:0005789^cellular_component^endoplasmic	reticulum	membrane`GO:0016021^cellular_component^integral	component	of	membrane`GO:0004745^molecular_function^retinol	dehydrogenase	activity`GO:0050908^biological_process^detection	of	light	stimulus	involved	in	visual	perception`GO:0043616^biological_process^keratinocyte	proliferation`GO:0042574^biological_process^retinal	metabolic	process`GO:0042572^biological_process^retinol	metabolic	process
LOC113805915	GO:0005737^cellular_component^cytoplasm`GO:0007050^biological_process^cell	cycle	arrest`GO:0051301^biological_process^cell	division`GO:0001732^biological_process^formation	of	cytoplasmic	translation	initiation	complex`GO:0007346^biological_process^regulation	of	mitotic	cell	cycle`GO:0006417^biological_process^regulation	of	translation
LOC113805916	GO:0005801^cellular_component^cis-Golgi	network`GO:0005794^cellular_component^Golgi	apparatus`GO:0005797^cellular_component^Golgi	medial	cisterna`GO:0000139^cellular_component^Golgi	membrane`GO:0016021^cellular_component^integral	component	of	membrane`GO:0016020^cellular_component^membrane`GO:0031201^cellular_component^SNARE	complex`GO:0005484^molecular_function^SNAP	receptor	activity`GO:0000149^molecular_function^SNARE	binding`GO:0006888^biological_process^ER	to	Golgi	vesicle-mediated	transport`GO:0006891^biological_process^intra-Golgi	vesicle-mediated	transport`GO:0015031^biological_process^protein	transport`GO:0048209^biological_process^regulation	of	vesicle	targeting,	to,	from	or	within	Golgi`GO:0042147^biological_process^retrograde	transport,	endosome	to	Golgi`GO:0006906^biological_process^vesicle	fusion
LOC113805927	GO:0005576^cellular_component^extracellular	region`GO:0007275^biological_process^multicellular	organism	development
LOC113805933	GO:0005576^cellular_component^extracellular	region`GO:0003796^molecular_function^lysozyme	activity`GO:0019835^biological_process^cytolysis`GO:0042742^biological_process^defense	response	to	bacterium
LOC113805937	GO:0043231^cellular_component^intracellular	membrane-bounded	organelle`GO:0016020^cellular_component^membrane`GO:0005739^cellular_component^mitochondrion`GO:0005654^cellular_component^nucleoplasm`GO:0005782^cellular_component^peroxisomal	matrix`GO:0004165^molecular_function^dodecenoyl-CoA	delta-isomerase	activity`GO:0000062^molecular_function^fatty-acyl-CoA	binding`GO:0005102^molecular_function^receptor	binding`GO:0006635^biological_process^fatty	acid	beta-oxidation`GO:0009062^biological_process^fatty	acid	catabolic	process
LOC113805950	GO:0070062^cellular_component^extracellular	exosome`GO:0005615^cellular_component^extracellular	space`GO:0043231^cellular_component^intracellular	membrane-bounded	organelle`GO:0005739^cellular_component^mitochondrion`GO:0008083^molecular_function^growth	factor	activity`GO:0044822^molecular_function^poly(A)	RNA	binding`GO:0001835^biological_process^blastocyst	hatching`GO:0035988^biological_process^chondrocyte	proliferation`GO:0007566^biological_process^embryo	implantation`GO:0060179^biological_process^male	mating	behavior`GO:0061351^biological_process^neural	precursor	cell	proliferation`GO:0060999^biological_process^positive	regulation	of	dendritic	spine	development`GO:0050679^biological_process^positive	regulation	of	epithelial	cell	proliferation`GO:0032355^biological_process^response	to	estradiol`GO:0007165^biological_process^signal	transduction`GO:0048488^biological_process^synaptic	vesicle	endocytosis
LOC113805954	GO:0016021^cellular_component^integral	component	of	membrane`GO:0005887^cellular_component^integral	component	of	plasma	membrane`GO:0015173^molecular_function^aromatic	amino	acid	transmembrane	transporter	activity`GO:0015349^molecular_function^thyroid	hormone	transmembrane	transporter	activity`GO:0005215^molecular_function^transporter	activity`GO:0034220^biological_process^ion	transmembrane	transport
LOC113805978	GO:0043231^cellular_component^intracellular	membrane-bounded	organelle`GO:0005730^cellular_component^nucleolus`GO:0005634^cellular_component^nucleus`GO:0044822^molecular_function^poly(A)	RNA	binding`GO:0042273^biological_process^ribosomal	large	subunit	biogenesis
LOC113805987	GO:0005737^cellular_component^cytoplasm`GO:0019897^cellular_component^extrinsic	component	of	plasma	membrane`GO:0005524^molecular_function^ATP	binding`GO:0002250^biological_process^adaptive	immune	response`GO:0050832^biological_process^defense	response	to	fungus`GO:0050829^biological_process^defense	response	to	Gram-negative	bacterium`GO:0036336^biological_process^dendritic	cell	migration`GO:0035397^biological_process^helper	T	cell	enhancement	of	adaptive	immune	response`GO:0045087^biological_process^innate	immune	response`GO:2000778^biological_process^positive	regulation	of	interleukin-6	secretion`GO:2000484^biological_process^positive	regulation	of	interleukin-8	secretion`GO:0002827^biological_process^positive	regulation	of	T-helper	1	type	immune	response`GO:2000318^biological_process^positive	regulation	of	T-helper	17	type	immune	response
LOC113805990	GO:0016021^cellular_component^integral	component	of	membrane`GO:0005542^molecular_function^folic	acid	binding`GO:0055085^biological_process^transmembrane	transport
LOC113805993	GO:0005737^cellular_component^cytoplasm`GO:0005743^cellular_component^mitochondrial	inner	membrane`GO:0005759^cellular_component^mitochondrial	matrix`GO:0005739^cellular_component^mitochondrion`GO:0005654^cellular_component^nucleoplasm`GO:0003858^molecular_function^3-hydroxybutyrate	dehydrogenase	activity`GO:0005543^molecular_function^phospholipid	binding`GO:0060612^biological_process^adipose	tissue	development`GO:0007420^biological_process^brain	development`GO:0001889^biological_process^liver	development`GO:0046686^biological_process^response	to	cadmium	ion`GO:0051412^biological_process^response	to	corticosterone`GO:0042493^biological_process^response	to	drug`GO:0032355^biological_process^response	to	estradiol`GO:0045471^biological_process^response	to	ethanol`GO:0060416^biological_process^response	to	growth	hormone`GO:0032868^biological_process^response	to	insulin`GO:0007584^biological_process^response	to	nutrient`GO:0042594^biological_process^response	to	starvation`GO:0009636^biological_process^response	to	toxic	substance
LOC113805997	GO:0005765^cellular_component^lysosomal	membrane`GO:0004348^molecular_function^glucosylceramidase	activity`GO:0005975^biological_process^carbohydrate	metabolic	process`GO:0006665^biological_process^sphingolipid	metabolic	process
LOC113806001	GO:0005739^cellular_component^mitochondrion`GO:0004792^molecular_function^thiosulfate	sulfurtransferase	activity
LOC113806002	GO:0005765^cellular_component^lysosomal	membrane`GO:0004348^molecular_function^glucosylceramidase	activity`GO:0005975^biological_process^carbohydrate	metabolic	process`GO:0006665^biological_process^sphingolipid	metabolic	process
LOC113806003	GO:0070062^cellular_component^extracellular	exosome`GO:0043202^cellular_component^lysosomal	lumen`GO:0005765^cellular_component^lysosomal	membrane`GO:0004348^molecular_function^glucosylceramidase	activity`GO:0005102^molecular_function^receptor	binding`GO:0005975^biological_process^carbohydrate	metabolic	process`GO:0071356^biological_process^cellular	response	to	tumor	necrosis	factor`GO:0046513^biological_process^ceramide	biosynthetic	process`GO:0006680^biological_process^glucosylceramide	catabolic	process`GO:0006687^biological_process^glycosphingolipid	metabolic	process`GO:0050728^biological_process^negative	regulation	of	inflammatory	response`GO:0032715^biological_process^negative	regulation	of	interleukin-6	production`GO:0043407^biological_process^negative	regulation	of	MAP	kinase	activity`GO:0035307^biological_process^positive	regulation	of	protein	dephosphorylation`GO:1903052^biological_process^positive	regulation	of	proteolysis	involved	in	cellular	protein	catabolic	process`GO:0033561^biological_process^regulation	of	water	loss	via
LOC113806009	GO:0005622^cellular_component^intracellular`GO:0035556^biological_process^intracellular	signal	transduction`GO:0016567^biological_process^protein	ubiquitination
LOC113806012	GO:0005576^cellular_component^extracellular	region`GO:0030248^molecular_function^cellulose	binding`GO:0031176^molecular_function^endo-1,4-beta-xylanase	activity`GO:0045493^biological_process^xylan	catabolic	process
LOC113806014	GO:0005576^cellular_component^extracellular	region`GO:0005739^cellular_component^mitochondrion`GO:0005524^molecular_function^ATP	binding`GO:0016887^molecular_function^ATPase	activity
LOC113806039	GO:0005576^cellular_component^extracellular	region
LOC113806042	GO:0031672^cellular_component^A	band`GO:0042470^cellular_component^melanosome`GO:0048471^cellular_component^perinuclear	region	of	cytoplasm`GO:0030018^cellular_component^Z	disc`GO:0005524^molecular_function^ATP	binding`GO:0030235^molecular_function^nitric-oxide	synthase	regulator	activity`GO:0050900^biological_process^leukocyte	migration`GO:0007517^biological_process^muscle	organ	development`GO:0030239^biological_process^myofibril	assembly`GO:0045429^biological_process^positive	regulation	of	nitric	oxide	biosynthetic	process`GO:0006457^biological_process^protein	folding`GO:0050790^biological_process^regulation	of	catalytic	activity`GO:0006950^biological_process^response	to	stress`GO:0048769^biological_process^sarcomerogenesis`GO:0030241^biological_process^skeletal	muscle	myosin	thick	filament	assembly`GO:0030240^biological_process^skeletal	muscle	thin	filament	assembly`GO:0014866^biological_process^skeletal	myofibril	assembly`GO:0071688^biological_process^striated	muscle	myosin	thick	filament	assembly
LOC113806062	GO:0005737^cellular_component^cytoplasm`GO:0070062^cellular_component^extracellular	exosome`GO:0005654^cellular_component^nucleoplasm`GO:0004198^molecular_function^calcium-dependent	cysteine-type	endopeptidase	activity`GO:0004175^molecular_function^endopeptidase	activity`GO:0090541^molecular_function^MIT	domain	binding`GO:0010634^biological_process^positive	regulation	of	epithelial	cell	migration`GO:0097264^biological_process^self	proteolysis
LOC113806064	GO:0005759^cellular_component^mitochondrial	matrix`GO:0031966^cellular_component^mitochondrial	membrane`GO:0005739^cellular_component^mitochondrion`GO:0009055^molecular_function^electron	carrier	activity`GO:0000062^molecular_function^fatty-acyl-CoA	binding`GO:0050660^molecular_function^flavin	adenine	dinucleotide	binding`GO:0004466^molecular_function^long-chain-acyl-CoA	dehydrogenase	activity`GO:0052890^molecular_function^oxidoreductase	activity,	acting	on	the	CH-CH	group	of	donors,	with	a	flavin	as	acceptor`GO:0016401^molecular_function^palmitoyl-CoA	oxidase	activity`GO:0019254^biological_process^carnitine	metabolic	process,	CoA-linked`GO:0033539^biological_process^fatty	acid	beta-oxidation	using	acyl-CoA	dehydrogenase`GO:0055088^biological_process^lipid	homeostasis`GO:0042758^biological_process^long-chain	fatty	acid	catabolic	process`GO:0051289^biological_process^protein	homotetramerization
LOC113806065	GO:0005737^cellular_component^cytoplasm`GO:0016020^cellular_component^membrane`GO:0005654^cellular_component^nucleoplasm`GO:0005886^cellular_component^plasma	membrane`GO:0005524^molecular_function^ATP	binding`GO:0004305^molecular_function^ethanolamine	kinase	activity`GO:0006646^biological_process^phosphatidylethanolamine	biosynthetic	process
LOC113806066	GO:0005849^cellular_component^mRNA	cleavage	factor	complex`GO:0042382^cellular_component^paraspeckles`GO:0017091^molecular_function^AU-rich	element	binding`GO:0016787^molecular_function^hydrolase	activity`GO:0003729^molecular_function^mRNA	binding`GO:0006378^biological_process^mRNA	polyadenylation`GO:0006397^biological_process^mRNA	processing
LOC113806074	GO:0016459^cellular_component^myosin	complex`GO:0016460^cellular_component^myosin	II	complex`GO:0031475^cellular_component^myosin	V	complex`GO:0031476^cellular_component^myosin	VI	complex`GO:0031477^cellular_component^myosin	VII	complex`GO:0005509^molecular_function^calcium	ion	binding`GO:0017022^molecular_function^myosin	binding`GO:0032036^molecular_function^myosin	heavy	chain	binding`GO:0030048^biological_process^actin	filament-based	movement
LOC113806111	GO:0005764^cellular_component^lysosome`GO:0004566^molecular_function^beta-glucuronidase	activity`GO:0005975^biological_process^carbohydrate	metabolic	process
LOC113806121	GO:0043231^cellular_component^intracellular	membrane-bounded	organelle`GO:0016020^cellular_component^membrane`GO:0005739^cellular_component^mitochondrion`GO:0005730^cellular_component^nucleolus`GO:0005782^cellular_component^peroxisomal	matrix`GO:0005778^cellular_component^peroxisomal	membrane`GO:0005777^cellular_component^peroxisome`GO:0008609^molecular_function^alkylglycerone-phosphate	synthase	activity`GO:0071949^molecular_function^FAD	binding`GO:0016614^molecular_function^oxidoreductase	activity,	acting	on	CH-OH	group	of	donors`GO:0044255^biological_process^cellular	lipid	metabolic	process`GO:0008611^biological_process^ether	lipid	biosynthetic	process`GO:0008610^biological_process^lipid	biosynthetic	process`GO:0044281^biological_process^small	molecule	metabolic	process
LOC113806138	GO:0030424^cellular_component^axon`GO:0005737^cellular_component^cytoplasm`GO:0005829^cellular_component^cytosol`GO:0030426^cellular_component^growth	cone`GO:0016020^cellular_component^membrane`GO:0005886^cellular_component^plasma	membrane`GO:0005524^molecular_function^ATP	binding`GO:0004709^molecular_function^MAP	kinase	kinase	kinase	activity`GO:0042803^molecular_function^protein	homodimerization	activity`GO:0004672^molecular_function^protein	kinase	activity`GO:0019901^molecular_function^protein	kinase	binding`GO:0004674^molecular_function^protein	serine/threonine	kinase	activity`GO:0016572^biological_process^histone	phosphorylation`GO:0035556^biological_process^intracellular	signal	transduction`GO:0007254^biological_process^JNK	cascade`GO:0098779^biological_process^mitophagy	in	response	to	mitochondrial	depolarization`GO:2000672^biological_process^negative	regulation	of	motor	neuron	apoptotic	process`GO:0018105^biological_process^peptidyl-serine	phosphorylation`GO:0018107^biological_process^peptidyl-threonine	phosphorylation`GO:0046777^biological_process^protein	autophosphorylation`GO:0006468^biological_process^protein	phosphorylation
LOC113806138	GO:0030424^cellular_component^axon`GO:0005829^cellular_component^cytosol`GO:0030426^cellular_component^growth	cone`GO:0005886^cellular_component^plasma	membrane`GO:0005524^molecular_function^ATP	binding`GO:0004709^molecular_function^MAP	kinase	kinase	kinase	activity`GO:0042803^molecular_function^protein	homodimerization	activity`GO:0019901^molecular_function^protein	kinase	binding`GO:0004674^molecular_function^protein	serine/threonine	kinase	activity`GO:0016572^biological_process^histone	phosphorylation`GO:0007254^biological_process^JNK	cascade`GO:0098779^biological_process^mitophagy	in	response	to	mitochondrial	depolarization`GO:2000672^biological_process^negative	regulation	of	motor	neuron	apoptotic	process`GO:0018105^biological_process^peptidyl-serine	phosphorylation`GO:0018107^biological_process^peptidyl-threonine	phosphorylation`GO:0046777^biological_process^protein	autophosphorylation`GO:0006468^biological_process^protein	phosphorylation
LOC113806145	GO:0000221^cellular_component^vacuolar	proton-transporting	V-type	ATPase,	V1	domain`GO:0046961^molecular_function^proton-transporting	ATPase	activity,	rotational	mechanism`GO:0015991^biological_process^ATP	hydrolysis	coupled	proton	transport
LOC113806152	GO:0005768^cellular_component^endosome`GO:0005576^cellular_component^extracellular	region`GO:0005887^cellular_component^integral	component	of	plasma	membrane`GO:0005524^molecular_function^ATP	binding`GO:0005021^molecular_function^vascular	endothelial	growth	factor-activated	receptor	activity`GO:0001525^biological_process^angiogenesis`GO:0030154^biological_process^cell	differentiation`GO:0006935^biological_process^chemotaxis`GO:0048010^biological_process^vascular	endothelial	growth	factor	receptor	signaling	pathway
LOC113806152	GO:0016324^cellular_component^apical	plasma	membrane`GO:0009986^cellular_component^cell	surface`GO:0005737^cellular_component^cytoplasm`GO:0016023^cellular_component^cytoplasmic,	membrane-bounded	vesicle`GO:0070062^cellular_component^extracellular	exosome`GO:0005925^cellular_component^focal	adhesion`GO:0016021^cellular_component^integral	component	of	membrane`GO:0031226^cellular_component^intrinsic	component	of	plasma	membrane`GO:0043202^cellular_component^lysosomal	lumen`GO:0016020^cellular_component^membrane`GO:0005634^cellular_component^nucleus`GO:0005886^cellular_component^plasma	membrane`GO:0005524^molecular_function^ATP	binding`GO:0016301^molecular_function^kinase	activity`GO:0005019^molecular_function^platelet-derived	growth	factor	beta-receptor	activity`GO:0048407^molecular_function^platelet-derived	growth	factor	binding`GO:0005161^molecular_function^platelet-derived	growth	factor	receptor	binding`GO:0019901^molecular_function^protein	kinase	binding`GO:0004713^molecular_function^protein	tyrosine	kinase	activity`GO:0005102^molecular_function^receptor	binding`GO:0004871^molecular_function^signal	transducer	activity`GO:0038085^molecular_function^vascular	endothelial	growth	factor	binding`GO:0030325^biological_process^adrenal	gland	development`GO:0035909^biological_process^aorta	morphogenesis`GO:0001568^biological_process^blood	vessel	development`GO:0055003^biological_process^cardiac	myofibril	assembly`GO:0060947^biological_process^cardiac
LOC113806152	GO:0016324^cellular_component^apical	plasma	membrane`GO:0009986^cellular_component^cell	surface`GO:0005737^cellular_component^cytoplasm`GO:0016023^cellular_component^cytoplasmic,	membrane-bounded	vesicle`GO:0070062^cellular_component^extracellular	exosome`GO:0005925^cellular_component^focal	adhesion`GO:0016021^cellular_component^integral	component	of	membrane`GO:0031226^cellular_component^intrinsic	component	of	plasma	membrane`GO:0043202^cellular_component^lysosomal	lumen`GO:0016020^cellular_component^membrane`GO:0005634^cellular_component^nucleus`GO:0005886^cellular_component^plasma	membrane`GO:0005524^molecular_function^ATP	binding`GO:0043548^molecular_function^phosphatidylinositol	3-kinase	binding`GO:0005019^molecular_function^platelet-derived	growth	factor	beta-receptor	activity`GO:0005017^molecular_function^platelet-derived	growth	factor-activated	receptor	activity`GO:0004672^molecular_function^protein	kinase	activity`GO:0004713^molecular_function^protein	tyrosine	kinase	activity`GO:0030325^biological_process^adrenal	gland	development`GO:0055003^biological_process^cardiac	myofibril	assembly`GO:0060326^biological_process^cell	chemotaxis`GO:0016477^biological_process^cell	migration`GO:0060981^biological_process^cell	migration	involved	in	coronary	angiogenesis`GO:0035441^biological_process^cell	migration	involved	in	vasculogenesis`GO:0036120^biological_process^cellular	response
LOC113806153	GO:0008270^molecular_function^zinc	ion	binding
LOC113806157	GO:0005759^cellular_component^mitochondrial	matrix`GO:0051537^molecular_function^2	iron,	2	sulfur	cluster	binding`GO:0051539^molecular_function^4	iron,	4	sulfur	cluster	binding`GO:0008198^molecular_function^ferrous	iron	binding`GO:0005198^molecular_function^structural	molecule	activity`GO:0016226^biological_process^iron-sulfur	cluster	assembly`GO:0097428^biological_process^protein	maturation	by	iron-sulfur	cluster	transfer`GO:0006790^biological_process^sulfur	compound	metabolic	process
LOC113806166	GO:0030054^cellular_component^cell	junction`GO:0016023^cellular_component^cytoplasmic,	membrane-bounded	vesicle`GO:0005769^cellular_component^early	endosome`GO:0005783^cellular_component^endoplasmic	reticulum`GO:0005887^cellular_component^integral	component	of	plasma	membrane`GO:0005634^cellular_component^nucleus`GO:0005524^molecular_function^ATP	binding`GO:0005021^molecular_function^vascular	endothelial	growth	factor-activated	receptor	activity`GO:0001525^biological_process^angiogenesis`GO:0030154^biological_process^cell	differentiation`GO:0035924^biological_process^cellular	response	to	vascular	endothelial	growth	factor	stimulus`GO:0048010^biological_process^vascular	endothelial	growth	factor	receptor	signaling	pathway
LOC113806181	GO:0031526^cellular_component^brush	border	membrane`GO:0005829^cellular_component^cytosol`GO:0005794^cellular_component^Golgi	apparatus`GO:0016021^cellular_component^integral	component	of	membrane`GO:0016020^cellular_component^membrane`GO:0045121^cellular_component^membrane	raft`GO:1990000^biological_process^amyloid	fibril	formation`GO:0007155^biological_process^cell	adhesion`GO:0071726^biological_process^cellular	response	to	diacyl	bacterial	lipopeptide`GO:0071404^biological_process^cellular	response	to	low-density	lipoprotein	particle	stimulus`GO:0070508^biological_process^cholesterol	import`GO:0050702^biological_process^interleukin-1	beta	secretion`GO:0050892^biological_process^intestinal	absorption`GO:0030299^biological_process^intestinal	cholesterol	absorption`GO:0044539^biological_process^long-chain	fatty	acid	import`GO:0007204^biological_process^positive	regulation	of	cytosolic	calcium	ion	concentration`GO:0070374^biological_process^positive	regulation	of	ERK1	and	ERK2	cascade`GO:1900227^biological_process^positive	regulation	of	NLRP3	inflammasome	complex	assembly`GO:0031623^biological_process^receptor
LOC113806181	GO:0070062^cellular_component^extracellular	exosome`GO:0005925^cellular_component^focal	adhesion`GO:0016021^cellular_component^integral	component	of	membrane`GO:0043202^cellular_component^lysosomal	lumen`GO:0005765^cellular_component^lysosomal	membrane`GO:0004872^molecular_function^receptor	activity`GO:0007155^biological_process^cell	adhesion`GO:0006622^biological_process^protein	targeting	to	lysosome
LOC113806185	GO:0008289^molecular_function^lipid	binding`GO:0006869^biological_process^lipid	transport`GO:0006694^biological_process^steroid	biosynthetic	process
LOC113806188	GO:0005737^cellular_component^cytoplasm`GO:0005829^cellular_component^cytosol`GO:0070062^cellular_component^extracellular	exosome`GO:0016020^cellular_component^membrane`GO:0005524^molecular_function^ATP	binding`GO:0004335^molecular_function^galactokinase	activity`GO:0005534^molecular_function^galactose	binding`GO:0005975^biological_process^carbohydrate	metabolic	process`GO:0019402^biological_process^galactitol	metabolic	process`GO:0019388^biological_process^galactose	catabolic	process`GO:0006012^biological_process^galactose	metabolic	process`GO:0044281^biological_process^small	molecule	metabolic	process
LOC113806192	GO:0032039^cellular_component^integrator	complex`GO:0016180^biological_process^snRNA	processing
LOC113806203	GO:0030132^cellular_component^clathrin	coat	of	coated	pit`GO:0030130^cellular_component^clathrin	coat	of	trans-Golgi	network	vesicle`GO:0042470^cellular_component^melanosome`GO:0030117^cellular_component^membrane	coat`GO:0005739^cellular_component^mitochondrion`GO:0005198^molecular_function^structural	molecule	activity`GO:0006886^biological_process^intracellular	protein	transport`GO:1900126^biological_process^negative	regulation	of	hyaluronan	biosynthetic	process`GO:0016192^biological_process^vesicle-mediated	transport
LOC113806223	GO:0016021^cellular_component^integral	component	of	membrane`GO:0006488^biological_process^dolichol-linked	oligosaccharide	biosynthetic	process`GO:0006486^biological_process^protein	glycosylation`GO:0006810^biological_process^transport
LOC113806227	GO:0070062^cellular_component^extracellular	exosome
LOC113806265	GO:0005737^cellular_component^cytoplasm`GO:0003677^molecular_function^DNA	binding`GO:0006355^biological_process^regulation	of	transcription,	DNA-templated`GO:0006351^biological_process^transcription,	DNA-templated
LOC113806268	GO:0005783^cellular_component^endoplasmic	reticulum`GO:0005634^cellular_component^nucleus`GO:0009055^molecular_function^electron	carrier	activity`GO:0050660^molecular_function^flavin	adenine	dinucleotide	binding`GO:0015035^molecular_function^protein	disulfide	oxidoreductase	activity`GO:0004791^molecular_function^thioredoxin-disulfide	reductase	activity`GO:0030154^biological_process^cell	differentiation`GO:0045454^biological_process^cell	redox	homeostasis`GO:0098869^biological_process^cellular	oxidant	detoxification`GO:0006749^biological_process^glutathione	metabolic	process`GO:0007275^biological_process^multicellular	organism	development`GO:0007283^biological_process^spermatogenesis
LOC113806295	GO:0005789^cellular_component^endoplasmic	reticulum	membrane`GO:0016021^cellular_component^integral	component	of	membrane`GO:0004671^molecular_function^protein	C-terminal	S-isoprenylcysteine	carboxyl	O-methyltransferase	activity
LOC113806296	GO:0020037^molecular_function^heme	binding`GO:0005506^molecular_function^iron	ion	binding`GO:0004497^molecular_function^monooxygenase	activity`GO:0016491^molecular_function^oxidoreductase	activity`GO:0016705^molecular_function^oxidoreductase	activity,	acting	on	paired	donors,	with	incorporation	or	reduction	of	molecular	oxygen
LOC113806297	GO:0005737^cellular_component^cytoplasm`GO:0003755^molecular_function^peptidyl-prolyl	cis-trans	isomerase	activity`GO:0006457^biological_process^protein	folding`GO:0000413^biological_process^protein	peptidyl-prolyl	isomerization
LOC113806309	GO:0005622^cellular_component^intracellular`GO:0043231^cellular_component^intracellular	membrane-bounded	organelle`GO:0005525^molecular_function^GTP	binding`GO:0003924^molecular_function^GTPase	activity`GO:0003746^molecular_function^translation	elongation	factor	activity`GO:0006414^biological_process^translational	elongation
LOC113806310	GO:0005847^cellular_component^mRNA	cleavage	and	polyadenylation	specificity	factor	complex`GO:0004521^molecular_function^endoribonuclease	activity`GO:0003723^molecular_function^RNA	binding`GO:0008270^molecular_function^zinc	ion	binding`GO:0006379^biological_process^mRNA	cleavage`GO:0006378^biological_process^mRNA	polyadenylation`GO:0022008^biological_process^neurogenesis`GO:0090502^biological_process^RNA	phosphodiester	bond	hydrolysis,	endonucleolytic
LOC113806325	GO:0005789^cellular_component^endoplasmic	reticulum	membrane`GO:0016021^cellular_component^integral	component	of	membrane`GO:0015020^molecular_function^glucuronosyltransferase	activity
LOC113806337	GO:0016020^cellular_component^membrane`GO:0005730^cellular_component^nucleolus`GO:0005524^molecular_function^ATP	binding`GO:0004004^molecular_function^ATP-dependent	RNA	helicase	activity`GO:0044822^molecular_function^poly(A)	RNA	binding`GO:0008625^biological_process^extrinsic	apoptotic	signaling	pathway	via	death	domain	receptors`GO:0006397^biological_process^mRNA	processing`GO:0010501^biological_process^RNA	secondary	structure	unwinding`GO:0008380^biological_process^RNA	splicing`GO:0006364^biological_process^rRNA	processing
LOC113806346	GO:0005856^cellular_component^cytoskeleton`GO:0005829^cellular_component^cytosol`GO:0031258^cellular_component^lamellipodium	membrane`GO:0032587^cellular_component^ruffle	membrane`GO:0000287^molecular_function^magnesium	ion	binding`GO:0004721^molecular_function^phosphoprotein	phosphatase	activity`GO:0004647^molecular_function^phosphoserine	phosphatase	activity`GO:0033883^molecular_function^pyridoxal	phosphatase	activity`GO:0030836^biological_process^positive	regulation	of	actin	filament	depolymerization`GO:0006470^biological_process^protein	dephosphorylation`GO:0032361^biological_process^pyridoxal	phosphate	catabolic	process`GO:0032465^biological_process^regulation	of	cytokinesis`GO:0007088^biological_process^regulation	of	mitotic	nuclear	division
LOC113806355	GO:0005576^cellular_component^extracellular	region
LOC113806365	GO:0005576^cellular_component^extracellular	region
LOC113806375	GO:0005615^cellular_component^extracellular	space`GO:0031409^molecular_function^pigment	binding`GO:0036094^molecular_function^small	molecule	binding`GO:0006810^biological_process^transport
LOC113806398	GO:0005887^cellular_component^integral	component	of	plasma	membrane`GO:0005308^molecular_function^creatine	transmembrane	transporter	activity`GO:0015129^molecular_function^lactate	transmembrane	transporter	activity`GO:0015293^molecular_function^symporter	activity`GO:1902598^biological_process^creatine	transmembrane	transport`GO:0035879^biological_process^plasma	membrane	lactate	transport
LOC113806448	GO:0005737^cellular_component^cytoplasm`GO:0020037^molecular_function^heme	binding
LOC113806451	GO:0016021^cellular_component^integral	component	of	membrane`GO:0005887^cellular_component^integral	component	of	plasma	membrane`GO:0005275^molecular_function^amine	transmembrane	transporter	activity`GO:0015226^molecular_function^carnitine	transmembrane	transporter	activity`GO:0015101^molecular_function^organic	cation	transmembrane	transporter	activity`GO:0015837^biological_process^amine	transport`GO:1902603^biological_process^carnitine	transmembrane	transport`GO:0008340^biological_process^determination	of	adult	lifespan`GO:0015695^biological_process^organic	cation	transport
LOC113806454	GO:0005737^cellular_component^cytoplasm`GO:0020037^molecular_function^heme	binding
LOC113806462	GO:0005737^cellular_component^cytoplasm`GO:0005769^cellular_component^early	endosome`GO:0031982^cellular_component^vesicle`GO:0046872^molecular_function^metal	ion	binding`GO:0045600^biological_process^positive	regulation	of	fat	cell	differentiation`GO:0001934^biological_process^positive	regulation	of	protein	phosphorylation
LOC113806470	GO:0000139^cellular_component^Golgi	membrane`GO:0016021^cellular_component^integral	component	of	membrane`GO:0046988^molecular_function^asioloorosomucoid	beta-1,3-glucuronosyltransferase	activity`GO:0046989^molecular_function^galactosyl	beta-1,3	N-acetylgalactosamine	beta-1,3-glucuronosyltransferase	activity`GO:0015018^molecular_function^galactosylgalactosylxylosylprotein	3-beta-glucuronosyltransferase	activity`GO:0046872^molecular_function^metal	ion	binding`GO:0046987^molecular_function^N-acetyllactosamine	beta-1,3-glucuronosyltransferase	activity`GO:0005975^biological_process^carbohydrate	metabolic	process`GO:0030204^biological_process^chondroitin	sulfate	metabolic	process`GO:0050650^biological_process^chondroitin	sulfate	proteoglycan	biosynthetic	process`GO:0009101^biological_process^glycoprotein	biosynthetic	process`GO:0006688^biological_process^glycosphingolipid	biosynthetic	process`GO:0007422^biological_process^peripheral	nervous	system	development`GO:0006486^biological_process^protein	glycosylation`GO:0030166^biological_process^proteoglycan	biosynthetic	process
LOC113806472	GO:0000139^cellular_component^Golgi	membrane`GO:0016021^cellular_component^integral	component	of	membrane`GO:0005886^cellular_component^plasma	membrane`GO:0051119^molecular_function^sugar	transmembrane	transporter	activity`GO:0034219^biological_process^carbohydrate	transmembrane	transport`GO:0007431^biological_process^salivary	gland	development
LOC113806489	GO:0005783^cellular_component^endoplasmic	reticulum`GO:0005789^cellular_component^endoplasmic	reticulum	membrane`GO:0016021^cellular_component^integral	component	of	membrane`GO:0004518^molecular_function^nuclease	activity`GO:0042578^molecular_function^phosphoric	ester	hydrolase	activity`GO:0006505^biological_process^GPI	anchor	metabolic	process`GO:0006886^biological_process^intracellular	protein	transport`GO:0015798^biological_process^myo-inositol	transport`GO:0090305^biological_process^nucleic	acid	phosphodiester	bond	hydrolysis
LOC113806490	GO:0005737^cellular_component^cytoplasm`GO:0005525^molecular_function^GTP	binding`GO:0003934^molecular_function^GTP	cyclohydrolase	I	activity`GO:0008270^molecular_function^zinc	ion	binding`GO:0035998^biological_process^7,8-dihydroneopterin	3'-triphosphate	biosynthetic	process`GO:0042416^biological_process^dopamine	biosynthetic	process`GO:0042438^biological_process^melanin	biosynthetic	process`GO:0006729^biological_process^tetrahydrobiopterin	biosynthetic	process`GO:0046654^biological_process^tetrahydrofolate	biosynthetic	process
LOC113806491	GO:0005737^cellular_component^cytoplasm`GO:0005525^molecular_function^GTP	binding`GO:0003934^molecular_function^GTP	cyclohydrolase	I	activity`GO:0046872^molecular_function^metal	ion	binding`GO:0035998^biological_process^7,8-dihydroneopterin	3'-triphosphate	biosynthetic	process`GO:0006729^biological_process^tetrahydrobiopterin	biosynthetic	process`GO:0046654^biological_process^tetrahydrofolate	biosynthetic	process
LOC113806492	GO:0005737^cellular_component^cytoplasm`GO:0005634^cellular_component^nucleus`GO:0005525^molecular_function^GTP	binding`GO:0003934^molecular_function^GTP	cyclohydrolase	I	activity`GO:0008270^molecular_function^zinc	ion	binding`GO:0035998^biological_process^7,8-dihydroneopterin	3'-triphosphate	biosynthetic	process`GO:0006729^biological_process^tetrahydrobiopterin	biosynthetic	process`GO:0046654^biological_process^tetrahydrofolate	biosynthetic	process
LOC113806501	GO:0005884^cellular_component^actin	filament`GO:0005938^cellular_component^cell	cortex`GO:0030136^cellular_component^clathrin-coated	vesicle`GO:0030665^cellular_component^clathrin-coated	vesicle	membrane`GO:0005905^cellular_component^coated	pit`GO:0005737^cellular_component^cytoplasm`GO:0016023^cellular_component^cytoplasmic,	membrane-bounded	vesicle`GO:0016591^cellular_component^DNA-directed	RNA	polymerase	II,	holoenzyme`GO:0031941^cellular_component^filamentous	actin`GO:0030175^cellular_component^filopodium`GO:0005794^cellular_component^Golgi	apparatus`GO:0005902^cellular_component^microvillus`GO:0016459^cellular_component^myosin	complex`GO:0031965^cellular_component^nuclear	membrane`GO:0005654^cellular_component^nucleoplasm`GO:0005634^cellular_component^nucleus`GO:0048471^cellular_component^perinuclear	region	of	cytoplasm`GO:0001726^cellular_component^ruffle`GO:0032587^cellular_component^ruffle	membrane`GO:0003779^molecular_function^actin	binding`GO:0051015^molecular_function^actin	filament	binding`GO:0043531^molecular_function^ADP	binding`GO:0005524^molecular_function^ATP	binding`GO:0005516^molecular_function^calmodulin	binding`GO:0003774^molecular_function^motor	activity`GO:0060002^molecular_function^plus-end	directed	microfilament	motor	activity`GO:0030048^biological_process^actin	filament-based	movement`GO:0030330^biological_process^DNA	damage	response,	signal	transduction	by	p53	class	mediator`GO:0006897^biological_process^endocytosis`GO:0006886^biological_process^intracellular	protein	transport`GO:0045944^biological_process^positive	regulation	of	transcription	from	RNA
LOC113806503	GO:0005829^cellular_component^cytosol`GO:0005783^cellular_component^endoplasmic	reticulum`GO:0016021^cellular_component^integral	component	of	membrane`GO:0005779^cellular_component^integral	component	of	peroxisomal	membrane`GO:0005654^cellular_component^nucleoplasm`GO:0005778^cellular_component^peroxisomal	membrane`GO:0005777^cellular_component^peroxisome`GO:0043234^cellular_component^protein	complex`GO:0032994^cellular_component^protein-lipid	complex`GO:0015171^molecular_function^amino	acid	transmembrane	transporter	activity`GO:0008289^molecular_function^lipid	binding`GO:0003333^biological_process^amino	acid	transmembrane	transport`GO:0098779^biological_process^mitophagy	in	response	to	mitochondrial	depolarization`GO:0016557^biological_process^peroxisome	membrane	biogenesis`GO:0007031^biological_process^peroxisome	organization`GO:0002230^biological_process^positive	regulation	of	defense	response	to	virus	by	host`GO:0045046^biological_process^protein	import	into	peroxisome	membrane
LOC113806505	GO:0005783^cellular_component^endoplasmic	reticulum`GO:0005811^cellular_component^lipid	particle`GO:0016298^molecular_function^lipase	activity`GO:0019915^biological_process^lipid	storage
LOC113806513	GO:0005783^cellular_component^endoplasmic	reticulum`GO:0070062^cellular_component^extracellular	exosome`GO:0005925^cellular_component^focal	adhesion`GO:0005794^cellular_component^Golgi	apparatus`GO:0005887^cellular_component^integral	component	of	plasma	membrane`GO:0005765^cellular_component^lysosomal	membrane`GO:0042470^cellular_component^melanosome`GO:0016020^cellular_component^membrane`GO:0005886^cellular_component^plasma	membrane`GO:0004175^molecular_function^endopeptidase	activity`GO:0050435^biological_process^beta-amyloid	metabolic	process`GO:0050673^biological_process^epithelial	cell	proliferation`GO:0006509^biological_process^membrane	protein	ectodomain	proteolysis`GO:0002262^biological_process^myeloid	cell	homeostasis`GO:0007219^biological_process^Notch	signaling	pathway`GO:0043085^biological_process^positive	regulation	of	catalytic	activity`GO:0016485^biological_process^protein	processing`GO:0042098^biological_process^T	cell	proliferation
LOC113806514	GO:0004146^molecular_function^dihydrofolate	reductase	activity`GO:0050661^molecular_function^NADP	binding`GO:0006545^biological_process^glycine	biosynthetic	process`GO:0009165^biological_process^nucleotide	biosynthetic	process`GO:0006730^biological_process^one-carbon	metabolic	process`GO:0046654^biological_process^tetrahydrofolate	biosynthetic	process
LOC113806515	GO:0016021^cellular_component^integral	component	of	membrane
LOC113806516	GO:0005739^cellular_component^mitochondrion`GO:0003677^molecular_function^DNA	binding`GO:0003723^molecular_function^RNA	binding`GO:0000179^molecular_function^rRNA	(adenine-N6,N6-)-dimethyltransferase	activity`GO:0006355^biological_process^regulation	of	transcription,	DNA-templated`GO:0006351^biological_process^transcription,	DNA-templated
LOC113806544	GO:0009986^cellular_component^cell	surface`GO:0010008^cellular_component^endosome	membrane`GO:0005887^cellular_component^integral	component	of	plasma	membrane`GO:0005886^cellular_component^plasma	membrane`GO:0005537^molecular_function^mannose	binding`GO:0004872^molecular_function^receptor	activity`GO:0004888^molecular_function^transmembrane	signaling	receptor	activity`GO:0001618^molecular_function^virus	receptor	activity`GO:0071346^biological_process^cellular	response	to	interferon-gamma`GO:0071353^biological_process^cellular	response	to	interleukin-4`GO:0071222^biological_process^cellular	response	to	lipopolysaccharide`GO:0006898^biological_process^receptor-mediated	endocytosis
LOC113806545	GO:0005576^cellular_component^extracellular	region`GO:0030246^molecular_function^carbohydrate	binding`GO:0046872^molecular_function^metal	ion	binding`GO:0006954^biological_process^inflammatory	response
LOC113806547	GO:0005737^cellular_component^cytoplasm`GO:0005869^cellular_component^dynactin	complex`GO:0005815^cellular_component^microtubule	organizing	center
LOC113806563	GO:0005576^cellular_component^extracellular	region
LOC113806564	GO:0016980^molecular_function^creatinase	activity
LOC113806565	GO:0016980^molecular_function^creatinase	activity
LOC113806572	GO:0005737^cellular_component^cytoplasm`GO:1990131^cellular_component^Gtr1-Gtr2	GTPase	complex`GO:0043231^cellular_component^intracellular	membrane-bounded	organelle`GO:0005764^cellular_component^lysosome`GO:0005654^cellular_component^nucleoplasm`GO:0005634^cellular_component^nucleus`GO:0019003^molecular_function^GDP	binding`GO:0005525^molecular_function^GTP	binding`GO:0003924^molecular_function^GTPase	activity`GO:0046982^molecular_function^protein	heterodimerization	activity`GO:0034198^biological_process^cellular	response	to	amino	acid	starvation`GO:0071230^biological_process^cellular	response	to	amino	acid	stimulus`GO:0009267^biological_process^cellular	response	to	starvation`GO:0032008^biological_process^positive	regulation	of	TOR	signaling`GO:0032006^biological_process^regulation	of	TOR	signaling
LOC113806582	GO:0005887^cellular_component^integral	component	of	plasma	membrane`GO:0005886^cellular_component^plasma	membrane`GO:0032421^cellular_component^stereocilium	bundle`GO:0015267^molecular_function^channel	activity`GO:0097604^molecular_function^temperature-gated	cation	channel	activity`GO:0070588^biological_process^calcium	ion	transmembrane	transport`GO:0007166^biological_process^cell	surface	receptor	signaling	pathway`GO:0050968^biological_process^detection	of	chemical	stimulus	involved	in	sensory	perception	of	pain`GO:0050966^biological_process^detection	of	mechanical	stimulus	involved	in	sensory	perception	of	pain`GO:0034220^biological_process^ion	transmembrane	transport`GO:0006811^biological_process^ion	transport`GO:0051289^biological_process^protein	homotetramerization`GO:0009409^biological_process^response	to	cold`GO:0042493^biological_process^response	to	drug`GO:0042542^biological_process^response	to	hydrogen	peroxide`GO:0014070^biological_process^response	to	organic
LOC113806584	GO:0005783^cellular_component^endoplasmic	reticulum`GO:0005794^cellular_component^Golgi	apparatus`GO:0005525^molecular_function^GTP	binding`GO:0006886^biological_process^intracellular	protein	transport`GO:0016192^biological_process^vesicle-mediated	transport
LOC113806591	GO:0005654^cellular_component^nucleoplasm
LOC113806591	GO:0005737^cellular_component^cytoplasm`GO:0016020^cellular_component^membrane`GO:0005524^molecular_function^ATP	binding`GO:0004674^molecular_function^protein	serine/threonine	kinase	activity`GO:0002009^biological_process^morphogenesis	of	an	epithelium`GO:0051092^biological_process^positive	regulation	of	NF-kappaB	transcription	factor	activity
LOC113806629	GO:0005737^cellular_component^cytoplasm`GO:0070062^cellular_component^extracellular	exosome`GO:0005615^cellular_component^extracellular	space`GO:0005730^cellular_component^nucleolus`GO:0044822^molecular_function^poly(A)	RNA	binding`GO:0050265^molecular_function^RNA	uridylyltransferase	activity`GO:0008270^molecular_function^zinc	ion	binding`GO:0010587^biological_process^miRNA	catabolic	process`GO:0010586^biological_process^miRNA	metabolic	process`GO:0031054^biological_process^pre-miRNA	processing`GO:0031123^biological_process^RNA	3'-end	processing`GO:0019827^biological_process^stem	cell	population	maintenance
LOC113806630	GO:0000785^cellular_component^chromatin`GO:0005654^cellular_component^nucleoplasm`GO:0005634^cellular_component^nucleus`GO:0004520^molecular_function^endodeoxyribonuclease	activity`GO:0008263^molecular_function^pyrimidine-specific	mismatch	base	pair	DNA	N-glycosylase	activity`GO:0003696^molecular_function^satellite	DNA	binding`GO:0006284^biological_process^base-excision	repair`GO:0006285^biological_process^base-excision	repair,	AP	site	formation`GO:0045008^biological_process^depyrimidination`GO:0006281^biological_process^DNA	repair`GO:0032355^biological_process^response	to	estradiol`GO:0009314^biological_process^response	to	radiation
LOC113806631	GO:0005737^cellular_component^cytoplasm`GO:0070062^cellular_component^extracellular	exosome`GO:0005615^cellular_component^extracellular	space`GO:0005730^cellular_component^nucleolus`GO:0044822^molecular_function^poly(A)	RNA	binding`GO:0050265^molecular_function^RNA	uridylyltransferase	activity`GO:0008270^molecular_function^zinc	ion	binding`GO:0010587^biological_process^miRNA	catabolic	process`GO:0010586^biological_process^miRNA	metabolic	process`GO:0031054^biological_process^pre-miRNA	processing`GO:0031123^biological_process^RNA	3'-end	processing`GO:0019827^biological_process^stem	cell	population	maintenance
LOC113806642	GO:0005789^cellular_component^endoplasmic	reticulum	membrane`GO:0016021^cellular_component^integral	component	of	membrane`GO:0005886^cellular_component^plasma	membrane`GO:0045454^biological_process^cell	redox	homeostasis`GO:0006810^biological_process^transport
LOC113806643	GO:0005737^cellular_component^cytoplasm`GO:0004757^molecular_function^sepiapterin	reductase	activity`GO:0006729^biological_process^tetrahydrobiopterin	biosynthetic	process
LOC113806655	GO:0005737^cellular_component^cytoplasm`GO:0070062^cellular_component^extracellular	exosome`GO:0005615^cellular_component^extracellular	space`GO:0005730^cellular_component^nucleolus`GO:0005634^cellular_component^nucleus`GO:0044822^molecular_function^poly(A)	RNA	binding`GO:0050265^molecular_function^RNA	uridylyltransferase	activity`GO:0008270^molecular_function^zinc	ion	binding`GO:0001816^biological_process^cytokine	production`GO:0070102^biological_process^interleukin-6-mediated	signaling	pathway`GO:0010587^biological_process^miRNA	catabolic	process`GO:0010586^biological_process^miRNA	metabolic	process`GO:0032088^biological_process^negative	regulation	of	NF-kappaB	transcription	factor	activity`GO:0032755^biological_process^positive	regulation	of	interleukin-6	production`GO:0031054^biological_process^pre-miRNA	processing`GO:0031664^biological_process^regulation	of	lipopolysaccharide-mediated	signaling	pathway`GO:0031123^biological_process^RNA	3'-end	processing`GO:0019827^biological_process^stem	cell	population	maintenance
LOC113806668	GO:0005634^cellular_component^nucleus`GO:0046872^molecular_function^metal	ion	binding`GO:0003950^molecular_function^NAD+	ADP-ribosyltransferase	activity`GO:0044822^molecular_function^poly(A)	RNA	binding
LOC113806669	GO:0005634^cellular_component^nucleus`GO:0046872^molecular_function^metal	ion	binding`GO:0003950^molecular_function^NAD+	ADP-ribosyltransferase	activity`GO:0044822^molecular_function^poly(A)	RNA	binding
LOC113806675	GO:0005739^cellular_component^mitochondrion`GO:0005840^cellular_component^ribosome`GO:0044822^molecular_function^poly(A)	RNA	binding`GO:0003735^molecular_function^structural	constituent	of	ribosome`GO:0006412^biological_process^translation
LOC113806678	GO:0045177^cellular_component^apical	part	of	cell`GO:0030424^cellular_component^axon`GO:0016021^cellular_component^integral	component	of	membrane`GO:0005886^cellular_component^plasma	membrane`GO:0004721^molecular_function^phosphoprotein	phosphatase	activity`GO:0004725^molecular_function^protein	tyrosine	phosphatase	activity`GO:0005001^molecular_function^transmembrane	receptor	protein	tyrosine	phosphatase	activity`GO:0007411^biological_process^axon	guidance`GO:0007417^biological_process^central	nervous	system	development`GO:0007616^biological_process^long-term	memory`GO:0008045^biological_process^motor	neuron	axon	guidance`GO:0007424^biological_process^open	tracheal	system	development`GO:0035335^biological_process^peptidyl-tyrosine	dephosphorylation`GO:0006470^biological_process^protein	dephosphorylation
LOC113806679	GO:0070062^cellular_component^extracellular	exosome`GO:0005750^cellular_component^mitochondrial	respiratory	chain	complex	III`GO:0043209^cellular_component^myelin	sheath`GO:0004222^molecular_function^metalloendopeptidase	activity`GO:0008270^molecular_function^zinc	ion	binding`GO:0009060^biological_process^aerobic	respiration`GO:0006122^biological_process^mitochondrial	electron	transport,	ubiquinol	to	cytochrome	c`GO:0016485^biological_process^protein	processing
LOC113806687	GO:0016021^cellular_component^integral	component	of	membrane`GO:0016263^molecular_function^glycoprotein-N-acetylgalactosamine	3-beta-galactosyltransferase	activity`GO:0046872^molecular_function^metal	ion	binding`GO:0016267^biological_process^O-glycan	processing,	core	1
LOC113806690	GO:0005634^cellular_component^nucleus`GO:0097196^cellular_component^Shu	complex`GO:0008270^molecular_function^zinc	ion	binding`GO:0000724^biological_process^double-strand	break	repair	via	homologous	recombination`GO:0050821^biological_process^protein	stabilization
LOC113806691	GO:0016021^cellular_component^integral	component	of	membrane
LOC113806692	GO:0005615^cellular_component^extracellular	space`GO:0005886^cellular_component^plasma	membrane`GO:0008233^molecular_function^peptidase	activity`GO:0007267^biological_process^cell-cell	signaling`GO:0048702^biological_process^embryonic	neurocranium	morphogenesis`GO:0048703^biological_process^embryonic	viscerocranium	morphogenesis`GO:0060956^biological_process^endocardial	cell	differentiation`GO:0030900^biological_process^forebrain	development`GO:0042063^biological_process^gliogenesis`GO:0030182^biological_process^neuron	differentiation`GO:0048663^biological_process^neuron	fate	commitment`GO:0055002^biological_process^striated	muscle	cell	development
LOC113806693	GO:0005737^cellular_component^cytoplasm`GO:0046570^molecular_function^methylthioribulose	1-phosphate	dehydratase	activity`GO:0008270^molecular_function^zinc	ion	binding`GO:0006915^biological_process^apoptotic	process`GO:0019509^biological_process^L-methionine	biosynthetic	process	from	methylthioadenosine`GO:0019284^biological_process^L-methionine	biosynthetic	process	from	S-adenosylmethionine
LOC113806697	GO:0005737^cellular_component^cytoplasm`GO:0005759^cellular_component^mitochondrial	matrix`GO:0005739^cellular_component^mitochondrion`GO:0005654^cellular_component^nucleoplasm`GO:0005506^molecular_function^iron	ion	binding`GO:0050313^molecular_function^sulfur	dioxygenase	activity`GO:0006749^biological_process^glutathione	metabolic	process`GO:0070813^biological_process^hydrogen	sulfide	metabolic	process
LOC113806700	GO:0003677^molecular_function^DNA	binding`GO:0048813^biological_process^dendrite	morphogenesis`GO:0006355^biological_process^regulation	of	transcription,	DNA-templated
LOC113806708	GO:0005604^cellular_component^basement	membrane`GO:0005938^cellular_component^cell	cortex`GO:0030054^cellular_component^cell	junction`GO:0070062^cellular_component^extracellular	exosome`GO:0005509^molecular_function^calcium	ion	binding`GO:0050896^biological_process^response	to	stimulus`GO:0007601^biological_process^visual	perception
LOC113806712	GO:0005576^cellular_component^extracellular	region
LOC113806734	GO:0005739^cellular_component^mitochondrion`GO:0005840^cellular_component^ribosome`GO:0019843^molecular_function^rRNA	binding`GO:0003735^molecular_function^structural	constituent	of	ribosome`GO:0006412^biological_process^translation
LOC113806737	GO:0005737^cellular_component^cytoplasm`GO:0005524^molecular_function^ATP	binding`GO:0004359^molecular_function^glutaminase	activity`GO:0003952^molecular_function^NAD+	synthase	(glutamine-hydrolyzing)	activity`GO:0009435^biological_process^NAD	biosynthetic	process
LOC113806750	GO:0005576^cellular_component^extracellular	region`GO:0005739^cellular_component^mitochondrion`GO:0008289^molecular_function^lipid	binding`GO:0016615^molecular_function^malate	dehydrogenase	activity`GO:0004806^molecular_function^triglyceride	lipase	activity`GO:0016042^biological_process^lipid	catabolic	process`GO:0006108^biological_process^malate	metabolic	process`GO:0006641^biological_process^triglyceride	metabolic	process
LOC113806750	GO:0070062^cellular_component^extracellular	exosome`GO:0005764^cellular_component^lysosome`GO:0016298^molecular_function^lipase	activity`GO:0004771^molecular_function^sterol	esterase	activity`GO:0000902^biological_process^cell	morphogenesis`GO:0008283^biological_process^cell	proliferation`GO:0001816^biological_process^cytokine	production`GO:0006631^biological_process^fatty	acid	metabolic	process`GO:0048873^biological_process^homeostasis	of	number	of	cells	within	a	tissue`GO:0006954^biological_process^inflammatory	response`GO:0016042^biological_process^lipid	catabolic	process`GO:0030324^biological_process^lung	development`GO:0016125^biological_process^sterol	metabolic	process`GO:0048771^biological_process^tissue	remodeling
LOC113806761	GO:0016829^molecular_function^lyase	activity`GO:0008265^molecular_function^Mo-molybdopterin	cofactor	sulfurase	activity`GO:0030151^molecular_function^molybdenum	ion	binding`GO:0030170^molecular_function^pyridoxal	phosphate	binding`GO:0016740^molecular_function^transferase	activity`GO:0006777^biological_process^Mo-molybdopterin	cofactor	biosynthetic	process`GO:0043545^biological_process^molybdopterin	cofactor	metabolic	process
LOC113806765	GO:0005737^cellular_component^cytoplasm`GO:0005634^cellular_component^nucleus`GO:0005524^molecular_function^ATP	binding`GO:0003682^molecular_function^chromatin	binding`GO:0061630^molecular_function^ubiquitin	protein	ligase	activity`GO:0031625^molecular_function^ubiquitin	protein	ligase	binding`GO:0004842^molecular_function^ubiquitin-protein	transferase	activity`GO:0006974^biological_process^cellular	response	to	DNA	damage	stimulus`GO:0006281^biological_process^DNA	repair`GO:0051865^biological_process^protein	autoubiquitination`GO:0006513^biological_process^protein	monoubiquitination`GO:0000209^biological_process^protein	polyubiquitination
LOC113806782	GO:0005813^cellular_component^centrosome`GO:0005737^cellular_component^cytoplasm`GO:0016021^cellular_component^integral	component	of	membrane`GO:0000151^cellular_component^ubiquitin	ligase	complex`GO:0016874^molecular_function^ligase	activity`GO:0008134^molecular_function^transcription	factor	binding`GO:0031624^molecular_function^ubiquitin	conjugating	enzyme	binding`GO:0061630^molecular_function^ubiquitin	protein	ligase	activity`GO:0008270^molecular_function^zinc	ion	binding`GO:0000226^biological_process^microtubule	cytoskeleton	organization`GO:0032436^biological_process^positive	regulation	of	proteasomal	ubiquitin-dependent	protein	catabolic	process`GO:0000209^biological_process^protein	polyubiquitination`GO:0042787^biological_process^protein	ubiquitination	involved	in	ubiquitin-dependent	protein	catabolic	process
LOC113806816	GO:0005813^cellular_component^centrosome`GO:0005737^cellular_component^cytoplasm`GO:0072686^cellular_component^mitotic	spindle`GO:0005634^cellular_component^nucleus`GO:0004197^molecular_function^cysteine-type	endopeptidase	activity`GO:0008234^molecular_function^cysteine-type	peptidase	activity`GO:0008233^molecular_function^peptidase	activity`GO:0007059^biological_process^chromosome	segregation`GO:0045143^biological_process^homologous	chromosome	segregation`GO:0007127^biological_process^meiosis	I`GO:0051307^biological_process^meiotic	chromosome	separation`GO:0000212^biological_process^meiotic	spindle	organization`GO:0007067^biological_process^mitotic	nuclear	division`GO:0000070^biological_process^mitotic	sister	chromatid	segregation`GO:1901970^biological_process^positive	regulation	of	mitotic	sister	chromatid	separation
LOC113806872	GO:0030176^cellular_component^integral	component	of	endoplasmic	reticulum	membrane`GO:0016740^molecular_function^transferase	activity`GO:0006633^biological_process^fatty	acid	biosynthetic	process
LOC113806880	GO:0000932^cellular_component^cytoplasmic	mRNA	processing	body`GO:0035068^cellular_component^micro-ribonucleoprotein	complex`GO:0016442^cellular_component^RISC	complex`GO:0035198^molecular_function^miRNA	binding`GO:0035278^biological_process^miRNA	mediated	inhibition	of	translation`GO:0006402^biological_process^mRNA	catabolic	process
LOC113806882	GO:0005634^cellular_component^nucleus`GO:0046872^molecular_function^metal	ion	binding`GO:0003950^molecular_function^NAD+	ADP-ribosyltransferase	activity`GO:0044822^molecular_function^poly(A)	RNA	binding
LOC113806889	GO:0034663^cellular_component^endoplasmic	reticulum	chaperone	complex`GO:0005788^cellular_component^endoplasmic	reticulum	lumen`GO:0005576^cellular_component^extracellular	region`GO:0033622^biological_process^integrin	activation`GO:2001274^biological_process^negative	regulation	of	glucose	import	in	response	to	insulin	stimulus`GO:0008284^biological_process^positive	regulation	of	cell	proliferation`GO:0002642^biological_process^positive	regulation	of	immunoglobulin	biosynthetic	process`GO:0030888^biological_process^regulation	of	B	cell	proliferation`GO:0042127^biological_process^regulation	of	cell	proliferation
LOC113806913	GO:0005615^cellular_component^extracellular	space`GO:0030882^molecular_function^lipid	antigen	binding`GO:0001530^molecular_function^lipopolysaccharide	binding`GO:0070891^molecular_function^lipoteichoic	acid	binding`GO:0042834^molecular_function^peptidoglycan	binding`GO:0032934^molecular_function^sterol	binding`GO:0045456^biological_process^ecdysteroid	biosynthetic	process`GO:0061057^biological_process^peptidoglycan	recognition	protein	signaling	pathway`GO:0055092^biological_process^sterol	homeostasis`GO:0015918^biological_process^sterol	transport`GO:0008039^biological_process^synaptic	target	recognition
LOC113806929	GO:0000421^cellular_component^autophagosome	membrane`GO:0005783^cellular_component^endoplasmic	reticulum`GO:0033116^cellular_component^endoplasmic	reticulum-Golgi	intermediate	compartment	membrane`GO:0016021^cellular_component^integral	component	of	membrane`GO:0005886^cellular_component^plasma	membrane`GO:0000407^cellular_component^pre-autophagosomal	structure`GO:0006914^biological_process^autophagy`GO:0034329^biological_process^cell	junction	assembly`GO:0007566^biological_process^embryo	implantation`GO:0007029^biological_process^endoplasmic	reticulum	organization`GO:0006887^biological_process^exocytosis`GO:0007030^biological_process^Golgi	organization`GO:0010506^biological_process^regulation	of	autophagy`GO:0016337^biological_process^single	organismal	cell-cell	adhesion
LOC113806937	GO:0030170^molecular_function^pyridoxal	phosphate	binding`GO:0004782^molecular_function^sulfinoalanine	decarboxylase	activity`GO:0034641^biological_process^cellular	nitrogen	compound	metabolic	process`GO:0044281^biological_process^small	molecule	metabolic	process`GO:0000098^biological_process^sulfur	amino	acid	catabolic	process`GO:0000096^biological_process^sulfur	amino	acid	metabolic	process`GO:0042412^biological_process^taurine	biosynthetic	process
LOC113806955	GO:0005737^cellular_component^cytoplasm`GO:0005768^cellular_component^endosome`GO:0010008^cellular_component^endosome	membrane`GO:0016021^cellular_component^integral	component	of	membrane`GO:0042803^molecular_function^protein	homodimerization	activity`GO:0019843^molecular_function^rRNA	binding`GO:0006954^biological_process^inflammatory	response`GO:0045087^biological_process^innate	immune	response`GO:0002755^biological_process^MyD88-dependent	toll-like	receptor	signaling	pathway`GO:0043408^biological_process^regulation	of	MAPK	cascade`GO:0009615^biological_process^response	to	virus`GO:0034178^biological_process^toll-like	receptor	13	signaling	pathway
LOC113806957	GO:0005759^cellular_component^mitochondrial	matrix`GO:0005739^cellular_component^mitochondrion`GO:0005524^molecular_function^ATP	binding`GO:0047760^molecular_function^butyrate-CoA	ligase	activity`GO:0015645^molecular_function^fatty	acid	ligase	activity`GO:0046872^molecular_function^metal	ion	binding`GO:0006633^biological_process^fatty	acid	biosynthetic	process
LOC113806976	GO:0012505^cellular_component^endomembrane	system`GO:0005789^cellular_component^endoplasmic	reticulum	membrane`GO:0016021^cellular_component^integral	component	of	membrane`GO:0005811^cellular_component^lipid	particle`GO:0016757^molecular_function^transferase	activity,	transferring	glycosyl	groups`GO:0007030^biological_process^Golgi	organization`GO:0034389^biological_process^lipid	particle	organization`GO:0022008^biological_process^neurogenesis`GO:0018279^biological_process^protein	N-linked	glycosylation	via	asparagine
LOC113806980	GO:0043293^cellular_component^apoptosome`GO:0005737^cellular_component^cytoplasm`GO:0050700^molecular_function^CARD	domain	binding`GO:0004197^molecular_function^cysteine-type	endopeptidase	activity`GO:0097199^molecular_function^cysteine-type	endopeptidase	activity	involved	in	apoptotic	signaling	pathway`GO:0004175^molecular_function^endopeptidase	activity`GO:0042803^molecular_function^protein	homodimerization	activity`GO:0006919^biological_process^activation	of	cysteine-type	endopeptidase	activity	involved	in	apoptotic	process`GO:0006915^biological_process^apoptotic	process`GO:0097190^biological_process^apoptotic	signaling	pathway`GO:0048102^biological_process^autophagic	cell	death`GO:0007417^biological_process^central	nervous	system	development`GO:0048749^biological_process^compound	eye	development`GO:0048813^biological_process^dendrite	morphogenesis`GO:0008340^biological_process^determination	of	adult	lifespan`GO:0010623^biological_process^developmental	programmed	cell	death`GO:0035234^biological_process^ectopic	germ	cell	programmed	cell	death`GO:0001700^biological_process^embryonic	development	via	the	syncytial
LOC113806982	GO:0005737^cellular_component^cytoplasm`GO:0005743^cellular_component^mitochondrial	inner	membrane`GO:0005739^cellular_component^mitochondrion`GO:0005524^molecular_function^ATP	binding`GO:0004349^molecular_function^glutamate	5-kinase	activity`GO:0004350^molecular_function^glutamate-5-semialdehyde	dehydrogenase	activity`GO:0044822^molecular_function^poly(A)	RNA	binding`GO:0008652^biological_process^cellular	amino	acid	biosynthetic	process`GO:0034641^biological_process^cellular	nitrogen	compound	metabolic	process`GO:0019240^biological_process^citrulline	biosynthetic	process`GO:0006536^biological_process^glutamate	metabolic	process`GO:0055129^biological_process^L-proline	biosynthetic	process`GO:0006592^biological_process^ornithine	biosynthetic	process`GO:0006561^biological_process^proline	biosynthetic	process`GO:0044281^biological_process^small	molecule	metabolic	process
LOC113806992	GO:0005737^cellular_component^cytoplasm`GO:0004177^molecular_function^aminopeptidase	activity`GO:0004301^molecular_function^epoxide	hydrolase	activity`GO:0004463^molecular_function^leukotriene-A4	hydrolase	activity`GO:0008237^molecular_function^metallopeptidase	activity`GO:0008270^molecular_function^zinc	ion	binding`GO:0019370^biological_process^leukotriene	biosynthetic	process`GO:0043171^biological_process^peptide	catabolic	process
LOC113806994	GO:0005576^cellular_component^extracellular	region`GO:0046872^molecular_function^metal	ion	binding`GO:0035529^molecular_function^NADH	pyrophosphatase	activity`GO:0003676^molecular_function^nucleic	acid	binding`GO:0004528^molecular_function^phosphodiesterase	I	activity`GO:0030247^molecular_function^polysaccharide	binding`GO:0005044^molecular_function^scavenger	receptor	activity`GO:0006955^biological_process^immune	response
LOC113806998	GO:0009986^cellular_component^cell	surface`GO:0005783^cellular_component^endoplasmic	reticulum`GO:0005576^cellular_component^extracellular	region`GO:0005886^cellular_component^plasma	membrane`GO:0048237^cellular_component^rough	endoplasmic	reticulum	lumen`GO:0031982^cellular_component^vesicle`GO:0008201^molecular_function^heparin	binding`GO:0050750^molecular_function^low-density	lipoprotein	particle	receptor	binding`GO:0048019^molecular_function^receptor	antagonist	activity`GO:0070326^molecular_function^very-low-density	lipoprotein	particle	receptor	binding`GO:1900116^biological_process^extracellular	negative	regulation	of	signal	transduction`GO:1900222^biological_process^negative	regulation	of	beta-amyloid	clearance`GO:0032091^biological_process^negative	regulation	of	protein	binding`GO:0010916^biological_process^negative	regulation	of	very-low-density	lipoprotein	particle	clearance
LOC113807004	GO:0071013^cellular_component^catalytic	step	2	spliceosome`GO:0071011^cellular_component^precatalytic	spliceosome`GO:0005685^cellular_component^U1	snRNP`GO:0005686^cellular_component^U2	snRNP`GO:0046540^cellular_component^U4/U6	x	U5	tri-snRNP	complex`GO:0005682^cellular_component^U5	snRNP`GO:0000387^biological_process^spliceosomal	snRNP	assembly
LOC113807010	GO:0005634^cellular_component^nucleus`GO:0000405^molecular_function^bubble	DNA	binding`GO:0003690^molecular_function^double-stranded	DNA	binding`GO:0004520^molecular_function^endodeoxyribonuclease	activity`GO:0046872^molecular_function^metal	ion	binding`GO:0042803^molecular_function^protein	homodimerization	activity`GO:0047485^molecular_function^protein	N-terminus	binding`GO:0003697^molecular_function^single-stranded	DNA	binding`GO:0008340^biological_process^determination	of	adult	lifespan`GO:0006281^biological_process^DNA	repair`GO:0035264^biological_process^multicellular	organism	growth`GO:0043066^biological_process^negative	regulation	of	apoptotic	process`GO:0006289^biological_process^nucleotide-excision	repair`GO:0006295^biological_process^nucleotide-excision	repair,	DNA	incision,	3'-to	lesion`GO:0009411^biological_process^response	to	UV`GO:0010225^biological_process^response	to	UV-C`GO:0006283^biological_process^transcription-coupled	nucleotide-excision	repair`GO:0009650^biological_process^UV	protection
LOC113807013	GO:0005730^cellular_component^nucleolus`GO:0005654^cellular_component^nucleoplasm`GO:0005634^cellular_component^nucleus`GO:0008023^cellular_component^transcription	elongation	factor	complex`GO:0005524^molecular_function^ATP	binding`GO:0003682^molecular_function^chromatin	binding`GO:0003677^molecular_function^DNA	binding`GO:0008094^molecular_function^DNA-dependent	ATPase	activity`GO:0004386^molecular_function^helicase	activity`GO:0008022^molecular_function^protein	C-terminus	binding`GO:0032403^molecular_function^protein	complex	binding`GO:0047485^molecular_function^protein	N-terminus	binding`GO:0030296^molecular_function^protein	tyrosine	kinase	activator	activity`GO:0007256^biological_process^activation	of	JNKK	activity`GO:0007257^biological_process^activation	of	JUN	kinase	activity`GO:0006284^biological_process^base-excision	repair`GO:0006281^biological_process^DNA	repair`GO:0008630^biological_process^intrinsic	apoptotic	signaling	pathway	in	response	to	DNA	damage`GO:0035264^biological_process^multicellular	organism	growth`GO:0006289^biological_process^nucleotide-excision	repair`GO:0045494^biological_process^photoreceptor	cell	maintenance`GO:0032786^biological_process^positive	regulation	of	DNA-templated	transcription,	elongation`GO:0061098^biological_process^positive	regulation	of
LOC113807036	GO:0005794^cellular_component^Golgi	apparatus`GO:0000139^cellular_component^Golgi	membrane`GO:0016021^cellular_component^integral	component	of	membrane`GO:0004872^molecular_function^receptor	activity`GO:0043407^biological_process^negative	regulation	of	MAP	kinase	activity`GO:0010977^biological_process^negative	regulation	of	neuron	projection	development`GO:0033137^biological_process^negative	regulation	of	peptidyl-serine	phosphorylation`GO:0001933^biological_process^negative	regulation	of	protein	phosphorylation`GO:0034067^biological_process^protein	localization	to	Golgi	apparatus
LOC113807039	GO:0004197^molecular_function^cysteine-type	endopeptidase	activity`GO:0006915^biological_process^apoptotic	process`GO:0042981^biological_process^regulation	of	apoptotic	process
LOC113807042	GO:0005938^cellular_component^cell	cortex`GO:0005905^cellular_component^coated	pit`GO:0030863^cellular_component^cortical	cytoskeleton`GO:0005737^cellular_component^cytoplasm`GO:0005856^cellular_component^cytoskeleton`GO:0043197^cellular_component^dendritic	spine`GO:0070062^cellular_component^extracellular	exosome`GO:0005925^cellular_component^focal	adhesion`GO:0005794^cellular_component^Golgi	apparatus`GO:0043231^cellular_component^intracellular	membrane-bounded	organelle`GO:0030027^cellular_component^lamellipodium`GO:1990023^cellular_component^mitotic	spindle	midzone`GO:0005886^cellular_component^plasma	membrane`GO:0002102^cellular_component^podosome`GO:0001726^cellular_component^ruffle`GO:0005522^molecular_function^profilin	binding`GO:0031532^biological_process^actin	cytoskeleton	reorganization`GO:0030041^biological_process^actin	filament	polymerization`GO:0048870^biological_process^cell	motility`GO:0097062^biological_process^dendritic	spine	maintenance`GO:0048041^biological_process^focal	adhesion	assembly`GO:0006886^biological_process^intracellular	protein	transport`GO:0097581^biological_process^lamellipodium	organization`GO:2001237^biological_process^negative	regulation	of	extrinsic	apoptotic	signaling	pathway`GO:0048812^biological_process^neuron	projection	morphogenesis`GO:0030838^biological_process^positive	regulation	of	actin	filament	polymerization`GO:0045987^biological_process^positive	regulation	of	smooth	muscle	contraction`GO:0006898^biological_process^receptor-mediated	endocytosis`GO:0030516^biological_process^regulation	of	axon	extension`GO:1903146^biological_process^regulation	of
LOC113807061	GO:0030054^cellular_component^cell	junction`GO:0005737^cellular_component^cytoplasm`GO:0005887^cellular_component^integral	component	of	plasma	membrane`GO:0005765^cellular_component^lysosomal	membrane`GO:0016020^cellular_component^membrane`GO:0005886^cellular_component^plasma	membrane`GO:0030672^cellular_component^synaptic	vesicle	membrane`GO:0015136^molecular_function^sialic	acid	transmembrane	transporter	activity`GO:0005351^molecular_function^sugar:proton	symporter	activity`GO:0006865^biological_process^amino	acid	transport`GO:0006820^biological_process^anion	transport`GO:0044267^biological_process^cellular	protein	metabolic	process`GO:0006488^biological_process^dolichol-linked	oligosaccharide	biosynthetic	process`GO:0006811^biological_process^ion	transport`GO:0043687^biological_process^post-translational	protein	modification`GO:0018279^biological_process^protein	N-linked	glycosylation	via	asparagine`GO:0015992^biological_process^proton	transport`GO:0015739^biological_process^sialic	acid	transport`GO:0055085^biological_process^transmembrane	transport
LOC113807064	GO:0008234^molecular_function^cysteine-type	peptidase	activity`GO:0036459^molecular_function^thiol-dependent	ubiquitinyl	hydrolase	activity`GO:0016579^biological_process^protein	deubiquitination`GO:0006511^biological_process^ubiquitin-dependent	protein	catabolic	process
LOC113807069	GO:0030054^cellular_component^cell	junction`GO:0005905^cellular_component^coated	pit`GO:0030863^cellular_component^cortical	cytoskeleton`GO:0043197^cellular_component^dendritic	spine`GO:0005783^cellular_component^endoplasmic	reticulum`GO:0005925^cellular_component^focal	adhesion`GO:0030027^cellular_component^lamellipodium`GO:0005886^cellular_component^plasma	membrane`GO:0002102^cellular_component^podosome`GO:0001726^cellular_component^ruffle`GO:0031532^biological_process^actin	cytoskeleton	reorganization`GO:0030041^biological_process^actin	filament	polymerization`GO:0048870^biological_process^cell	motility`GO:0048041^biological_process^focal	adhesion	assembly`GO:0006886^biological_process^intracellular	protein	transport`GO:0097581^biological_process^lamellipodium	organization`GO:0048812^biological_process^neuron	projection	morphogenesis`GO:0030838^biological_process^positive	regulation	of	actin	filament	polymerization`GO:0006898^biological_process^receptor-mediated	endocytosis`GO:0030516^biological_process^regulation	of	axon	extension
LOC113807069	GO:0030054^cellular_component^cell	junction`GO:0005905^cellular_component^coated	pit`GO:0030863^cellular_component^cortical	cytoskeleton`GO:0043197^cellular_component^dendritic	spine`GO:0005925^cellular_component^focal	adhesion`GO:0030027^cellular_component^lamellipodium`GO:0005886^cellular_component^plasma	membrane`GO:0002102^cellular_component^podosome`GO:0001726^cellular_component^ruffle`GO:0070064^molecular_function^proline-rich	region	binding`GO:0031532^biological_process^actin	cytoskeleton	reorganization`GO:0030041^biological_process^actin	filament	polymerization`GO:0007420^biological_process^brain	development`GO:0048870^biological_process^cell	motility`GO:0048041^biological_process^focal	adhesion	assembly`GO:0006886^biological_process^intracellular	protein	transport`GO:0097581^biological_process^lamellipodium	organization`GO:0048812^biological_process^neuron	projection	morphogenesis`GO:0030838^biological_process^positive	regulation	of	actin	filament	polymerization`GO:0006898^biological_process^receptor-mediated	endocytosis`GO:0030516^biological_process^regulation	of	axon	extension
LOC113807070	GO:0005576^cellular_component^extracellular	region
LOC113807071	GO:0005576^cellular_component^extracellular	region
LOC113807072	GO:0005576^cellular_component^extracellular	region
LOC113807073	GO:0070062^cellular_component^extracellular	exosome`GO:0005615^cellular_component^extracellular	space`GO:0016798^molecular_function^hydrolase	activity,	acting	on	glycosyl	bonds`GO:0004767^molecular_function^sphingomyelin	phosphodiesterase	activity`GO:0006685^biological_process^sphingomyelin	catabolic	process
LOC113807074	GO:0030176^cellular_component^integral	component	of	endoplasmic	reticulum	membrane`GO:0030968^biological_process^endoplasmic	reticulum	unfolded	protein	response`GO:0030433^biological_process^ER-associated	ubiquitin-dependent	protein	catabolic	process`GO:0030307^biological_process^positive	regulation	of	cell	growth`GO:0008284^biological_process^positive	regulation	of	cell	proliferation`GO:0030970^biological_process^retrograde	protein	transport,	ER	to	cytosol
LOC113807089	GO:0016491^molecular_function^oxidoreductase	activity
LOC113807092	GO:0005737^cellular_component^cytoplasm`GO:0005739^cellular_component^mitochondrion`GO:0051537^molecular_function^2	iron,	2	sulfur	cluster	binding`GO:0009055^molecular_function^electron	carrier	activity`GO:0046872^molecular_function^metal	ion	binding`GO:0015035^molecular_function^protein	disulfide	oxidoreductase	activity`GO:0045454^biological_process^cell	redox	homeostasis`GO:0030097^biological_process^hemopoiesis`GO:0016226^biological_process^iron-sulfur	cluster	assembly
LOC113807099	GO:0005737^cellular_component^cytoplasm`GO:0005789^cellular_component^endoplasmic	reticulum	membrane`GO:0016021^cellular_component^integral	component	of	membrane`GO:0061630^molecular_function^ubiquitin	protein	ligase	activity`GO:0031625^molecular_function^ubiquitin	protein	ligase	binding`GO:0016567^biological_process^protein	ubiquitination
LOC113807102	GO:0031314^cellular_component^extrinsic	component	of	mitochondrial	inner	membrane`GO:0004605^molecular_function^phosphatidate	cytidylyltransferase	activity`GO:0032049^biological_process^cardiolipin	biosynthetic	process`GO:0016024^biological_process^CDP-diacylglycerol	biosynthetic	process
LOC113807112	GO:0043679^cellular_component^axon	terminus`GO:0005737^cellular_component^cytoplasm`GO:0016023^cellular_component^cytoplasmic,	membrane-bounded	vesicle`GO:0031410^cellular_component^cytoplasmic	vesicle`GO:0016020^cellular_component^membrane`GO:0043195^cellular_component^terminal	bouton`GO:0005774^cellular_component^vacuolar	membrane`GO:0001671^molecular_function^ATPase	activator	activity`GO:0000149^molecular_function^SNARE	binding`GO:0005483^molecular_function^soluble	NSF	attachment	protein	activity`GO:0019905^molecular_function^syntaxin	binding`GO:0001745^biological_process^compound	eye	morphogenesis`GO:0048526^biological_process^imaginal	disc-derived	wing	expansion`GO:0006891^biological_process^intra-Golgi	vesicle-mediated	transport`GO:0006886^biological_process^intracellular	protein	transport`GO:0000281^biological_process^mitotic	cytokinesis`GO:0007274^biological_process^neuromuscular	synaptic	transmission`GO:0048812^biological_process^neuron	projection	morphogenesis`GO:0007269^biological_process^neurotransmitter	secretion`GO:0006909^biological_process^phagocytosis`GO:0032781^biological_process^positive	regulation	of	ATPase	activity`GO:0034214^biological_process^protein	hexamerization`GO:0051260^biological_process^protein	homooligomerization`GO:0035494^biological_process^SNARE	complex	disassembly`GO:0007268^biological_process^synaptic	transmission`GO:0031629^biological_process^synaptic	vesicle	fusion	to	presynaptic	active	zone	membrane`GO:0016082^biological_process^synaptic	vesicle	priming
LOC113807112	GO:0070062^cellular_component^extracellular	exosome`GO:0043209^cellular_component^myelin	sheath`GO:0070044^cellular_component^synaptobrevin	2-SNAP-25-syntaxin-1a	complex`GO:0043195^cellular_component^terminal	bouton`GO:0005774^cellular_component^vacuolar	membrane`GO:0000149^molecular_function^SNARE	binding`GO:0005483^molecular_function^soluble	NSF	attachment	protein	activity`GO:0019905^molecular_function^syntaxin	binding`GO:0045176^biological_process^apical	protein	localization`GO:0007420^biological_process^brain	development`GO:0006886^biological_process^intracellular	protein	transport`GO:0061025^biological_process^membrane	fusion`GO:0030182^biological_process^neuron	differentiation`GO:0010807^biological_process^regulation	of	synaptic	vesicle	priming`GO:0035494^biological_process^SNARE	complex	disassembly`GO:0035249^biological_process^synaptic	transmission,	glutamatergic
LOC113807121	GO:0016021^cellular_component^integral	component	of	membrane
LOC113807137	GO:0070062^cellular_component^extracellular	exosome`GO:0000139^cellular_component^Golgi	membrane`GO:0016021^cellular_component^integral	component	of	membrane`GO:0008378^molecular_function^galactosyltransferase	activity`GO:0050512^molecular_function^lactosylceramide	4-alpha-galactosyltransferase	activity`GO:0015643^molecular_function^toxic	substance	binding`GO:0001576^biological_process^globoside	biosynthetic	process`GO:0007009^biological_process^plasma	membrane	organization`GO:0006486^biological_process^protein	glycosylation
LOC113807152	GO:0005912^cellular_component^adherens	junction`GO:0005923^cellular_component^bicellular	tight	junction`GO:0005737^cellular_component^cytoplasm`GO:0016328^cellular_component^lateral	plasma	membrane`GO:0005874^cellular_component^microtubule`GO:0048487^molecular_function^beta-tubulin	binding`GO:0005096^molecular_function^GTPase	activator	activity`GO:0034333^biological_process^adherens	junction	assembly`GO:0070830^biological_process^bicellular	tight	junction	assembly`GO:0000226^biological_process^microtubule	cytoskeleton	organization`GO:0010812^biological_process^negative	regulation	of	cell-substrate	adhesion`GO:0031115^biological_process^negative	regulation	of	microtubule	polymerization`GO:0043547^biological_process^positive	regulation	of	GTPase	activity`GO:0007023^biological_process^post-chaperonin	tubulin	folding	pathway`GO:0006457^biological_process^protein	folding`GO:0007021^biological_process^tubulin	complex	assembly
LOC113807162	GO:0005789^cellular_component^endoplasmic	reticulum	membrane`GO:0016021^cellular_component^integral	component	of	membrane`GO:0005773^cellular_component^vacuole`GO:0006914^biological_process^autophagy`GO:0006624^biological_process^vacuolar	protein	processing
[truncated: 1,131 more rows]
[truncated: 244 more columns]

## Sheet: DEG_Mu
Locus	GO_annotation
LOC113799908	GO:0005737^cellular_component^cytoplasm`GO:0005615^cellular_component^extracellular	space`GO:0004867^molecular_function^serine-type	endopeptidase	inhibitor	activity`GO:0010951^biological_process^negative	regulation	of	endopeptidase	activity
LOC113799917	GO:0005912^cellular_component^adherens	junction`GO:0005737^cellular_component^cytoplasm`GO:0005856^cellular_component^cytoskeleton`GO:0005886^cellular_component^plasma	membrane`GO:0007155^biological_process^cell	adhesion
[truncated: 1,766 more rows]
[truncated: 445 more columns]

## Sheet: DEG_Healthy
Locus	GO_annotation
LOC113799894	GO:0005737^cellular_component^cytoplasm`GO:0030286^cellular_component^dynein	complex`GO:0005874^cellular_component^microtubule`GO:0031514^cellular_component^motile	cilium`GO:0005524^molecular_function^ATP	binding`GO:0016887^molecular_function^ATPase	activity`GO:0003777^molecular_function^microtubule	motor	activity`GO:0030030^biological_process^cell	projection	organization`GO:0007018^biological_process^microtubule-based	movement
[truncated: 1,847 more rows]
[truncated: 216 more columns]

## Sheet: DEG_Unhealthy
Locus	GO_annotation
[truncated: 1,586 more rows]
[truncated: 445 more columns]
