# Supplementary material for: Shedding the Light on Litopenaeus vannamei Differential Muscle and Hepatopancreas Immune Responses in White Spot Syndrome Virus (WSSV) Exposure
Source: Genes (Basel). 2020 Jul 16;11(7):805. doi: 10.3390/genes11070805 (PMC7397224; doi:10.3390/genes11070805)
Supplement: Supplementary file 1 [file genes-11-00805-s001.zip › Suplementary Material_Genes/S2_Table.xlsx]

## Sheet: MU
Locus	Protein name	log2FC	BLASTx hit
LOC113806893	uncharacterized_protein_LOC113806893	21.361	RESIL_DROME^RESIL_DROME^Q:3439-3639,H:341-406^43.28%ID^E:6e-06^RecName:
LOC113811131	cuticle_protein_AM1199-like	21.3355	CUPA3_CANPG^CUPA3_CANPG^Q:119-424,H:3-108^42.06%ID^E:2e-14^RecName:
LOC113814720	pro-resilin-like	21.2828	RESIL_DROME^RESIL_DROME^Q:264-410,H:358-406^51.02%ID^E:3e-05^RecName:
LOC113811123	pro-resilin-like	21.1086	RESIL_DROME^RESIL_DROME^Q:107-319,H:337-406^43.66%ID^E:4e-06^RecName:
LOC113811132	cuticle_protein_AM1199-like	20.9202	CUPA3_CANPG^CUPA3_CANPG^Q:116-421,H:3-108^41.12%ID^E:5e-14^RecName:
LOC113811133	cuticle_protein_AM1199-like	20.6876	CUPA3_CANPG^CUPA3_CANPG^Q:96-401,H:3-108^41.12%ID^E:5e-14^RecName:
LOC113805065	cuticle_protein_8-like	15.6976	RESIL_DROME^RESIL_DROME^Q:152-346,H:343-406^49.23%ID^E:2e-09^RecName:
LOC113811102	pro-resilin-like	13.6861	RESIL_DROME^RESIL_DROME^Q:132-344,H:337-406^43.66%ID^E:5e-06^RecName:
LOC113803358	actin-like	12.7181	ACT3_BACDO^ACT3_BACDO^Q:127-1257,H:1-376^88.86%ID^E:0^RecName:
LOC113816528	myosin_heavy_chain,_muscle-like	12.6236	MYSA_DROME^MYSA_DROME^Q:5-937,H:1587-1897^74.6%ID^E:6e-120^RecName:
LOC113806535	cuticle_protein_AMP1A-like	12.5512	CUD1_SCHGR^CUD1_SCHGR^Q:105-455,H:67-183^38.84%ID^E:4e-18^RecName:
LOC113816513	myosin_heavy_chain,_muscle-like	12.4246	MYSA_DROME^MYSA_DROME^Q:1-819,H:1317-1586^68.5%ID^E:3e-85^RecName:
LOC113803353	actin-like	12.3974	ACT3_BACDO^ACT3_BACDO^Q:59-1189,H:1-376^88.86%ID^E:0^RecName:
LOC113816514	myosin_heavy_chain,_muscle-like	12.3308	MYSA_DROME^MYSA_DROME^Q:553-2907,H:186-984^62.5%ID^E:0^RecName:
LOC113805465	myosin_regulatory_light_chain_2-like	12.2862	MLR_BOMMO^MLR_BOMMO^Q:129-566,H:47-190^58.22%ID^E:1e-49^RecName:
LOC113814611	sarcoplasmic_calcium-binding_protein,_alpha-B_and_-A_chains	12.2734	SCPA_PENSP^SCPA_PENSP^Q:2-544,H:12-192^94.48%ID^E:3e-121^RecName:
LOC113807592	actin-like	12.2411	ACT3_BACDO^ACT3_BACDO^Q:179-1309,H:1-376^87.8%ID^E:0^RecName:
LOC113808114	uncharacterized_protein_LOC113808114	12.1817	MYSP2_DROME^MYSP2_DROME^Q:345-575,H:4-76^41.56%ID^E:6e-09^RecName:
LOC113815156	actin-like	12.1478	ACT3_BACDO^ACT3_BACDO^Q:16-1146,H:1-376^86.74%ID^E:0^RecName:
LOC113819257	actin-like	12.1333	ACT3_BACDO^ACT3_BACDO^Q:35-1165,H:1-376^89.39%ID^E:0^RecName:
LOC113811028	actin-2,_muscle-specific-like	12.0485	ACT2_BACDO^ACT2_BACDO^Q:574-1701,H:1-376^86.97%ID^E:0^RecName:
LOC113819191	myosin_heavy_chain,_muscle-like	12.0135	MYSA_DROME^MYSA_DROME^Q:16-5700,H:1-1897^66.16%ID^E:0^RecName:
LOC113810364	sarcoplasmic_calcium-binding_protein,_beta_chain	11.9753	SCPB_PENSP^SCPB_PENSP^Q:162-734,H:1-191^95.29%ID^E:2e-128^RecName:
LOC113816527	myosin_heavy_chain,_muscle-like	11.9482	MYSA_DROME^MYSA_DROME^Q:207-3854,H:1-1215^66.26%ID^E:0^RecName:
LOC113801853	protein_PAF1_homolog	11.941	HSP22_DROME^HSP22_DROME^Q:78-302,H:64-137^42.86%ID^E:1e-11^RecName:
LOC113803577	pro-resilin-like	11.9159	RESIL_DROME^RESIL_DROME^Q:140-337,H:342-406^46.97%ID^E:3e-09^RecName:
LOC113811105	pro-resilin-like	11.9082	RESIL_DROME^RESIL_DROME^Q:203-397,H:343-406^50.77%ID^E:1e-09^RecName:
LOC113803356	actin-like	11.8975	ACT3_BACDO^ACT3_BACDO^Q:42-1172,H:1-376^88.59%ID^E:0^RecName:
LOC113818739	actin-like	11.8826	ACT3_BACDO^ACT3_BACDO^Q:57-1187,H:1-376^88.86%ID^E:0^RecName:
LOC113819270	actin-like	11.7123	ACT2_XENTR^ACT2_XENTR^Q:52-1182,H:1-377^89.12%ID^E:0^RecName:
LOC113811393	aminopeptidase_N-like	11.5794	AMPN_PIG^AMPN_PIG^Q:64-1416,H:259-708^43.14%ID^E:5e-118^RecName:
LOC113805120	uncharacterized_protein_LOC113805120	11.5456	MYSP1_DROME^MYSP1_DROME^Q:325-477,H:12-63^59.62%ID^E:2e-11^RecName:
LOC113811116	pro-resilin-like	11.5338	RESIL_DROME^RESIL_DROME^Q:154-348,H:343-406^52.31%ID^E:2e-10^RecName:
LOC113811890	neurofilament_medium_polypeptide-like	11.3914	PPIA_HEMPU^PPIA_HEMPU^Q:1987-2454,H:4-164^32.74%ID^E:9e-11^RecName:
LOC113812724	protein_lethal(2)essential_for_life-like	11.3838	CRYAA_COLLI^CRYAA_COLLI^Q:11-277,H:47-136^31.11%ID^E:7e-07^RecName:
LOC113819259	actin	11.329	ACTS_CARAU^ACTS_CARAU^Q:16-1146,H:1-377^88.06%ID^E:0^RecName:
LOC113810931	60S_ribosomal_protein_L12-like	11.1566	RL12_NEUCR^RL12_NEUCR^Q:117-611,H:1-165^71.52%ID^E:7e-82^RecName:
LOC113819236	actin-like	11.0557	ACT_PROCL^ACT_PROCL^Q:100-741,H:49-322^68.25%ID^E:2e-125^RecName:
LOC113811165	glycine_receptor_subunit_alphaZ1-like	11.0493	GLRA3_RAT^GLRA3_RAT^Q:331-1455,H:34-456^39.39%ID^E:8e-83^RecName:
LOC113815139	actin-like	11.0221	ACT2_XENTR^ACT2_XENTR^Q:10-1140,H:1-377^88.06%ID^E:0^RecName:
LOC113815115	actin-2,_muscle-specific-like	10.9999	ACT_MANSE^ACT_MANSE^Q:104-1231,H:1-376^90.69%ID^E:0^RecName:
LOC113802533	endocuticle_structural_glycoprotein_SgAbd-8-like	10.93	CU1A_HOMAM^CU1A_HOMAM^Q:331-537,H:17-84^53.62%ID^E:2e-16^RecName:
LOC113804564	uncharacterized_protein_LOC113804564	10.9166	NAC1_MOUSE^NAC1_MOUSE^Q:1018-1989,H:601-964^53.83%ID^E:3e-111^RecName:
LOC113814403	solute_carrier_family_46_member_3-like_isoform_X1	10.8955	S46A3_CHICK^S46A3_CHICK^Q:246-1445,H:43-429^23.43%ID^E:2e-09^RecName:
LOC113801852	uncharacterized_protein_LOC113801852_isoform_X1	10.8824	HSP22_DROME^HSP22_DROME^Q:1261-1485,H:64-137^42.86%ID^E:3e-11^RecName:
LOC113815245	PDZ_and_LIM_domain_protein_3-like	10.8416	ZASP_DROME^ZASP_DROME^Q:261-479,H:17-90^41.89%ID^E:3e-10^RecName:
LOC113817874	neuroglian-like_isoform_X3	10.8376	NRG_DROME^NRG_DROME^Q:211-1944,H:28-566^33.22%ID^E:5e-95^RecName:
LOC113814524	protein_obstructor-E-like	10.8235	OBSTE_DROME^OBSTE_DROME^Q:436-1032,H:37-243^32.21%ID^E:8e-22^.^.
LOC113808289	homeotic_protein_spalt-major-like_isoform_X2	10.7903	SALM_DROME^SALM_DROME^Q:3191-3640,H:780-927^75.33%ID^E:7e-67^RecName:
LOC113818292	microtubule-associated_protein_futsch-like_isoform_X5	10.7112	RNF31_MOUSE^RNF31_MOUSE^Q:1873-3168,H:626-1061^40.87%ID^E:2e-96^RecName:
LOC113807895	putative_protein_MSS51_homolog,_mitochondrial	10.6277	MSS51_HUMAN^MSS51_HUMAN^Q:344-1390,H:87-444^27.76%ID^E:8e-27^RecName:
LOC113803872	glycine_receptor_subunit_alpha-4-like	10.6225	GLRA2_HUMAN^GLRA2_HUMAN^Q:9-821,H:70-341^46.01%ID^E:2e-74^RecName:
LOC113819266	actin-like	10.5837	ACT2_XENTR^ACT2_XENTR^Q:16-1146,H:1-377^88.06%ID^E:0^RecName:
LOC113805407	glutamate-gated_chloride_channel-like	10.5495	GLUCL_DROME^GLUCL_DROME^Q:238-1122,H:22-324^35.97%ID^E:2e-53^RecName:
LOC113805066	pro-resilin-like	10.4892	RESIL_DROME^RESIL_DROME^Q:100-258,H:337-389^47.17%ID^E:9e-05^RecName:
LOC113812242	LOW_QUALITY_PROTEIN:_flocculation_protein_FLO11-like	10.4457	RN146_DANRE^RN146_DANRE^Q:592-732,H:42-88^51.06%ID^E:4e-07^RecName:
LOC113816383	uncharacterized_protein_LOC113816383,_partial	10.4336	RNF31_MOUSE^RNF31_MOUSE^Q:902-1030,H:214-255^46.51%ID^E:0.0006^RecName:
LOC113811029	actin-like	10.3252	ACT3_BACDO^ACT3_BACDO^Q:44-1174,H:1-376^89.12%ID^E:0^RecName:
LOC113815831	uncharacterized_protein_LOC113815831	10.3251	CU16_MANSE^CU16_MANSE^Q:215-505,H:3-105^26.21%ID^E:0.0002^RecName:
LOC113814278	uncharacterized_protein_LOC113814278_isoform_X1	10.3237	MUA3_CAEEL^MUA3_CAEEL^Q:393-680,H:69-163^44.79%ID^E:2e-11^RecName:
LOC113811150	mucin-5AC-like	10.295	CHIT_MANSE^CHIT_MANSE^Q:151-294,H:498-545^45.83%ID^E:0.0001^RecName:
LOC113817365	adenylate_kinase_isoenzyme_1-like	10.2878	KAD1_CHICK^KAD1_CHICK^Q:183-587,H:51-187^59.12%ID^E:3e-44^RecName:
LOC113817873	uncharacterized_protein_LOC113817873	10.2743	NRG_DROME^NRG_DROME^Q:14-1192,H:630-1004^31.91%ID^E:2e-44^RecName:
LOC113808596	spidroin-1-like_isoform_X2	10.237	CUO6_BLACR^CUO6_BLACR^Q:912-1115,H:21-88^29.41%ID^E:0.0004^RecName:
LOC113811128	pro-resilin-like	10.1458	RESIL_DROME^RESIL_DROME^Q:175-312,H:342-387^52.17%ID^E:5e-05^RecName:
LOC113815056	LOW_QUALITY_PROTEIN:_ryanodine_receptor-like	10.1356	RYR_DROME^RYR_DROME^Q:316-9810,H:14-3220^66.12%ID^E:0^RecName:
LOC113801859	heat_shock_protein_67B1-like,_partial	10.1192	HSP6A_DROME^HSP6A_DROME^Q:509-799,H:157-253^33.33%ID^E:0.0001^RecName:
LOC113820652	5\'-nucleotidase_domain-containing_protein_1-like	10.0612	NT5D1_HUMAN^NT5D1_HUMAN^Q:766-2049,H:5-446^33.04%ID^E:1e-62^RecName:
LOC113813376	tubulin_alpha-1A_chain-like	9.96912	TBA_LEPDS^TBA_LEPDS^Q:118-1467,H:1-450^91.78%ID^E:0^RecName:
LOC113811360	LOW_QUALITY_PROTEIN:_sodium/calcium_exchanger_1-like	9.93949	NAC1_CAVPO^NAC1_CAVPO^Q:6-872,H:678-964^60.69%ID^E:2e-108^RecName:
LOC113818077	uncharacterized_protein_LOC113818077	9.89666	VLDLR_HUMAN^VLDLR_HUMAN^Q:480-692,H:237-293^43.66%ID^E:5e-05^RecName:
LOC113814528	protein_obstructor-E-like	9.88378	OBSTE_DROME^OBSTE_DROME^Q:57-752,H:3-233^31.95%ID^E:1e-23^.^.
LOC113803633	glutathione_S-transferase-like,_partial	9.84153	GSTM1_DERPT^GSTM1_DERPT^Q:122-292,H:4-60^59.65%ID^E:2e-17^RecName:
LOC113808323	uncharacterized_protein_LOC113808323	9.819	MSTAA_DROME^MSTAA_DROME^Q:497-1321,H:57-330^28.87%ID^E:2e-21^RecName:
LOC113818587	obscurin-like	9.79351	OBSCN_DROME^OBSCN_DROME^Q:288-6638,H:1023-3170^33.24%ID^E:0^.^.`OBSCN_DROME^OBSCN_DROME^Q:2202-5639,H:970-2145^22.38%ID^E:5e-49^.^.`OBSCN_DROME^OBSCN_DROME^Q:6099-6659,H:2133-2331^24.62%ID^E:8e-08^.^.`OBSCN_DROME^OBSCN_DROME^Q:5346-6011,H:3679-3877^24.23%ID^E:1e-05^.^.`OBSCN_DROME^OBSCN_DROME^Q:1149-1484,H:3637-3748^24.11%ID^E:0.0005^.^.
LOC113811124	pro-resilin-like	9.70497	RESIL_DROME^RESIL_DROME^Q:116-328,H:337-406^43.66%ID^E:1e-05^RecName:
LOC113815152	actin-like	9.66699	ACT2_BACDO^ACT2_BACDO^Q:50-1180,H:1-376^89.12%ID^E:0^RecName:
LOC113806727	cuticular_protein_47Eg-like	9.64361	LCP1_DROMI^LCP1_DROMI^Q:258-344,H:74-102^55.17%ID^E:0.0002^RecName:
LOC113814039	LOW_QUALITY_PROTEIN:_DNA-directed_RNA_polymerase_II_subunit_RPB1-like,_partial	9.61123	RPB1_DROME^RPB1_DROME^Q:29-3520,H:6-1155^79.4%ID^E:0^RecName:
LOC113804577	organic_cation_transporter_protein-like	9.58936	ORCT_DROME^ORCT_DROME^Q:680-2425,H:3-539^33.51%ID^E:1e-91^RecName:
LOC113804746	zinc_finger_protein_SNAI2-like_isoform_X2	9.58863	SCRT1_MOUSE^SCRT1_MOUSE^Q:1076-1498,H:191-329^68.09%ID^E:3e-57^RecName:
LOC113814527	protein_obstructor-E-like	9.58605	OBSTE_DROME^OBSTE_DROME^Q:196-696,H:38-216^29.5%ID^E:1e-13^.^.
LOC113801306	obscurin-like	9.53928	OBSCN_DROME^OBSCN_DROME^Q:1-1659,H:3026-3580^45.7%ID^E:2e-159^.^.`OBSCN_DROME^OBSCN_DROME^Q:469-1251,H:3891-4151^29.7%ID^E:3e-22^.^.
LOC113809419	LOW_QUALITY_PROTEIN:_protein_henna-like	9.51796	PH4H_DROME^PH4H_DROME^Q:161-1465,H:9-450^69.23%ID^E:0^RecName:
LOC113808061	alpha-2-macroglobulin-like_protein_1	9.49834	A2ML1_HUMAN^A2ML1_HUMAN^Q:265-3705,H:78-1244^29.06%ID^E:4e-114^RecName:
LOC113805744	calcium-transporting_ATPase_sarcoplasmic/endoplasmic_reticulum_type-like_isoform_X2	9.48389	ATC1_ANOGA^ATC1_ANOGA^Q:221-3238,H:1-1005^82.21%ID^E:0^RecName:
LOC113815640	heat_shock_70_kDa_protein_cognate_4-like	9.46066	HSP7D_MANSE^HSP7D_MANSE^Q:133-1968,H:1-611^88.73%ID^E:0^RecName:
LOC113819454	uncharacterized_protein_LOC113819454	9.43498	MKX_HUMAN^MKX_HUMAN^Q:1795-2193,H:72-231^31.87%ID^E:2e-14^RecName:
LOC113815155	actin-like	9.42445	ACT3_BACDO^ACT3_BACDO^Q:50-1180,H:1-376^89.92%ID^E:0^RecName:
LOC113818579	obscurin-like,_partial	9.35655	OBSCN_DROME^OBSCN_DROME^Q:742-1191,H:246-396^42.38%ID^E:3e-39^.^.`OBSCN_DROME^OBSCN_DROME^Q:608-736,H:201-243^62.79%ID^E:3e-39^.^.
LOC113804995	uncharacterized_protein_LOC113804995	9.34964	KLF18_HUMAN^KLF18_HUMAN^Q:2271-3518,H:168-529^21.1%ID^E:6e-08^.^.`KLF18_HUMAN^KLF18_HUMAN^Q:2145-3491,H:281-773^18.4%ID^E:2e-05^.^.`KLF18_HUMAN^KLF18_HUMAN^Q:2145-3542,H:239-677^19.13%ID^E:7e-05^.^.
LOC113811117	pro-resilin-like	9.34884	RESIL_DROME^RESIL_DROME^Q:145-339,H:343-406^50.77%ID^E:2e-09^RecName:
LOC113803678	histone-lysine_N-methyltransferase_SMYD3-like	9.34549	SMYD3_HUMAN^SMYD3_HUMAN^Q:2-508,H:106-270^29.31%ID^E:7e-17^RecName:
LOC113812832	protein_obstructor-E-like_isoform_X2	9.34126	OBSTE_DROME^OBSTE_DROME^Q:138-686,H:17-203^30.26%ID^E:5e-18^.^.`OBSTE_DROME^OBSTE_DROME^Q:159-566,H:89-241^26.14%ID^E:1e-05^.^.
LOC113809380	long-chain-fatty-acid--CoA_ligase_1-like	9.29262	ACSL6_HUMAN^ACSL6_HUMAN^Q:3-1763,H:105-694^53.63%ID^E:0^RecName:
LOC113814529	protein_obstructor-E-like_isoform_X1	9.25373	OBSTE_DROME^OBSTE_DROME^Q:124-729,H:25-225^33.02%ID^E:5e-19^.^.
LOC113805587	SET_domain-containing_protein_SmydA-8-like	9.24809	MSTAB_DROME^MSTAB_DROME^Q:316-1557,H:33-448^27.23%ID^E:6e-29^RecName:
LOC113817599	mucin-2-like	9.23444	BP10_PARLI^BP10_PARLI^Q:1-711,H:186-418^41.25%ID^E:1e-46^RecName:
LOC113811756	LOW_QUALITY_PROTEIN:_twitchin-like	9.2294	UNC22_CAEEL^UNC22_CAEEL^Q:5448-21380,H:1495-6800^44.28%ID^E:0^RecName:
LOC113805746	LOW_QUALITY_PROTEIN:_calcium-transporting_ATPase_sarcoplasmic/endoplasmic_reticulum_type-like	9.21684	ATC1_ANOGA^ATC1_ANOGA^Q:3-2267,H:233-992^81.58%ID^E:0^RecName:
LOC113812257	heparan_sulfate_2-O-sulfotransferase_pipe-like	9.21208	PIPE_DROME^PIPE_DROME^Q:653-1471,H:208-493^29.9%ID^E:1e-28^RecName:
LOC113820676	protein_lethal(2)essential_for_life-like_isoform_X3	9.2015	L2EFL_DROME^L2EFL_DROME^Q:239-586,H:37-152^34.75%ID^E:1e-07^RecName:
LOC113807034	uncharacterized_protein_LOC113807034_isoform_X3	9.19804	STAR_DROME^STAR_DROME^Q:505-1002,H:420-566^30.41%ID^E:2e-14^RecName:
LOC113805411	zwei_Ig_domain_protein_zig-8-like_isoform_X1	9.19609	ZIG8_CAEEL^ZIG8_CAEEL^Q:752-1411,H:38-245^23.42%ID^E:2e-10^.^.
LOC113812181	suppressor_of_tumorigenicity_14_protein-like	9.18917	TRYP_ASTAS^TRYP_ASTAS^Q:886-1593,H:1-236^41.84%ID^E:2e-42^RecName:
LOC113811108	cuticle_protein_8-like	9.16549	RESIL_DROME^RESIL_DROME^Q:152-346,H:343-406^49.23%ID^E:2e-09^RecName:
LOC113814279	pituitary_homeobox_2-like,_partial	9.16449	PITX_BRABE^PITX_BRABE^Q:91-699,H:110-302^51.67%ID^E:2e-45^RecName:
LOC113820830	myosin_heavy_chain,_muscle-like	9.1559	MYSA_DROME^MYSA_DROME^Q:1-1902,H:1-632^68.66%ID^E:0^RecName:
LOC113800719	uncharacterized_protein_LOC113800719	9.15439	GFRAL_RAT^GFRAL_RAT^Q:44-835,H:83-380^22.76%ID^E:8e-07^.^.
LOC113799923	uncharacterized_protein_LOC113799923	9.14713	TX11A_ETHRU^TX11A_ETHRU^Q:165-461,H:29-119^39.6%ID^E:5e-10^.^.
LOC113817130	uncharacterized_protein_LOC113817130_isoform_X2	9.11259	FBP1_STRPU^FBP1_STRPU^Q:5715-7319,H:184-710^44.59%ID^E:5e-128^RecName:
LOC113819265	actin-like	9.11156	ACTS_RAT^ACTS_RAT^Q:16-1146,H:1-377^88.59%ID^E:0^RecName:
LOC113815157	actin-like	9.09991	ACT3_BACDO^ACT3_BACDO^Q:29-1159,H:1-376^88.86%ID^E:0^RecName:
LOC113819456	LOW_QUALITY_PROTEIN:_serine/threonine-protein_kinase_SRK2B-like	9.0254	SBKH_DROME^SBKH_DROME^Q:117-1115,H:93-435^41.69%ID^E:6e-74^.^.
LOC113806219	myelin_transcription_factor_1-like_protein	9.01143	CUO6_BLACR^CUO6_BLACR^Q:266-520,H:32-131^35.64%ID^E:1e-06^RecName:
LOC113818738	actin-like	9.0054	ACT2_BACDO^ACT2_BACDO^Q:16-1143,H:1-376^90.69%ID^E:0^RecName:
LOC113812248	uncharacterized_protein_LOC113812248	8.99954	PIPE_DROME^PIPE_DROME^Q:1690-2499,H:208-490^31.12%ID^E:3e-32^RecName:
LOC113809484	pro-resilin-like_isoform_X2	8.97831	RESIL_DROME^RESIL_DROME^Q:163-357,H:343-406^53.85%ID^E:3e-12^RecName:
LOC113810647	probable_chitinase_10_isoform_X1	8.97101	CHI10_DROME^CHI10_DROME^Q:4874-9328,H:810-2278^51.7%ID^E:0^.^.`CHI10_DROME^CHI10_DROME^Q:8210-9346,H:1407-1784^64.91%ID^E:3e-155^.^.`CHI10_DROME^CHI10_DROME^Q:2288-3844,H:803-1342^39.42%ID^E:6e-105^.^.`CHI10_DROME^CHI10_DROME^Q:6626-8050,H:220-742^38.78%ID^E:2e-104^.^.`CHI10_DROME^CHI10_DROME^Q:2678-3838,H:1402-1783^47.8%ID^E:4e-99^.^.`CHI10_DROME^CHI10_DROME^Q:2657-3862,H:211-601^43.7%ID^E:3e-90…
LOC113820442	LOW_QUALITY_PROTEIN:_mucin-5AC-like	8.93639	CHIT1_HUMAN^CHIT1_HUMAN^Q:152-1270,H:23-385^43.85%ID^E:1e-99^RecName:
LOC113820706	alpha-crystallin_A_chain-like_isoform_X1	8.9348	L2EFL_DROME^L2EFL_DROME^Q:20-247,H:75-152^35.44%ID^E:1e-07^RecName:
LOC113811018	cuticle_protein_AMP4-like	8.92221	CU04_HOMAM^CU04_HOMAM^Q:210-404,H:13-77^52.31%ID^E:1e-15^RecName:
LOC113820608	Na(+)/H(+)_exchange_regulatory_cofactor_NHE-RF1-like	8.89025	GRD2I_DANRE^GRD2I_DANRE^Q:914-1147,H:92-167^37.18%ID^E:1e-08^RecName:
LOC113817490	bestrophin-4-like	8.88848	BEST1_PIG^BEST1_PIG^Q:1-480,H:60-218^53.12%ID^E:5e-55^RecName:
LOC113805294	LOW_QUALITY_PROTEIN:_gamma-aminobutyric_acid_receptor_subunit_delta-like	8.88198	GBRA6_RAT^GBRA6_RAT^Q:124-963,H:77-359^38.11%ID^E:4e-66^RecName:
LOC113818162	uncharacterized_protein_LOC113818162_isoform_X7	8.87966	SAS_DROME^SAS_DROME^Q:6668-7633,H:1287-1616^31.33%ID^E:5e-49^RecName:
LOC113812223	SET_domain-containing_protein_SmydA-8-like	8.87501	MSTAA_DROME^MSTAA_DROME^Q:237-1145,H:49-354^33.96%ID^E:2e-38^RecName:
LOC113804527	LOW_QUALITY_PROTEIN:_angiopoietin-2-like	8.86593	TL5B_TACTR^TL5B_TACTR^Q:986-1717,H:65-305^45.85%ID^E:2e-61^RecName:
LOC113813611	troponin_I-like_isoform_X3	8.86468	TNNI_ASTLP^TNNI_ASTLP^Q:187-693,H:17-185^90.53%ID^E:9e-74^RecName:
LOC113817823	uncharacterized_protein_LOC113817823	8.8584	PCOC2_HUMAN^PCOC2_HUMAN^Q:624-977,H:28-141^30.25%ID^E:5e-10^RecName:
LOC113811761	twitchin-like	8.85549	OBSCN_DROME^OBSCN_DROME^Q:3-245,H:1010-1091^28.05%ID^E:0.0007^.^.
LOC113820735	uncharacterized_protein_LOC113820735	8.77799	NGN3_HUMAN^NGN3_HUMAN^Q:1778-2122,H:51-155^36.13%ID^E:4e-06^RecName:
LOC113807395	LOW_QUALITY_PROTEIN:_titin_homolog	8.75502	TTN1_CAEEL^TTN1_CAEEL^Q:12154-14967,H:16704-17607^24.67%ID^E:2e-71^RecName:
LOC113810833	chitooligosaccharidolytic_beta-N-acetylglucosaminidase-like	8.7511	HEXC_BOMMO^HEXC_BOMMO^Q:650-2077,H:143-596^37.47%ID^E:7e-107^RecName:
LOC113811008	cuticle_protein_AMP4-like	8.71216	CU04_HOMAM^CU04_HOMAM^Q:159-473,H:1-105^68.57%ID^E:9e-35^RecName:
LOC113815975	serine/arginine_repetitive_matrix_protein_2-like	8.68439	ENTP6_RAT^ENTP6_RAT^Q:446-946,H:68-233^35.33%ID^E:1e-11^RecName:
LOC113813555	uncharacterized_protein_LOC113813555_isoform_X2	8.68017	PARG_MOUSE^PARG_MOUSE^Q:1009-1878,H:571-860^27.72%ID^E:2e-19^RecName:
LOC113812295	uncharacterized_protein_LOC113812295	8.67568	LRC4C_MOUSE^LRC4C_MOUSE^Q:577-939,H:360-468^33.06%ID^E:0.0003^RecName:
LOC113803068	ectodysplasin-A-like	8.66178	EIGER_DROME^EIGER_DROME^Q:1420-1689,H:320-415^36.46%ID^E:6e-11^RecName:
LOC113804443	voltage-gated_potassium_channel_subunit_beta-3-like	8.65906	KCAB3_XENLA^KCAB3_XENLA^Q:217-501,H:60-155^64.58%ID^E:1e-33^RecName:
LOC113809872	uncharacterized_protein_LOC113809872	8.6445	CKLF4_HUMAN^CKLF4_HUMAN^Q:337-699,H:76-191^33.88%ID^E:3e-09^RecName:
LOC113819329	venom_protease-like	8.63471	PCE_TACTR^PCE_TACTR^Q:315-1316,H:14-370^36.03%ID^E:2e-47^RecName:
LOC113806952	mucin-2-like	8.59629	RESIL_DROME^RESIL_DROME^Q:268-474,H:337-405^44.29%ID^E:9e-09^RecName:
LOC113814533	protein_obstructor-E-like	8.57435	OBSTE_DROME^OBSTE_DROME^Q:138-764,H:32-245^37.33%ID^E:1e-35^.^.
LOC113802726	mite_allergen_Der_p_3-like	8.52603	DERP3_DERPT^DERP3_DERPT^Q:400-1107,H:30-256^38.75%ID^E:3e-45^RecName:
LOC113819991	homeobox_protein_Hox-B7-like	8.5013	ABDA_ARTSF^ABDA_ARTSF^Q:610-825,H:1-72^97.22%ID^E:5e-41^RecName:
LOC113811755	twitchin-like_isoform_X1	8.4514	UNC22_CAEEL^UNC22_CAEEL^Q:9487-24807,H:1495-6578^44.61%ID^E:0^RecName:
LOC113818736	actin-like	8.44735	ACT2_XENTR^ACT2_XENTR^Q:16-1146,H:1-377^89.39%ID^E:0^RecName:
LOC113802682	ankyrin_repeat_domain-containing_protein_65-like	8.39537	ANR44_MOUSE^ANR44_MOUSE^Q:233-1555,H:78-544^28.57%ID^E:2e-35^RecName:
LOC113814789	hemicentin-2-like	8.37779	TITIN_HUMAN^TITIN_HUMAN^Q:147-917,H:7254-7515^25.83%ID^E:8e-13^RecName:
LOC113820692	protein_lethal(2)essential_for_life-like	8.34988	L2EFL_DROME^L2EFL_DROME^Q:295-627,H:28-152^31.2%ID^E:1e-06^RecName:
LOC113808112	LOW_QUALITY_PROTEIN:_paramyosin,_long_form-like	8.32177	MYSP1_DROME^MYSP1_DROME^Q:1-2421,H:61-866^55.02%ID^E:0^RecName:
LOC113820678	protein_lethal(2)essential_for_life-like	8.31676	L2EFL_DROME^L2EFL_DROME^Q:33-401,H:27-152^33.59%ID^E:3e-08^RecName:
LOC113808094	apolipoprotein_D-like	8.2988	APOD_MOUSE^APOD_MOUSE^Q:156-722,H:13-185^30%ID^E:2e-17^RecName:
LOC113817710	carbohydrate_sulfotransferase_13-like_isoform_X1	8.27328	CHSTB_MOUSE^CHSTB_MOUSE^Q:489-1169,H:112-349^23.77%ID^E:4e-15^RecName:
LOC113809519	nostrin-like_isoform_X1	8.25852	STAC3_XENTR^STAC3_XENTR^Q:1294-2136,H:57-336^27.78%ID^E:7e-26^RecName:
LOC113802981	chaoptin-like	8.25271	CHAO_DROME^CHAO_DROME^Q:1398-4292,H:69-1060^29.02%ID^E:6e-90^RecName:
LOC113819235	gamma-aminobutyric_acid_receptor_subunit_beta-like	8.24926	GBRB3_DROME^GBRB3_DROME^Q:79-663,H:305-495^57.14%ID^E:2e-54^RecName:
LOC113802806	UDP-glucose_4-epimerase-like	8.24272	GALE_BOVIN^GALE_BOVIN^Q:162-1022,H:3-284^58.89%ID^E:2e-115^RecName:
LOC113801855	uncharacterized_protein_LOC113801855_isoform_X2	8.23847	HSP22_DROME^HSP22_DROME^Q:1172-1495,H:49-154^39.81%ID^E:7e-13^RecName:
LOC113803531	uncharacterized_protein_LOC113803531	8.2068	PARG1_ARATH^PARG1_ARATH^Q:2109-2336,H:447-522^50%ID^E:2e-14^RecName:
LOC113799957	zonadhesin-like	8.18686	VWF_CANLF^VWF_CANLF^Q:1104-1592,H:2018-2177^27.38%ID^E:7e-06^RecName:
LOC113816260	beta-1,3-galactosyltransferase_1-like	8.18445	B3GT1_PONPY^B3GT1_PONPY^Q:220-1089,H:58-316^35.96%ID^E:9e-48^RecName:
LOC113811015	cuticle_protein_AMP1A-like	8.18179	CUPA2_CANPG^CUPA2_CANPG^Q:169-471,H:5-105^53.47%ID^E:2e-20^RecName:
LOC113812413	uncharacterized_protein_LOC113812413	8.16141	GRM3_RAT^GRM3_RAT^Q:4997-7186,H:41-825^24.84%ID^E:2e-57^RecName:
LOC113812010	voltage-dependent_L-type_calcium_channel_subunit_beta-2-like	8.13895	CACB2_BOVIN^CACB2_BOVIN^Q:3-722,H:170-410^75.51%ID^E:2e-113^RecName:
LOC113809833	LOW_QUALITY_PROTEIN:_peroxidasin_homolog	8.06601	PXDN_MOUSE^PXDN_MOUSE^Q:340-2088,H:726-1311^41.48%ID^E:6e-114^RecName:
LOC113805768	LOW_QUALITY_PROTEIN:_tyrosine-protein_kinase_Fer-like	8.06176	FER_DROME^FER_DROME^Q:1703-2815,H:947-1317^73.58%ID^E:2e-176^.^.`FER_DROME^FER_DROME^Q:152-1162,H:1-335^41.94%ID^E:2e-70^.^.
LOC113809772	neuroblast_differentiation-associated_protein_AHNAK-like	8.04789	AHNK_HUMAN^AHNK_HUMAN^Q:2116-6135,H:1139-2605^24.76%ID^E:6e-36^RecName:
LOC113817821	uncharacterized_protein_LOC113817821	8.04009	CUBN_RAT^CUBN_RAT^Q:746-1084,H:934-1041^31.86%ID^E:3e-10^RecName:
LOC113805599	SET_domain-containing_protein_SmydA-8-like	7.99736	MSTAA_DROME^MSTAA_DROME^Q:324-1352,H:57-393^29.55%ID^E:9e-36^RecName:
LOC113807386	LOW_QUALITY_PROTEIN:_titin-like	7.9952	TITIN_DROME^TITIN_DROME^Q:17829-22454,H:16624-18128^35.65%ID^E:0^RecName:
LOC113811121	pro-resilin-like_isoform_X2	7.97576	RESIL_DROME^RESIL_DROME^Q:84-296,H:337-406^43.66%ID^E:3e-06^RecName:
LOC113809985	peroxidase-like	7.97403	PERC_DROME^PERC_DROME^Q:890-2518,H:237-809^35.86%ID^E:3e-95^RecName:
LOC113815149	actin-like	7.97304	ACT2_BACDO^ACT2_BACDO^Q:47-1177,H:1-376^89.12%ID^E:0^RecName:
LOC113812060	FIT_family_protein_CG10671-like	7.9438	FITM_DROME^FITM_DROME^Q:2-463,H:221-392^35.96%ID^E:2e-22^RecName:
LOC113802098	sodium-_and_chloride-dependent_GABA_transporter_1-like	7.94184	SC6A1_HUMAN^SC6A1_HUMAN^Q:564-2282,H:38-582^56.2%ID^E:0^RecName:
LOC113812748	ATP-binding_cassette_sub-family_C_member_9-like	7.91034	ABCC9_HUMAN^ABCC9_HUMAN^Q:3523-5082,H:1066-1545^40.88%ID^E:1e-91^RecName:
LOC113813678	protein_hairy-like	7.86583	HES4_HUMAN^HES4_HUMAN^Q:789-1181,H:28-152^35.88%ID^E:1e-14^RecName:
LOC113804942	uncharacterized_protein_LOC113804942	7.86052	SYT2_MOUSE^SYT2_MOUSE^Q:2547-2927,H:142-264^32.56%ID^E:2e-08^RecName:
LOC113801999	myosin_heavy_chain,_muscle-like	7.84391	MYSA_DROME^MYSA_DROME^Q:204-3923,H:658-1897^67.18%ID^E:0^RecName:
LOC113820705	protein_lethal(2)essential_for_life-like	7.83673	L2EFL_DROME^L2EFL_DROME^Q:223-591,H:27-152^33.59%ID^E:3e-08^RecName:
LOC113813068	LOW_QUALITY_PROTEIN:_collagen_alpha-1(I)_chain-like	7.78868	CO2A1_XENLA^CO2A1_XENLA^Q:3775-4563,H:1222-1485^39.05%ID^E:3e-54^RecName:
LOC113800061	tyrosine_aminotransferase-like	7.78797	ATTY_HUMAN^ATTY_HUMAN^Q:58-1050,H:114-443^58.61%ID^E:4e-140^RecName:
LOC113806399	tyrosine-protein_phosphatase_Lar-like	7.73855	PTPRH_MOUSE^PTPRH_MOUSE^Q:688-993,H:677-778^46.08%ID^E:4e-22^.^.
LOC113811847	putative_iroquois-class_homeodomain_protein_irx-1	7.7351	ARA_DROME^ARA_DROME^Q:849-1178,H:207-327^71.07%ID^E:1e-40^RecName:
LOC113800177	chymotrypsin-like_elastase_family_member_2A_isoform_X2	7.72139	HAYAN_DROME^HAYAN_DROME^Q:608-1258,H:414-634^34.8%ID^E:1e-26^.^.
LOC113814599	carbohydrate_sulfotransferase_3-like_isoform_X2	7.71245	CHST3_HUMAN^CHST3_HUMAN^Q:512-1321,H:149-469^25.23%ID^E:5e-09^RecName:
LOC113812367	proclotting_enzyme-like	7.71225	SP4_POLDO^SP4_POLDO^Q:802-1560,H:19-275^36.78%ID^E:9e-46^RecName:
LOC113807987	collagen_alpha-1(I)_chain-like_isoform_X3	7.71078	CO2A1_XENTR^CO2A1_XENTR^Q:3800-4591,H:1225-1491^39.64%ID^E:3e-53^RecName:
LOC113804648	LOW_QUALITY_PROTEIN:_chaoptin-like	7.7033	CHAO_DROME^CHAO_DROME^Q:432-3134,H:254-1221^23.82%ID^E:7e-44^RecName:
LOC113811306	muscle_calcium_channel_subunit_alpha-1-like	7.68789	CAC1D_DROME^CAC1D_DROME^Q:2873-4678,H:1515-2136^77.39%ID^E:0^RecName:
LOC113813565	protein_tiptop-like	7.68173	TIPT_DROME^TIPT_DROME^Q:373-1971,H:185-705^44.82%ID^E:3e-96^RecName:
LOC113811370	L-threonine_3-dehydrogenase,_mitochondrial-like	7.66951	TDH_MOUSE^TDH_MOUSE^Q:625-1551,H:52-361^64.52%ID^E:4e-139^RecName:
LOC113820682	uncharacterized_protein_LOC113820682_isoform_X2	7.61464	HSP22_DROME^HSP22_DROME^Q:522-818,H:64-165^33.65%ID^E:5e-10^RecName:
LOC113802525	alpha-(1,3)-fucosyltransferase_C-like	7.60197	FUCTC_DROME^FUCTC_DROME^Q:516-1445,H:117-418^34.56%ID^E:7e-51^RecName:
LOC113804877	uncharacterized_protein_LOC113804877	7.57585	HOIL1_DICLA^HOIL1_DICLA^Q:7096-7911,H:389-707^43.89%ID^E:1e-67^RecName:
LOC113811860	serine_proteinase_stubble-like	7.57211	TRYP_ASTAS^TRYP_ASTAS^Q:639-1340,H:1-235^39.33%ID^E:3e-41^RecName:
LOC113813341	pro-resilin-like	7.56923	RESIL_DROME^RESIL_DROME^Q:511-699,H:342-403^46.03%ID^E:4e-07^RecName:
LOC113800682	bicaudal_D-related_protein_homolog	7.56162	BICRD_DROME^BICRD_DROME^Q:115-1569,H:140-581^34.81%ID^E:4e-48^RecName:
LOC113809680	spidroin-2-like	7.54834	LWA_HYDEC^LWA_HYDEC^Q:1536-1180,H:180-299^30.58%ID^E:9e-06^RecName:
LOC113809361	anoctamin-10-like_isoform_X2	7.53484	ANO10_HUMAN^ANO10_HUMAN^Q:282-2351,H:20-647^36.15%ID^E:1e-130^RecName:
LOC113804251	protein_ABHD14B-like	7.51906	ABHEA_DANRE^ABHEA_DANRE^Q:623-1186,H:75-269^42.21%ID^E:1e-34^RecName:
LOC113802652	epithelial_discoidin_domain-containing_receptor_1-like	7.51642	DDR1_RAT^DDR1_RAT^Q:1193-2149,H:573-902^49.55%ID^E:1e-86^RecName:
LOC113815310	metalloreductase_STEAP4-like	7.51022	STEA3_RAT^STEA3_RAT^Q:175-1452,H:47-468^37.39%ID^E:6e-74^RecName:
LOC113809767	neuroblast_differentiation-associated_protein_AHNAK-like	7.50274	AHNK_HUMAN^AHNK_HUMAN^Q:61-3603,H:3437-4622^28.15%ID^E:2e-41^RecName:
LOC113820940	tropomyosin_isoform_X21	7.49947	TPM_METEN^TPM_METEN^Q:484-1095,H:68-271^83.33%ID^E:9e-75^RecName:
LOC113808686	cytochrome_P450_18a1-like	7.49164	CP18A_DROME^CP18A_DROME^Q:142-1527,H:52-515^50%ID^E:1e-157^RecName:
LOC113802457	transcription_factor_Sox-19a-like	7.47896	SOX14_DROME^SOX14_DROME^Q:278-595,H:159-264^66.04%ID^E:2e-39^RecName:
LOC113804906	ankyrin-1-like_isoform_X1	7.47475	ANK1_HUMAN^ANK1_HUMAN^Q:485-1582,H:223-539^29.6%ID^E:2e-27^RecName:
LOC113805600	SET_domain-containing_protein_SmydA-8-like_isoform_X2	7.44293	MSTAA_DROME^MSTAA_DROME^Q:422-1312,H:65-356^27.56%ID^E:2e-24^RecName:
LOC113809357	calponin_homology_domain-containing_protein_DDB_G0272472-like_isoform_X2	7.44168	JKIP3_MOUSE^JKIP3_MOUSE^Q:2061-2729,H:21-244^27.9%ID^E:2e-08^RecName:
LOC113808168	homeotic_protein_ultrabithorax-like_isoform_X1	7.42867	UBX_JUNCO^UBX_JUNCO^Q:101-739,H:29-225^58.56%ID^E:2e-50^RecName:
LOC113819544	titin-like_isoform_X1	7.39776	TITIN_HUMAN^TITIN_HUMAN^Q:3193-6072,H:8325-9174^24.38%ID^E:2e-63^RecName:
LOC113814274	pituitary_homeobox_x-like	7.39744	PITX_BRABE^PITX_BRABE^Q:84-533,H:110-251^60.65%ID^E:7e-48^RecName:
LOC113819393	protein_Star-like	7.39103	STAR_DROME^STAR_DROME^Q:353-856,H:392-564^28.09%ID^E:4e-15^RecName:
LOC113807564	uncharacterized_protein_LOC113807564	7.38551	REG5_DROME^REG5_DROME^Q:167-472,H:5-116^38.26%ID^E:1e-13^RecName:
LOC113804387	serine/arginine_repetitive_matrix_protein_1-like	7.36353	SINA4_ARATH^SINA4_ARATH^Q:1743-2081,H:58-177^35%ID^E:6e-18^RecName:
LOC113816989	protein_artichoke-like	7.35306	ATK_DROME^ATK_DROME^Q:1880-4159,H:171-943^26.15%ID^E:3e-51^.^.`ATK_DROME^ATK_DROME^Q:989-3607,H:19-922^24.68%ID^E:8e-44^.^.
LOC113820693	alpha-crystallin_A_chain-like	7.33942	L2EFL_DROME^L2EFL_DROME^Q:160-609,H:9-152^30.92%ID^E:7e-08^RecName:
LOC113802262	cubilin-like	7.33913	CUBN_CANLF^CUBN_CANLF^Q:396-875,H:1533-1682^28.57%ID^E:2e-06^RecName:
LOC113805054	vegetative_cell_wall_protein_gp1-like,_partial	7.33663	TX11A_ETHRU^TX11A_ETHRU^Q:160-330,H:39-95^47.37%ID^E:4e-08^.^.
LOC113809369	myosin-IIIb-like	7.33413	MYO3A_HUMAN^MYO3A_HUMAN^Q:32-3277,H:5-1090^51.08%ID^E:0^RecName:
LOC113805020	uncharacterized_protein_LOC113805020	7.32096	LACH_DROME^LACH_DROME^Q:318-926,H:46-204^23.79%ID^E:0.0008^RecName:
LOC113807986	mucin-5AC-like	7.31683	CAD96_DROME^CAD96_DROME^Q:3619-4575,H:463-773^54.86%ID^E:2e-103^RecName:
LOC113803111	nascent_polypeptide-associated_complex_subunit_alpha,_muscle-specific_form-like	7.31177	SAM11_HUMAN^SAM11_HUMAN^Q:816-1040,H:532-606^60%ID^E:7e-21^RecName:
LOC113820684	uncharacterized_protein_LOC113820684_isoform_X2	7.30436	HSP22_DROME^HSP22_DROME^Q:543-809,H:49-137^40.66%ID^E:3e-07^RecName:
LOC113814275	proline-rich_protein_36-like_isoform_X7	7.2801	FHAB_BORPE^FHAB_BORPE^Q:929-1492,H:3276-3448^20.11%ID^E:8e-05^RecName:
LOC113812714	uncharacterized_protein_LOC113812714	7.27097	HSP22_DROME^HSP22_DROME^Q:1048-1344,H:38-137^39.22%ID^E:2e-07^RecName:
LOC113820703	protein_lethal(2)essential_for_life-like	7.26025	CRYAA_CHICK^CRYAA_CHICK^Q:37-258,H:73-147^36%ID^E:5e-07^RecName:
LOC113814780	vegetative_cell_wall_protein_gp1-like,_partial	7.25388	YPF05_PLAF7^YPF05_PLAF7^Q:1707-1183,H:118-340^26.01%ID^E:6e-05^RecName:
LOC113808053	alpha-2-macroglobulin-like_protein_1	7.25138	A2ML1_HUMAN^A2ML1_HUMAN^Q:36-551,H:1275-1448^30.9%ID^E:4e-14^RecName:
LOC113813588	sodium-dependent_nutrient_amino_acid_transporter_1-like	7.2437	NAAT1_DROAN^NAAT1_DROAN^Q:240-1952,H:16-612^48.25%ID^E:8e-171^RecName:
LOC113811960	SET_domain-containing_protein_SmydA-8-like	7.23546	MSTAA_DROME^MSTAA_DROME^Q:563-1735,H:66-460^24.69%ID^E:5e-28^RecName:
LOC113802910	cyclin-dependent_kinase_14-like	7.22688	CDK14_RABIT^CDK14_RABIT^Q:2-874,H:155-445^70.45%ID^E:3e-133^RecName:
LOC113812053	uncharacterized_protein_LOC113812053_isoform_X3	7.21462	CHST9_HUMAN^CHST9_HUMAN^Q:712-975,H:319-401^30.34%ID^E:3e-06^RecName:
LOC113807360	macrophage_mannose_receptor_1-like	7.21461	MRC1_HUMAN^MRC1_HUMAN^Q:317-646,H:672-778^32.46%ID^E:8e-07^RecName:
LOC113800805	uncharacterized_protein_LOC113800805	7.20972	APOD_HUMAN^APOD_HUMAN^Q:175-711,H:17-188^23.66%ID^E:4e-06^RecName:
LOC113812712	uncharacterized_protein_LOC113812712	7.20894	HSP22_DROME^HSP22_DROME^Q:19-123,H:103-137^57.14%ID^E:6e-05^RecName:
LOC113803861	uncharacterized_protein_LOC113803861	7.191	MET24_RAT^MET24_RAT^Q:443-1006,H:126-314^26.67%ID^E:1e-08^RecName:
LOC113800650	delta-sarcoglycan-like	7.18311	SGCD_MOUSE^SGCD_MOUSE^Q:442-1257,H:18-288^36.5%ID^E:4e-43^RecName:
LOC113802088	LOW_QUALITY_PROTEIN:_PDZ_and_LIM_domain_protein_Zasp-like	7.1788	ZASP_DROME^ZASP_DROME^Q:3317-3952,H:1984-2194^64.95%ID^E:1e-87^RecName:
LOC113801918	protein_odd-skipped-related_2-like_isoform_X6	7.16806	ODD2_CAEEL^ODD2_CAEEL^Q:252-377,H:115-156^52.38%ID^E:2e-05^.^.
LOC113811709	ficolin-1-like	7.13748	FCN1_RAT^FCN1_RAT^Q:43-627,H:116-296^38.97%ID^E:2e-35^RecName:
LOC113810765	facilitated_trehalose_transporter_Tret1-2_homolog	7.12948	TRE12_DROME^TRE12_DROME^Q:1046-2386,H:27-466^39.11%ID^E:4e-80^RecName:
LOC113803786	angiotensin-converting_enzyme-like	7.12805	ACE_CHICK^ACE_CHICK^Q:49-1737,H:601-1139^53.53%ID^E:0^RecName:
LOC113803038	ras-related_and_estrogen-regulated_growth_inhibitor-like_protein	7.12348	RAS2_MUCCL^RAS2_MUCCL^Q:280-558,H:83-172^40.86%ID^E:9e-13^RecName:
LOC113816562	uncharacterized_protein_LOC113816562	7.11004	HS2ST_CHICK^HS2ST_CHICK^Q:1087-1329,H:197-274^41.98%ID^E:1e-21^RecName:
LOC113807410	LOW_QUALITY_PROTEIN:_phenoloxidase-activating_factor_2-like	7.09381	PPAF2_HOLDI^PPAF2_HOLDI^Q:211-1131,H:79-403^47.71%ID^E:9e-84^.^.
LOC113810987	glycine_receptor_subunit_alpha-4-like_isoform_X1	7.08432	GLUCL_DROME^GLUCL_DROME^Q:140-1468,H:33-435^28.79%ID^E:1e-47^RecName:
LOC113808467	putative_uncharacterized_protein_YGR160W_isoform_X1	7.07446	CUP7_DROME^CUP7_DROME^Q:299-502,H:29-96^35.29%ID^E:3e-07^RecName:
LOC113807058	prestin-like_isoform_X1	7.0702	S26A5_HUMAN^S26A5_HUMAN^Q:527-2542,H:43-710^36.22%ID^E:5e-132^RecName:
LOC113811343	glycine-rich_protein_5-like_isoform_X2	7.0675	ZAN_MOUSE^ZAN_MOUSE^Q:417-731,H:835-965^27.27%ID^E:1e-05^RecName:
LOC113802977	KNR4/SMI1_homolog	7.04295	CUO6_BLACR^CUO6_BLACR^Q:613-780,H:34-90^42.11%ID^E:8e-06^RecName:
LOC113814909	protein_Skeletor,_isoforms_B/C-like	7.03802	SKEL1_DROME^SKEL1_DROME^Q:57-824,H:21-270^39.62%ID^E:2e-41^RecName:
LOC113806553	muscle_LIM_protein_Mlp84B-like_isoform_X1	7.02944	MLP2_DROME^MLP2_DROME^Q:800-2299,H:12-486^47.44%ID^E:5e-115^RecName:
LOC113810712	alpha-actinin,_sarcomeric-like	7.02575	ACTN_ANOGA^ACTN_ANOGA^Q:172-825,H:705-922^82.11%ID^E:1e-117^RecName:
LOC113802029	extracellular_serine/threonine_protein_CG31145-like	7.02446	FA20C_DROME^FA20C_DROME^Q:271-1293,H:625-965^66.86%ID^E:2e-170^RecName:
LOC113814864	Down_syndrome_cell_adhesion_molecule-like_protein_1_homolog	7.01338	DSCL_DROME^DSCL_DROME^Q:6-1442,H:226-704^38.85%ID^E:1e-82^RecName:
LOC113802329	tryptophan_2,3-dioxygenase-like	6.98377	T23O_ANOGA^T23O_ANOGA^Q:319-1455,H:1-377^61.48%ID^E:3e-146^RecName:
LOC113805468	alpha-actinin,_sarcomeric-like_isoform_X2	6.95551	ACTN_DROME^ACTN_DROME^Q:266-1807,H:116-659^76.47%ID^E:0^RecName:
LOC113809920	uncharacterized_protein_LOC113809920	6.94802	GP161_XENTR^GP161_XENTR^Q:952-1362,H:87-223^43.8%ID^E:3e-24^RecName:
LOC113805568	MAM_domain-containing_glycosylphosphatidylinositol_anchor_protein_2-like	6.93544	MDGA2_RAT^MDGA2_RAT^Q:46-249,H:294-366^31.65%ID^E:7e-05^RecName:
LOC113819367	beta-1,4-galactosyltransferase_4-like_isoform_X1	6.93498	B4GT4_CRIGR^B4GT4_CRIGR^Q:634-1422,H:67-334^42.01%ID^E:1e-63^RecName:
LOC113811007	carbohydrate_sulfotransferase_10-like	6.92579	CHSTA_CHICK^CHSTA_CHICK^Q:173-724,H:176-356^30.77%ID^E:5e-17^RecName:
LOC113819745	hemolymph_clottable_protein-like	6.92107	CLOT_PENMO^CLOT_PENMO^Q:166-5106,H:20-1670^79.84%ID^E:0^RecName:
LOC113812907	caskin-1-like	6.90646	CSKI2_HUMAN^CSKI2_HUMAN^Q:964-1365,H:488-621^32.09%ID^E:5e-14^RecName:
LOC113806560	sialin-like	6.90494	PICO_DROME^PICO_DROME^Q:1157-2008,H:210-498^35.99%ID^E:5e-61^RecName:
LOC113805211	uncharacterized_protein_LOC113805211	6.90426	POSTN_MOUSE^POSTN_MOUSE^Q:160-1989,H:43-634^30.77%ID^E:2e-81^RecName:
LOC113811347	toll-like_receptor_Tollo	6.89545	TOLL6_DROME^TOLL6_DROME^Q:1247-4873,H:78-1292^36.98%ID^E:0^.^.
LOC113820185	fibrocystin-L-like	6.89041	PKHL1_MOUSE^PKHL1_MOUSE^Q:5267-12478,H:1792-4170^37.49%ID^E:0^RecName:
LOC113812676	Down_syndrome_cell_adhesion_molecule-like_protein_1_homolog	6.88044	DSCAM_CHICK^DSCAM_CHICK^Q:417-2312,H:948-1543^35.47%ID^E:6e-98^RecName:
LOC113813472	galactosylceramide_sulfotransferase-like	6.87288	G3ST1_MOUSE^G3ST1_MOUSE^Q:191-1132,H:66-423^29.67%ID^E:4e-35^RecName:
LOC113819263	actin-like	6.86158	ACT2_XENTR^ACT2_XENTR^Q:52-1182,H:1-377^88.33%ID^E:0^RecName:
LOC113820939	protein_mab-21-like_2	6.84248	MB211_MOUSE^MB211_MOUSE^Q:513-1559,H:3-343^60.46%ID^E:7e-154^RecName:
LOC113818935	uncharacterized_protein_LOC113818935	6.83121	CANB_DROME^CANB_DROME^Q:417-2132,H:231-720^41.48%ID^E:2e-137^RecName:
LOC113812709	uncharacterized_protein_LOC113812709	6.81837	HSP26_DROME^HSP26_DROME^Q:505-843,H:68-178^36.52%ID^E:5e-11^RecName:
LOC113799976	high-affinity_choline_transporter_1-like	6.80897	SC5A7_DROME^SC5A7_DROME^Q:161-1825,H:1-550^56.27%ID^E:0^RecName:
LOC113804303	gamma-aminobutyric_acid_receptor_subunit_gamma-1-like	6.80349	GBRG1_HUMAN^GBRG1_HUMAN^Q:357-1181,H:64-336^24.65%ID^E:1e-19^RecName:
LOC113812834	LOW_QUALITY_PROTEIN:_transforming_growth_factor-beta-induced_protein_ig-h3-like	6.79608	BGH3_BOVIN^BGH3_BOVIN^Q:131-1972,H:57-632^26.68%ID^E:4e-44^RecName:
LOC113820938	protein_mab-21-like_2	6.79065	MAB21_DROPS^MAB21_DROPS^Q:295-1392,H:1-365^70.49%ID^E:1e-161^RecName:
LOC113800314	venom_protease-like	6.77906	VSP1_SCOSU^VSP1_SCOSU^Q:507-1322,H:14-272^34.88%ID^E:3e-29^RecName:
LOC113808566	nucleolysin_TIA-1-like	6.77114	TIA1_HUMAN^TIA1_HUMAN^Q:2-487,H:136-297^65.64%ID^E:2e-60^RecName:
LOC113815119	actin,_muscle-like	6.76032	ACT_MANSE^ACT_MANSE^Q:122-1249,H:1-376^93.62%ID^E:0^RecName:
LOC113813443	uncharacterized_protein_LOC113813443	6.75953	NUDT3_HUMAN^NUDT3_HUMAN^Q:1113-1520,H:10-143^46.38%ID^E:5e-35^RecName:
LOC113817115	tetraspanin-18-like	6.74175	CD82_HUMAN^CD82_HUMAN^Q:246-443,H:193-253^33.33%ID^E:3e-06^RecName:
LOC113815489	E3_ubiquitin-protein_ligase_MARCH8-like	6.73937	MARH8_MOUSE^MARH8_MOUSE^Q:304-945,H:36-239^62.84%ID^E:5e-91^RecName:
LOC113806450	homeobox_protein_MSX-2-like	6.72011	HM17_APIME^HM17_APIME^Q:910-1146,H:1-79^84.81%ID^E:4e-38^RecName:
LOC113807856	uncharacterized_protein_LOC113807856	6.70311	PROHY_STRGD^PROHY_STRGD^Q:55-486,H:14-157^30.41%ID^E:4e-12^.^.
LOC113820736	uncharacterized_protein_LOC113820736	6.69843	TU91_LOPOL^TU91_LOPOL^Q:316-447,H:26-70^48.89%ID^E:2e-05^RecName:
LOC113807707	venom_protease-like	6.68458	PCE_TACTR^PCE_TACTR^Q:649-1392,H:118-370^41.31%ID^E:4e-47^RecName:
LOC113805585	uncharacterized_protein_LOC113805585	6.6752	DYC1_CAEEL^DYC1_CAEEL^Q:34-363,H:39-151^69.03%ID^E:4e-46^RecName:
LOC113809002	LOW_QUALITY_PROTEIN:_uncharacterized_protein_LOC113809002	6.67443	LRIG2_HUMAN^LRIG2_HUMAN^Q:361-1341,H:146-493^26.55%ID^E:7e-16^RecName:
LOC113817061	uncharacterized_protein_LOC113817061	6.6658	LECH_CHICK^LECH_CHICK^Q:437-721,H:109-203^29.7%ID^E:0.0002^RecName:
LOC113802337	organic_cation_transporter_protein-like	6.661	ORCT_DROME^ORCT_DROME^Q:189-1349,H:35-397^30.3%ID^E:2e-50^RecName:
LOC113808062	alpha-2-macroglobulin-like_protein_1	6.6558	A2ML1_HUMAN^A2ML1_HUMAN^Q:220-2556,H:655-1448^32.52%ID^E:1e-95^RecName:
LOC113805424	putative_uncharacterized_protein_DDB_G0291608	6.63943	CUO6_BLACR^CUO6_BLACR^Q:235-411,H:37-96^45%ID^E:2e-06^RecName:
LOC113817747	neural_cell_adhesion_molecule_1-like_isoform_X1	6.63337	NCAM1_CHICK^NCAM1_CHICK^Q:807-1793,H:267-600^24.86%ID^E:7e-22^RecName:
LOC113811107	pro-resilin-like_isoform_X1	6.6297	RESIL_DROME^RESIL_DROME^Q:190-384,H:343-406^50.77%ID^E:1e-09^RecName:
LOC113816686	glutathione_peroxidase-like	6.62905	GPX_PROCL^GPX_PROCL^Q:79-408,H:64-171^52.25%ID^E:2e-28^RecName:
LOC113802281	SET_and_MYND_domain-containing_protein_4-like_isoform_X1	6.60088	SMYD4_CHICK^SMYD4_CHICK^Q:1042-2424,H:77-570^25.34%ID^E:4e-27^RecName:
LOC113804535	waprin-Phi1-like	6.59628	WFD18_MOUSE^WFD18_MOUSE^Q:120-302,H:13-73^39.34%ID^E:5e-07^RecName:
LOC113812716	uncharacterized_protein_LOC113812716	6.58968	L2EFL_DROME^L2EFL_DROME^Q:362-832,H:25-186^31.14%ID^E:2e-10^RecName:
LOC113812150	uncharacterized_protein_LOC113812150	6.5791	HSP22_DROME^HSP22_DROME^Q:1174-1497,H:49-154^38.89%ID^E:1e-12^RecName:
LOC113811025	cuticle_protein_AMP4-like	6.56573	CU03_HOMAM^CU03_HOMAM^Q:147-359,H:3-73^57.75%ID^E:3e-22^RecName:
LOC113802491	homeobox_protein_araucan-like	6.55753	CAUP_DROME^CAUP_DROME^Q:288-833,H:111-296^72.58%ID^E:2e-62^RecName:
LOC113814335	dentin_sialophosphoprotein-like	6.55666	ZC21A_MOUSE^ZC21A_MOUSE^Q:3592-3690,H:290-322^66.67%ID^E:4e-07^RecName:
LOC113802206	potassium_voltage-gated_channel_protein_Shab-like	6.52336	KCNAB_DROME^KCNAB_DROME^Q:94-1584,H:246-781^75.93%ID^E:0^RecName:
LOC113802002	myosin_heavy_chain,_muscle-like	6.52124	MYSA_DROME^MYSA_DROME^Q:1-828,H:284-559^68.12%ID^E:4e-124^RecName:
LOC113808294	SET_and_MYND_domain-containing_protein_4-like	6.51939	SMYD4_PONAB^SMYD4_PONAB^Q:111-1223,H:244-595^23.62%ID^E:2e-18^RecName:
LOC113808535	LOW_QUALITY_PROTEIN:_hemicentin-1-like	6.51803	HMCN2_HUMAN^HMCN2_HUMAN^Q:283-2811,H:1857-2630^25.48%ID^E:2e-30^RecName:
LOC113802012	myosin_heavy_chain,_muscle-like	6.51758	MYSA_DROME^MYSA_DROME^Q:4-4689,H:334-1897^67.84%ID^E:0^RecName:
LOC113807593	actin-2-like	6.51163	ACT2_CAEEL^ACT2_CAEEL^Q:102-1232,H:1-376^93.37%ID^E:0^RecName:
LOC113809170	glucoside_xylosyltransferase_1-like	6.50844	GXLT2_MOUSE^GXLT2_MOUSE^Q:759-1694,H:81-385^26.99%ID^E:1e-15^RecName:
LOC113808052	alpha-2-macroglobulin-like_protein_1	6.50459	OVOS_CHICK^OVOS_CHICK^Q:1-1092,H:1065-1455^31.03%ID^E:6e-33^RecName:
LOC113816480	serine/threonine-protein_kinase_meng-po-like	6.4991	SBKH_DROME^SBKH_DROME^Q:168-1229,H:79-441^38.29%ID^E:1e-68^.^.
LOC113815329	spondin-2-like	6.49702	SPON2_HUMAN^SPON2_HUMAN^Q:207-1265,H:28-325^37.67%ID^E:5e-65^RecName:
LOC113807224	serine/arginine_repetitive_matrix_protein_2-like	6.49275	SMTN_MOUSE^SMTN_MOUSE^Q:6261-6593,H:803-912^57.14%ID^E:4e-33^RecName:
LOC113811986	zinc_finger_C2HC_domain-containing_protein_1A-like_isoform_X2	6.48669	ZC21A_HUMAN^ZC21A_HUMAN^Q:636-1040,H:16-148^47.83%ID^E:1e-28^RecName:
LOC113815136	actin-like	6.48259	ACT2_BACDO^ACT2_BACDO^Q:16-1146,H:1-376^90.19%ID^E:0^RecName:
LOC113820833	eye-specific_diacylglycerol_kinase-like	6.46978	DGK2_DROME^DGK2_DROME^Q:523-897,H:56-194^46.04%ID^E:7e-15^RecName:
LOC113819613	cell_adhesion_molecule_3-like	6.4678	CADM3_HUMAN^CADM3_HUMAN^Q:354-668,H:83-183^28.57%ID^E:3e-07^RecName:
LOC113816226	C-type_lectin_domain_family_17,_member_A-like	6.45508	CL17A_HUMAN^CL17A_HUMAN^Q:257-667,H:253-375^34.31%ID^E:3e-12^RecName:
LOC113814291	ninjurin-1-like_isoform_X1	6.44256	NINJ2_MOUSE^NINJ2_MOUSE^Q:26-190,H:19-73^49.09%ID^E:3e-09^RecName:
LOC113806595	skin_secretory_protein_xP2-like,_partial	6.43314	CU17_BOMMO^CU17_BOMMO^Q:1336-1536,H:43-113^33.8%ID^E:0.0003^RecName:
LOC113813247	uncharacterized_protein_LOC113813247,_partial	6.43042	RN207_DANRE^RN207_DANRE^Q:2-679,H:332-561^33.05%ID^E:8e-34^.^.
LOC113813536	troponin_C,_isotype_gamma-like_isoform_X1	6.42869	TNNC_TYRPU^TNNC_TYRPU^Q:274-552,H:7-99^48.39%ID^E:4e-22^.^.`TNNC_TYRPU^TNNC_TYRPU^Q:271-477,H:82-150^34.78%ID^E:2e-06^.^.
LOC113812179	organic_cation_transporter_protein-like	6.42815	ORCT_DROME^ORCT_DROME^Q:143-1624,H:1-467^30.66%ID^E:8e-65^RecName:
LOC113806356	E3_ubiquitin-protein_ligase_AMFR-like	6.39345	RN145_MOUSE^RN145_MOUSE^Q:1059-1331,H:489-578^36.56%ID^E:7e-12^RecName:
LOC113815213	carboxypeptidase_A2-like	6.39231	CBPA2_RAT^CBPA2_RAT^Q:26-604,H:218-413^29.35%ID^E:5e-13^RecName:
LOC113817231	LOW_QUALITY_PROTEIN:_myoferlin-like	6.39075	MYOF_MOUSE^MYOF_MOUSE^Q:166-5640,H:189-2037^40.85%ID^E:0^RecName:
LOC113809754	chorion_peroxidase-like	6.38823	PERC_DROME^PERC_DROME^Q:1-366,H:682-808^46.88%ID^E:1e-24^RecName:
LOC113806055	proton_channel_OtopLc-like	6.36942	OTOP_DROME^OTOP_DROME^Q:23-1798,H:897-1451^34.86%ID^E:2e-106^.^.
LOC113818369	uncharacterized_protein_LOC113818369	6.36651	SUP9_CAEEL^SUP9_CAEEL^Q:769-978,H:170-241^41.1%ID^E:2e-11^RecName:
LOC113808138	neuroblast_differentiation-associated_protein_AHNAK-like	6.35989	AHNK_HUMAN^AHNK_HUMAN^Q:699-1880,H:4655-5005^23.04%ID^E:2e-06^RecName:
LOC113811604	uncharacterized_protein_LOC113811604_isoform_X2	6.35692	ALN1_DICDI^ALN1_DICDI^Q:58-1380,H:20-473^45.95%ID^E:4e-122^RecName:
LOC113811315	cuticle_protein_AM1159-like	6.35098	CUPA2_CANPG^CUPA2_CANPG^Q:120-434,H:1-105^71.43%ID^E:2e-26^RecName:
LOC113800206	prolyl_4-hydroxylase_subunit_alpha-1-like	6.34607	P4HA1_RAT^P4HA1_RAT^Q:887-1747,H:252-534^36.91%ID^E:3e-49^RecName:
LOC113804200	LOW_QUALITY_PROTEIN:_uncharacterized_protein_LOC113804200	6.33917	PPAF2_HOLDI^PPAF2_HOLDI^Q:1997-2749,H:139-401^39.56%ID^E:3e-49^.^.
LOC113814531	uncharacterized_protein_LOC113814531	6.33753	OBSTE_DROME^OBSTE_DROME^Q:92-730,H:5-225^35.71%ID^E:2e-35^.^.
LOC113804701	protein_amalgam-like	6.33738	AMAL_DROME^AMAL_DROME^Q:169-1008,H:31-330^30.67%ID^E:3e-34^RecName:
LOC113800592	transmembrane_and_TPR_repeat-containing_protein_2-like	6.32965	TMTC2_HUMAN^TMTC2_HUMAN^Q:13-2322,H:29-831^47.78%ID^E:0^RecName:
LOC113814919	hemicentin-1-like	6.32342	HMCN1_MOUSE^HMCN1_MOUSE^Q:70-471,H:1509-1632^32.35%ID^E:2e-06^.^.`HMCN1_MOUSE^HMCN1_MOUSE^Q:58-471,H:1785-1914^34.93%ID^E:7e-06^.^.`HMCN1_MOUSE^HMCN1_MOUSE^Q:55-441,H:2625-2748^30.6%ID^E:3e-05^.^.`HMCN1_MOUSE^HMCN1_MOUSE^Q:55-471,H:3014-3148^30.34%ID^E:0.0001^.^.`HMCN1_MOUSE^HMCN1_MOUSE^Q:19-552,H:834-1005^26.04%ID^E:0.0003^.^.
LOC113803369	uncharacterized_protein_LOC113803369	6.32285	TUTLB_RAT^TUTLB_RAT^Q:941-1273,H:157-263^33.93%ID^E:2e-06^.^.
LOC113807364	alpha-(1,6)-fucosyltransferase-like	6.32098	FUT8_XENTR^FUT8_XENTR^Q:322-1692,H:126-578^39.57%ID^E:1e-117^RecName:
LOC113802417	cadherin-related_tumor_suppressor-like	6.30908	FAT_DROME^FAT_DROME^Q:6-9686,H:1808-5147^51.3%ID^E:0^RecName:
LOC113818189	ankyrin_repeat_and_SOCS_box_protein_3-like	6.29395	ANKS3_MOUSE^ANKS3_MOUSE^Q:431-940,H:43-206^30%ID^E:8e-13^RecName:
LOC113799921	uncharacterized_protein_LOC113799921	6.28859	MUC2_RAT^MUC2_RAT^Q:214-600,H:357-481^25.56%ID^E:0.0003^RecName:
LOC113811397	aminopeptidase_N-like	6.28122	AMPN_PIG^AMPN_PIG^Q:449-3037,H:71-959^41.26%ID^E:0^RecName:
LOC113816680	inhibin_beta_B_chain-like	6.28024	INHBB_PIG^INHBB_PIG^Q:1-780,H:161-406^40.68%ID^E:3e-50^RecName:
LOC113818986	troponin_C,_isotype_gamma-like	6.2738	TNNC3_BLAGE^TNNC3_BLAGE^Q:23-490,H:2-154^62.82%ID^E:3e-36^.^.
LOC113817800	tubulin_alpha-2/alpha-4_chain-like	6.26502	TBA_LYTPI^TBA_LYTPI^Q:1-150,H:101-150^94%ID^E:4e-24^RecName:
LOC113814036	protein_unc-13_homolog_D-like	6.26118	UN13B_DROME^UN13B_DROME^Q:66-1937,H:515-1150^22.62%ID^E:4e-30^.^.
LOC113806088	LOW_QUALITY_PROTEIN:_uncharacterized_protein_LOC113806088	6.24789	LRP1B_HUMAN^LRP1B_HUMAN^Q:4573-5196,H:3436-3629^38.5%ID^E:6e-28^RecName:
LOC113806805	inter-alpha-trypsin_inhibitor_heavy_chain_H3-like	6.23979	ITIH3_BOVIN^ITIH3_BOVIN^Q:53-484,H:745-890^34.62%ID^E:1e-08^RecName:
LOC113810249	discoidin_domain-containing_receptor_2-like,_partial	6.21299	DDR2_HUMAN^DDR2_HUMAN^Q:1706-2422,H:551-800^58.73%ID^E:3e-92^RecName:
LOC113820944	LOW_QUALITY_PROTEIN:_tropomyosin-like	6.20242	TPM_METEN^TPM_METEN^Q:1-612,H:71-274^91.22%ID^E:2e-86^RecName:
LOC113802346	uncharacterized_protein_LOC113802346	6.20227	TX11A_CORWE^TX11A_CORWE^Q:124-312,H:33-86^46.03%ID^E:1e-09^.^.
LOC113819436	transmembrane_protease_serine_9-like	6.19344	PCE_TACTR^PCE_TACTR^Q:764-1459,H:127-370^35.37%ID^E:3e-40^RecName:
LOC113818299	uncharacterized_protein_LOC113818299_isoform_X2	6.19128	CPMD8_HUMAN^CPMD8_HUMAN^Q:557-964,H:951-1088^32.39%ID^E:3e-15^RecName:
LOC113803072	uncharacterized_protein_LOC113803072	6.18344	ADA10_HUMAN^ADA10_HUMAN^Q:1240-2808,H:157-679^46.84%ID^E:1e-128^RecName:
LOC113811398	protein_espinas-like	6.16063	PRIC3_HUMAN^PRIC3_HUMAN^Q:496-597,H:72-105^85.29%ID^E:2e-10^RecName:
LOC113815686	4-hydroxyphenylpyruvate_dioxygenase-like	6.15336	HPPD_RAT^HPPD_RAT^Q:122-1294,H:1-381^66.41%ID^E:0^RecName:
LOC113819561	LOW_QUALITY_PROTEIN:_titin-like	6.15311	TITIN_DROME^TITIN_DROME^Q:410-14683,H:72-4793^56.99%ID^E:0^RecName:
LOC113812727	tubulin_alpha-1A_chain	6.14815	TBA3_RAT^TBA3_RAT^Q:1-1308,H:2-437^97.94%ID^E:0^RecName:
LOC113806813	inter-alpha-trypsin_inhibitor_heavy_chain_H3-like	6.14696	ITIH3_PONAB^ITIH3_PONAB^Q:190-1686,H:42-561^34.28%ID^E:6e-79^RecName:
LOC113814033	protein_unc-13_homolog_D-like	6.13978	UN13B_DROME^UN13B_DROME^Q:1328-2686,H:515-984^22.85%ID^E:8e-25^.^.
LOC113813804	uncharacterized_protein_LOC113813804	6.13658	ANKR6_HUMAN^ANKR6_HUMAN^Q:6-578,H:77-266^51.31%ID^E:5e-50^RecName:
LOC113810749	acetylcholine_receptor_subunit_alpha-like_1	6.13633	ACHA4_RAT^ACHA4_RAT^Q:341-961,H:150-349^32.7%ID^E:1e-33^RecName:
LOC113801973	metalloreductase_STEAP3-like	6.13482	STEA3_HUMAN^STEA3_HUMAN^Q:102-221,H:25-64^47.5%ID^E:6e-07^RecName:
LOC113801258	calcitonin_gene-related_peptide_type_1_receptor-like	6.12688	CALRL_DANRE^CALRL_DANRE^Q:4-807,H:144-411^41.18%ID^E:3e-55^RecName:
LOC113812868	GTP-binding_protein_Rhes-like	6.12644	RHES_RAT^RHES_RAT^Q:730-1482,H:15-251^41.57%ID^E:1e-43^RecName:
LOC113802432	LOW_QUALITY_PROTEIN:_uncharacterized_protein_LOC113802432	6.12365	LIMA1_MOUSE^LIMA1_MOUSE^Q:8634-9104,H:374-525^33.12%ID^E:1e-13^RecName:
LOC113806211	multiple_inositol_polyphosphate_phosphatase_1-like	6.10853	MINP1_DROME^MINP1_DROME^Q:190-1380,H:19-422^30.27%ID^E:5e-42^.^.
LOC113815839	methyltransferase-like_protein_22	6.10237	MET22_HUMAN^MET22_HUMAN^Q:321-989,H:159-401^33.61%ID^E:5e-30^RecName:
LOC113800184	phenoloxidase-activating_factor_3-like	6.09886	PPAF3_HOLDI^PPAF3_HOLDI^Q:646-1302,H:127-345^33.62%ID^E:7e-33^.^.
LOC113807670	sodium-coupled_monocarboxylate_transporter_1-like	6.09848	SC5A8_DANRE^SC5A8_DANRE^Q:551-2308,H:11-599^35.16%ID^E:4e-107^RecName:
LOC113812917	carbohydrate_sulfotransferase_11-like_isoform_X2	6.09811	CHSTB_HUMAN^CHSTB_HUMAN^Q:370-1170,H:77-345^33.57%ID^E:6e-39^RecName:
LOC113802821	uncharacterized_protein_LOC113802821	6.08085	ASO_CUCMA^ASO_CUCMA^Q:2122-3504,H:48-487^26.76%ID^E:4e-35^RecName:
LOC113812746	ATP-binding_cassette_sub-family_C_member_Sur-like	6.05843	ABCC9_HUMAN^ABCC9_HUMAN^Q:1357-3060,H:404-912^32.19%ID^E:5e-63^RecName:
LOC113814603	carbohydrate_sulfotransferase_5-like	6.04971	CHST5_MOUSE^CHST5_MOUSE^Q:277-1098,H:50-371^26.75%ID^E:1e-19^RecName:
LOC113808063	uncharacterized_protein_LOC113808063	6.03789	PZP_MOUSE^PZP_MOUSE^Q:187-387,H:128-193^46.48%ID^E:2e-08^RecName:
LOC113810257	serine_protease_55-like	6.03507	TMPS7_MOUSE^TMPS7_MOUSE^Q:2-451,H:672-822^41.03%ID^E:9e-28^RecName:
LOC113805602	SET_domain-containing_protein_SmydA-8-like_isoform_X1	6.03305	MSTAA_DROME^MSTAA_DROME^Q:353-1240,H:57-354^33.87%ID^E:4e-43^RecName:
LOC113805621	acylcarnitine_hydrolase-like	6.02633	EST2C_MOUSE^EST2C_MOUSE^Q:16-465,H:116-247^43.71%ID^E:2e-30^RecName:
LOC113807409	calcium-activated_potassium_channel_slowpoke-like	6.02186	SLO_DROME^SLO_DROME^Q:26-3076,H:153-1170^80.77%ID^E:0^RecName:
LOC113811120	pro-resilin-like_isoform_X3	5.99491	RESIL_DROME^RESIL_DROME^Q:86-298,H:337-406^43.66%ID^E:4e-06^RecName:
LOC113802366	centrosomal_and_chromosomal_factor-like	5.9863	CORTO_DROME^CORTO_DROME^Q:184-300,H:140-180^60.98%ID^E:5e-05^RecName:
LOC113805171	discoidin_domain-containing_receptor_2-like	5.96707	DDR1_HUMAN^DDR1_HUMAN^Q:2305-3297,H:565-910^47.7%ID^E:2e-79^RecName:
LOC113813172	actin-2,_muscle-specific-like	5.95247	ACT2_BACDO^ACT2_BACDO^Q:94-1221,H:1-376^94.41%ID^E:0^RecName:
LOC113816369	uncharacterized_protein_LOC113816369_isoform_X2	5.94861	NOSTN_HUMAN^NOSTN_HUMAN^Q:86-1510,H:68-495^27.86%ID^E:2e-49^RecName:
LOC113814289	zinc_finger_protein_GLIS2-like	5.94603	GLIS2_MOUSE^GLIS2_MOUSE^Q:650-1177,H:155-326^58.99%ID^E:5e-62^RecName:
LOC113815624	vang-like_protein_2	5.94431	VANG1_HUMAN^VANG1_HUMAN^Q:1263-2639,H:68-524^54.11%ID^E:2e-127^RecName:
LOC113803317	heat_shock_70_kDa_protein_12A-like	5.92134	HS12A_HUMAN^HS12A_HUMAN^Q:241-2040,H:96-674^52.08%ID^E:0^RecName:
LOC113807797	mesocentin-like	5.9191	CUPC1_CANPG^CUPC1_CANPG^Q:137-442,H:1-112^59.65%ID^E:6e-31^RecName:
LOC113801974	ras-related_protein_Rab-23-like	5.90459	RAB23_MOUSE^RAB23_MOUSE^Q:139-282,H:3-51^79.59%ID^E:2e-15^RecName:
LOC113813659	filamin-B-like	5.90415	FLNB_MOUSE^FLNB_MOUSE^Q:16-1092,H:84-447^27.7%ID^E:9e-28^RecName:
LOC113810645	uncharacterized_protein_LOC113810645_isoform_X2	5.90228	PPIB1_RHIO9^PPIB1_RHIO9^Q:1250-1762,H:19-195^27.47%ID^E:2e-06^RecName:
LOC113807396	immunoglobulin-like_and_fibronectin_type_III_domain-containing_protein_1	5.88596	TITIN_DROME^TITIN_DROME^Q:232-570,H:17859-17969^37.17%ID^E:4e-12^RecName:
LOC113817062	collagen_alpha-2(XI)_chain-like	5.87253	MY15B_HUMAN^MY15B_HUMAN^Q:2977-3552,H:1221-1416^33.5%ID^E:2e-20^RecName:
LOC113808181	LOW_QUALITY_PROTEIN:_protein_Skeletor,_isoforms_B/C-like	5.87123	SKEL1_DROME^SKEL1_DROME^Q:1-957,H:135-454^56%ID^E:9e-116^RecName:
LOC113813212	protein_limb_expression_1_homolog	5.87026	LIX1_DROME^LIX1_DROME^Q:3-740,H:26-262^78.46%ID^E:2e-114^.^.
LOC113806288	leukocyte_elastase_inhibitor-like	5.86493	SPB3_HUMAN^SPB3_HUMAN^Q:251-1375,H:1-390^31.23%ID^E:8e-42^RecName:
LOC113806020	LOW_QUALITY_PROTEIN:_thrombospondin_type-1_domain-containing_protein_4-like	5.86293	ATL4_RAT^ATL4_RAT^Q:451-2523,H:325-993^37.03%ID^E:2e-117^RecName:
LOC113802340	2-amino-3-ketobutyrate_coenzyme_A_ligase,_mitochondrial-like	5.85517	KBL_HUMAN^KBL_HUMAN^Q:621-1829,H:17-418^70.47%ID^E:1e-179^RecName:
LOC113804229	LOW_QUALITY_PROTEIN:_adhesion_G_protein-coupled_receptor_B1-like	5.85013	CELR3_MOUSE^CELR3_MOUSE^Q:1870-3150,H:2249-2672^24.49%ID^E:5e-20^RecName:
LOC113817588	uncharacterized_protein_LOC113817588	5.84822	NAS34_CAEEL^NAS34_CAEEL^Q:476-655,H:148-208^42.19%ID^E:0.0002^RecName:
LOC113807301	LOW_QUALITY_PROTEIN:_integrin_alpha-PS1-like	5.84423	ITA1_DROME^ITA1_DROME^Q:1-2484,H:76-899^40.53%ID^E:0^RecName:
LOC113818131	dual_specificity_protein_phosphatase_23-like	5.83648	DUS23_MOUSE^DUS23_MOUSE^Q:180-602,H:5-145^39.72%ID^E:1e-30^RecName:
LOC113807843	ATP-dependent_(S)-NAD(P)H-hydrate_dehydratase-like	5.83633	NNRD_RAT^NNRD_RAT^Q:163-1050,H:48-341^49.83%ID^E:6e-80^RecName:
LOC113811187	R-spondin-3-like	5.82957	RSPO2_XENLA^RSPO2_XENLA^Q:358-657,H:22-130^33.64%ID^E:2e-11^RecName:
LOC113813921	ras_association_domain-containing_protein_10-like	5.8267	RASFA_XENLA^RASFA_XENLA^Q:19-633,H:8-245^30.58%ID^E:9e-18^RecName:
LOC113812874	alkaline_phosphatase-like_isoform_X2	5.82425	PPBT_CHICK^PPBT_CHICK^Q:217-1629,H:26-492^50%ID^E:4e-125^RecName:
LOC113804113	uncharacterized_protein_LOC113804113	5.82098	CA021_HUMAN^CA021_HUMAN^Q:127-264,H:76-120^56.52%ID^E:6e-05^RecName:
LOC113813424	beta-hexosaminidase_subunit_beta-like,_partial	5.81389	HEXB_MOUSE^HEXB_MOUSE^Q:136-1131,H:137-452^45.95%ID^E:4e-98^RecName:
LOC113808540	nephrin-like	5.81078	NPHN_RAT^NPHN_RAT^Q:477-1061,H:453-631^27.54%ID^E:4e-06^RecName:
LOC113800544	G-protein_coupled_receptor_Mth2-like_isoform_X2	5.80831	MTH2_DROSI^MTH2_DROSI^Q:371-904,H:153-329^20.67%ID^E:3e-06^RecName:
LOC113802906	laminin_subunit_alpha-like	5.79246	LAMA_DROME^LAMA_DROME^Q:4-9465,H:125-3263^41.82%ID^E:0^RecName:
LOC113801922	ATP-binding_cassette_sub-family_A_member_1-like	5.7886	ABCA1_MOUSE^ABCA1_MOUSE^Q:31-2706,H:500-1389^29.34%ID^E:5e-101^RecName:
LOC113804370	cuticle_protein_CP1499-like	5.78816	CUPC5_CANPG^CUPC5_CANPG^Q:97-564,H:1-164^46.43%ID^E:2e-22^RecName:
LOC113814651	eukaryotic_translation_initiation_factor_4E-binding_protein_Mextli-like_isoform_X1	5.78388	MXT_DROME^MXT_DROME^Q:610-915,H:203-304^87.25%ID^E:7e-50^.^.`MXT_DROME^MXT_DROME^Q:70-411,H:13-127^40.68%ID^E:1e-15^.^.`MXT_DROME^MXT_DROME^Q:1072-1731,H:409-614^26.91%ID^E:1e-08^.^.
LOC113816230	uncharacterized_protein_LOC113816230	5.78138	CU27_MANSE^CU27_MANSE^Q:844-1032,H:70-131^36.51%ID^E:0.0002^RecName:
LOC113813208	rho_GTPase-activating_protein_6-like,_partial	5.77551	RHG06_HUMAN^RHG06_HUMAN^Q:1015-1695,H:409-633^49.78%ID^E:2e-56^RecName:
LOC113811463	ankyrin-3-like_isoform_X22	5.76823	ANK2_HUMAN^ANK2_HUMAN^Q:219-2843,H:27-876^67.16%ID^E:0^RecName:
LOC113814859	plasma_membrane-associated_coenzyme_Q6_reductase_PGA3-like	5.7612	PGA3_YEAST^PGA3_YEAST^Q:472-1191,H:66-312^34.68%ID^E:3e-47^RecName:
LOC113818905	uncharacterized_protein_LOC113818905	5.74723	NAB_DROME^NAB_DROME^Q:55-264,H:347-418^72.22%ID^E:3e-25^RecName:
LOC113805269	twisted_gastrulation_protein_homolog_1-B-like	5.74478	TWSG1_MOUSE^TWSG1_MOUSE^Q:1-411,H:75-220^39.19%ID^E:7e-27^RecName:
LOC113813109	LOW_QUALITY_PROTEIN:_probable_imidazolonepropionase	5.73691	HUTI_NEMVE^HUTI_NEMVE^Q:3-899,H:152-429^58.33%ID^E:1e-116^RecName:
LOC113816992	ATP-binding_cassette_sub-family_G_member_8-like	5.73451	ABCG8_HUMAN^ABCG8_HUMAN^Q:12-1454,H:112-612^27.29%ID^E:3e-38^RecName:
LOC113814792	sodium-_and_chloride-dependent_glycine_transporter_1-like	5.71483	SC6A9_XENLA^SC6A9_XENLA^Q:40-1131,H:234-603^45.33%ID^E:1e-92^RecName:
LOC113813865	venom_peptide_isomerase_heavy_chain-like	5.71416	CFB_TACTR^CFB_TACTR^Q:159-1223,H:34-389^30.16%ID^E:9e-44^RecName:
LOC113807595	CD109_antigen-like	5.70953	CD109_HUMAN^CD109_HUMAN^Q:3-1712,H:902-1422^25.73%ID^E:1e-31^RecName:
LOC113819644	sodium-coupled_monocarboxylate_transporter_1-like	5.70584	SC5A8_HUMAN^SC5A8_HUMAN^Q:247-2028,H:14-607^44.88%ID^E:5e-150^RecName:
LOC113806394	uncharacterized_protein_LOC113806394	5.69649	SODCP_VITVI^SODCP_VITVI^Q:777-1325,H:35-209^43.24%ID^E:4e-24^RecName:
LOC113802349	irregular_chiasm_C-roughest_protein-like	5.69027	ICCR_DROME^ICCR_DROME^Q:55-1089,H:166-535^27.3%ID^E:2e-46^RecName:
LOC113816317	LOW_QUALITY_PROTEIN:_troponin_C-like	5.68249	TNNCA_HOMAM^TNNCA_HOMAM^Q:126-575,H:1-150^82.67%ID^E:7e-71^RecName:
LOC113820902	probable_dual_specificity_protein_kinase_madd-3_isoform_X5	5.67805	DOA_DROME^DOA_DROME^Q:2764-3831,H:459-810^73.76%ID^E:0^RecName:
LOC113809236	alpha-L-iduronidase-like	5.66331	IDUA_MOUSE^IDUA_MOUSE^Q:436-1563,H:23-399^49.21%ID^E:2e-113^RecName:
LOC113806353	cadherin-87A-like	5.66066	CAD87_DROME^CAD87_DROME^Q:1804-5691,H:608-1891^43.53%ID^E:0^RecName:
LOC113811113	pro-resilin-like_isoform_X3	5.65015	RESIL_DROME^RESIL_DROME^Q:161-355,H:343-406^50.77%ID^E:4e-09^RecName:
LOC113813945	innexin_inx2-like	5.63456	INX2_SCHAM^INX2_SCHAM^Q:541-1071,H:181-358^61.8%ID^E:4e-53^RecName:
LOC113808481	C-type_lectin-like	5.63392	LECH_CHICK^LECH_CHICK^Q:312-686,H:85-202^27.78%ID^E:5e-11^RecName:
LOC113811248	annulin-like_isoform_X1	5.62805	ANNU_SCHAM^ANNU_SCHAM^Q:312-2513,H:1-755^49.47%ID^E:0^RecName:
LOC113803679	probable_G-protein_coupled_receptor_B0563.6	5.62743	YT66_CAEEL^YT66_CAEEL^Q:277-672,H:195-323^37.59%ID^E:3e-15^RecName:
LOC113800311	uncharacterized_protein_LOC113800311	5.62431	PCE_TACTR^PCE_TACTR^Q:2151-2930,H:110-373^37.78%ID^E:3e-32^RecName:
LOC113810939	skin_secretory_protein_xP2-like	5.62151	CA198_DANRE^CA198_DANRE^Q:101-364,H:22-107^34.44%ID^E:1e-11^RecName:
LOC113806045	adhesion_G_protein-coupled_receptor_L1-like	5.62024	AGRL3_HUMAN^AGRL3_HUMAN^Q:2176-3360,H:711-1108^47.64%ID^E:6e-93^RecName:
LOC113807016	myosin_heavy_chain,_muscle-like	5.6175	MYSA_DROME^MYSA_DROME^Q:134-5848,H:1-1897^73.11%ID^E:0^RecName:
LOC113812715	alpha-crystallin_A_chain-like	5.61688	CRYAA_EUDEL^CRYAA_EUDEL^Q:646-783,H:90-135^45.65%ID^E:4e-05^RecName:
LOC113820161	chorion_peroxidase-like	5.61056	PERC_DROME^PERC_DROME^Q:312-2519,H:73-809^37.09%ID^E:9e-155^RecName:
LOC113820150	chorion_peroxidase-like	5.60526	PERC_DROME^PERC_DROME^Q:366-2579,H:73-809^37.24%ID^E:3e-144^RecName:
LOC113818179	LOW_QUALITY_PROTEIN:_monocarboxylate_transporter_12-like,_partial	5.59371	MOT10_DANRE^MOT10_DANRE^Q:546-1730,H:45-429^24.75%ID^E:8e-23^RecName:
LOC113808098	uncharacterized_protein_LOC113808098_isoform_X1	5.59227	DESI1_RAT^DESI1_RAT^Q:80-556,H:7-165^51.57%ID^E:4e-51^RecName:
LOC113813149	vitamin_K-dependent_protein_C-like	5.58904	PROC_RABIT^PROC_RABIT^Q:43-594,H:275-446^32.99%ID^E:2e-23^RecName:
LOC113806959	LOW_QUALITY_PROTEIN:_small_conductance_calcium-activated_potassium_channel_protein-like	5.58725	KCNN_DROME^KCNN_DROME^Q:322-1491,H:519-903^78.01%ID^E:0^RecName:
LOC113805740	uncharacterized_protein_LOC113805740	5.58149	RUSC2_HUMAN^RUSC2_HUMAN^Q:3409-4224,H:958-1215^38.55%ID^E:9e-33^RecName:
LOC113817640	homeobox_protein_MSX-2-like	5.56642	HM17_APIME^HM17_APIME^Q:906-1142,H:1-79^86.08%ID^E:5e-38^RecName:
LOC113815714	phosphoglycerate_mutase_2-like	5.55753	PGAM2_HUMAN^PGAM2_HUMAN^Q:153-914,H:1-253^68.9%ID^E:2e-122^RecName:
LOC113810649	alkylglycerol_monooxygenase-like_isoform_X1	5.5518	ALKMO_MOUSE^ALKMO_MOUSE^Q:203-955,H:69-316^44.22%ID^E:9e-69^RecName:
LOC113816912	LOW_QUALITY_PROTEIN:_homogentisate_1,2-dioxygenase-like	5.53916	HGD_DROME^HGD_DROME^Q:150-1421,H:3-434^69.44%ID^E:0^RecName:
LOC113805956	fat-like_cadherin-related_tumor_suppressor_homolog,_partial	5.53582	FAT2_DROME^FAT2_DROME^Q:1313-1687,H:1317-1444^41.41%ID^E:7e-15^RecName:
LOC113812492	profilin-like	5.53546	PROF_DROME^PROF_DROME^Q:117-494,H:1-126^56.35%ID^E:3e-47^RecName:
LOC113804514	inositol_polyphosphate_5-phosphatase_E-like	5.53512	INP5E_DROME^INP5E_DROME^Q:247-1353,H:352-747^46.21%ID^E:6e-111^.^.
LOC113805529	protein_SpAN-like	5.53235	BP10_PARLI^BP10_PARLI^Q:172-1392,H:56-431^34.29%ID^E:4e-50^RecName:
LOC113800223	glycogen_phosphorylase-like	5.52789	PYG_DROME^PYG_DROME^Q:60-2579,H:1-840^79.4%ID^E:0^RecName:
LOC113809428	tetraspanin-2A-like_isoform_X2	5.52046	TSN2A_DROME^TSN2A_DROME^Q:419-979,H:67-244^24.87%ID^E:0.0003^.^.
LOC113810920	cuticle_protein_AMP1B-like	5.51769	CU1A_HOMAM^CU1A_HOMAM^Q:191-430,H:6-86^53.09%ID^E:1e-19^RecName:
LOC113813802	LOW_QUALITY_PROTEIN:_ATP-dependent_6-phosphofructokinase-like	5.50807	PFKA_DROME^PFKA_DROME^Q:882-3167,H:10-783^69.81%ID^E:0^RecName:
LOC113814553	carbohydrate_sulfotransferase_10-like	5.5067	CHSTA_RAT^CHSTA_RAT^Q:321-1193,H:61-354^28.12%ID^E:1e-25^RecName:
LOC113803862	uncharacterized_protein_LOC113803862	5.5006	MET24_HUMAN^MET24_HUMAN^Q:360-866,H:130-298^26.86%ID^E:6e-09^RecName:
LOC113811590	facilitated_trehalose_transporter_Tret1-2_homolog	5.49788	TRE12_DROME^TRE12_DROME^Q:586-1959,H:27-478^28.7%ID^E:5e-40^RecName:
LOC113802074	lysyl_oxidase_homolog_3-like	5.47802	LOXL3_HUMAN^LOXL3_HUMAN^Q:94-1053,H:414-729^47.99%ID^E:1e-95^RecName:
LOC113802562	cuticle_protein_CP14.6-like	5.47608	CU1A_HOMAM^CU1A_HOMAM^Q:184-438,H:1-84^42.35%ID^E:7e-15^RecName:
LOC113817188	uncharacterized_protein_LOC113817188	5.47482	PHLPP_DROME^PHLPP_DROME^Q:1577-3649,H:42-655^30.38%ID^E:6e-55^RecName:
LOC113802348	LOW_QUALITY_PROTEIN:_tetratricopeptide_repeat_protein_28-like	5.46595	TTC28_HUMAN^TTC28_HUMAN^Q:34-5466,H:128-1945^59.71%ID^E:0^RecName:
LOC113807873	WSCD_family_member_AGAP003962-like	5.46324	WSCD_ANOGA^WSCD_ANOGA^Q:53-946,H:12-313^36.47%ID^E:4e-55^RecName:
LOC113812262	uncharacterized_protein_LOC113812262	5.45065	DSCAM_HUMAN^DSCAM_HUMAN^Q:604-1143,H:512-677^28.57%ID^E:2e-09^RecName:
LOC113803026	E3_ubiquitin-protein_ligase_XB3-like_isoform_X1	5.42679	PSD10_MOUSE^PSD10_MOUSE^Q:18-515,H:14-179^38.32%ID^E:1e-19^RecName:
LOC113800821	mucin-17-like	5.41069	KCP_HUMAN^KCP_HUMAN^Q:324-971,H:195-374^29.07%ID^E:5e-06^RecName:
LOC113819268	actin-like	5.40157	ACT2_XENTR^ACT2_XENTR^Q:16-1146,H:1-377^87.27%ID^E:0^RecName:
LOC113804608	cuticle_protein_AMP1A-like	5.37774	CU1A_HOMAM^CU1A_HOMAM^Q:204-443,H:16-95^47.5%ID^E:4e-17^RecName:
LOC113816366	arginine_kinase	5.37104	KARG_METEN^KARG_METEN^Q:175-1242,H:1-356^99.72%ID^E:0^.^.
LOC113807051	mucin-5AC-like	5.37098	GUF1_PLAF7^GUF1_PLAF7^Q:4094-4330,H:586-667^34.15%ID^E:0.0005^RecName:
LOC113799996	glycoprotein_3-alpha-L-fucosyltransferase_A-like	5.3684	FUCTC_DROME^FUCTC_DROME^Q:758-1369,H:252-413^35.58%ID^E:2e-27^RecName:
LOC113808453	cysteine-rich_venom_protein_Cau1-like	5.35903	CRIS2_MOUSE^CRIS2_MOUSE^Q:46-753,H:27-242^38.08%ID^E:1e-37^RecName:
LOC113807211	LOW_QUALITY_PROTEIN:_protein_spaetzle_3-like	5.35104	SPZ3_DROME^SPZ3_DROME^Q:366-1061,H:355-611^52.69%ID^E:5e-83^.^.
LOC113801804	LOW_QUALITY_PROTEIN:_uncharacterized_protein_LOC113801804	5.351	TL5B_TACTR^TL5B_TACTR^Q:1962-2636,H:94-311^44.69%ID^E:3e-52^RecName:
LOC113810603	uncharacterized_protein_LOC113810603	5.34856	DAPKR_DROME^DAPKR_DROME^Q:226-693,H:145-300^58.33%ID^E:4e-52^RecName:
LOC113814655	eukaryotic_translation_initiation_factor_4E-binding_protein_Mextli-like	5.33223	MXT_DROME^MXT_DROME^Q:17-397,H:4-127^38.93%ID^E:1e-17^.^.
LOC113819742	hemolymph_clottable_protein-like	5.32877	CLOT_PENMO^CLOT_PENMO^Q:116-3406,H:1-1067^32.71%ID^E:7e-148^RecName:
LOC113814646	allatostatin-A_receptor-like	5.32657	AR_BOMMO^AR_BOMMO^Q:1438-2313,H:60-351^54.27%ID^E:1e-82^RecName:
LOC113801045	venom_phosphodiesterase_2-like_isoform_X2	5.30889	ENPP1_HUMAN^ENPP1_HUMAN^Q:1675-3924,H:195-916^31.03%ID^E:2e-102^RecName:
LOC113814621	solute_carrier_family_22_member_6-like	5.2943	S22A6_DANRE^S22A6_DANRE^Q:28-429,H:418-550^30.6%ID^E:1e-12^RecName:
LOC113808733	cadherin-99C-like	5.29366	CAD99_DROME^CAD99_DROME^Q:205-4542,H:33-1509^42.98%ID^E:0^.^.
LOC113800578	bestrophin-4-like	5.29306	BEST2_MOUSE^BEST2_MOUSE^Q:546-1577,H:1-341^48.26%ID^E:1e-101^RecName:
LOC113804773	uncharacterized_protein_LOC113804773	5.2812	ECT2_MOUSE^ECT2_MOUSE^Q:1192-1770,H:448-640^30.65%ID^E:3e-20^RecName:
LOC113812493	profilin-like	5.2807	PROF_APIME^PROF_APIME^Q:1-150,H:77-126^64%ID^E:2e-15^RecName:
LOC113814645	eukaryotic_translation_initiation_factor_4E-binding_protein_Mextli-like	5.26769	MXT_DROME^MXT_DROME^Q:153-395,H:409-492^38.1%ID^E:8e-10^.^.
LOC113816355	discoidin_domain-containing_receptor_A-like	5.26735	DDRA_CAEEL^DDRA_CAEEL^Q:38-355,H:29-132^48.11%ID^E:2e-25^RecName:
LOC113811022	LOW_QUALITY_PROTEIN:_potassium_voltage-gated_channel_protein_Shaw-like	5.26089	KCNAW_DROME^KCNAW_DROME^Q:134-1444,H:6-441^88.1%ID^E:0^RecName:
LOC113808391	CD97_antigen-like	5.24655	AGRL1_RAT^AGRL1_RAT^Q:110-685,H:951-1112^26.4%ID^E:2e-19^RecName:
LOC113819101	zinc_finger_protein_583-like	5.2464	OZF_MOUSE^OZF_MOUSE^Q:139-864,H:65-288^42.51%ID^E:8e-53^RecName:
LOC113803692	monocarboxylate_transporter_12-B-like	5.24592	MT12B_DANRE^MT12B_DANRE^Q:553-1842,H:2-415^24.88%ID^E:2e-23^RecName:
LOC113811593	solute_carrier_organic_anion_transporter_family_member_4A1-like_isoform_X2	5.2372	SO4A1_HUMAN^SO4A1_HUMAN^Q:578-2521,H:86-712^46.48%ID^E:2e-138^RecName:
LOC113819562	uncharacterized_protein_LOC113819562	5.22681	SESD1_MOUSE^SESD1_MOUSE^Q:42-1910,H:9-616^27.66%ID^E:1e-52^RecName:
LOC113802289	uncharacterized_protein_LOC113802289	5.22047	DUS3_PONAB^DUS3_PONAB^Q:184-708,H:8-183^44.2%ID^E:1e-37^RecName:
LOC113811019	cuticle_protein_AM1199-like	5.21867	CUPA3_CANPG^CUPA3_CANPG^Q:136-465,H:1-108^70%ID^E:7e-48^RecName:
LOC113815135	actin,_muscle-type_A2-like_isoform_X2	5.21518	ACT2_BOMMO^ACT2_BOMMO^Q:137-1264,H:1-376^92.29%ID^E:0^RecName:
LOC113805013	uncharacterized_protein_LOC113805013	5.21163	NLRC4_XENTR^NLRC4_XENTR^Q:9-1010,H:168-482^25.36%ID^E:4e-15^RecName:
LOC113820197	agrin-like,_partial	5.20204	AGRIN_RAT^AGRIN_RAT^Q:124-723,H:385-559^35%ID^E:8e-18^RecName:
LOC113810604	zinc_finger_CCCH_domain-containing_protein_13-like	5.1953	DAPKR_DROME^DAPKR_DROME^Q:22-270,H:218-300^61.45%ID^E:2e-23^RecName:
LOC113810343	proton-coupled_folate_transporter-like	5.18701	PCFT_DANRE^PCFT_DANRE^Q:32-682,H:42-259^25.66%ID^E:6e-08^RecName:
LOC113818682	major_facilitator_superfamily_domain-containing_protein_6-B-like	5.18578	MFD6B_DANRE^MFD6B_DANRE^Q:214-900,H:234-519^24.13%ID^E:1e-12^RecName:
LOC113819038	chitotriosidase-1-like	5.1783	CHI10_DROME^CHI10_DROME^Q:167-1261,H:967-1340^42.71%ID^E:6e-87^.^.`CHI10_DROME^CHI10_DROME^Q:116-1237,H:1394-1776^38.18%ID^E:4e-79^.^.`CHI10_DROME^CHI10_DROME^Q:125-1243,H:1896-2278^38.7%ID^E:6e-78^.^.`CHI10_DROME^CHI10_DROME^Q:131-1306,H:209-610^34.38%ID^E:9e-59^.^.`CHI10_DROME^CHI10_DROME^Q:1727-1897,H:691-748^42.37%ID^E:2e-06^.^.
LOC113804106	unconventional_myosin-XVIIIa-like_isoform_X7	5.16924	MY18A_MOUSE^MY18A_MOUSE^Q:2940-4898,H:1286-1933^40.83%ID^E:7e-85^RecName:
LOC113809954	G-protein_coupled_receptor_moody-like	5.16731	MOODY_DROPS^MOODY_DROPS^Q:5-295,H:154-252^41.41%ID^E:2e-18^RecName:
LOC113819700	LOW_QUALITY_PROTEIN:_CD109_antigen-like	5.15478	CD109_HUMAN^CD109_HUMAN^Q:505-1584,H:694-1027^26.92%ID^E:4e-29^RecName:
LOC113807689	cytochrome_P450_2L1-like	5.15159	CP2L1_PANAR^CP2L1_PANAR^Q:176-1543,H:37-492^50.77%ID^E:2e-169^RecName:
LOC113809028	protein_tipE-like	5.14467	TIPE_DROME^TIPE_DROME^Q:7-330,H:2-109^38.89%ID^E:4e-18^RecName:
LOC113813599	pro-epidermal_growth_factor-like	5.14464	FBN2_MOUSE^FBN2_MOUSE^Q:364-714,H:1355-1470^53.85%ID^E:2e-30^RecName:
LOC113814314	laminin_subunit_alpha-4-like	5.1386	LAMA4_HUMAN^LAMA4_HUMAN^Q:46-1104,H:1473-1822^31.59%ID^E:1e-45^RecName:
LOC113801995	myosin_heavy_chain,_muscle-like	5.13474	MYSA_DROME^MYSA_DROME^Q:7-822,H:27-337^53.21%ID^E:3e-98^RecName:
LOC113805750	heat_shock_protein_beta-1-like_isoform_X1	5.12927	HSPB1_BOVIN^HSPB1_BOVIN^Q:404-691,H:84-179^42.86%ID^E:2e-15^RecName:
LOC113820443	uncharacterized_protein_LOC113820443_isoform_X1	5.12625	SAMN1_MOUSE^SAMN1_MOUSE^Q:3053-3706,H:147-371^38.43%ID^E:1e-20^RecName:
LOC113812730	heat_shock_protein_22-like	5.12139	L2EFL_DROME^L2EFL_DROME^Q:45-278,H:75-152^43.59%ID^E:2e-08^RecName:
LOC113808390	latrophilin-like_protein_1	5.1162	LPHN_DROGR^LPHN_DROGR^Q:63-497,H:614-769^27.61%ID^E:8e-12^RecName:
LOC113818120	transmembrane_protease_serine_11D-like_isoform_X1	5.10881	ST14_HUMAN^ST14_HUMAN^Q:1642-2361,H:603-853^44.66%ID^E:1e-50^RecName:
LOC113800089	FYVE,_RhoGEF_and_PH_domain-containing_protein_6-like	5.10848	FGD6_HUMAN^FGD6_HUMAN^Q:19-837,H:1165-1430^43.01%ID^E:3e-59^RecName:
LOC113802720	beta-1,4-N-acetylgalactosaminyltransferase_bre-4-like	5.10802	BRE4_CAEBR^BRE4_CAEBR^Q:415-1197,H:104-367^54.92%ID^E:5e-102^RecName:
LOC113811405	cuticle_protein_AM1239-like	5.10454	CU20_MANSE^CU20_MANSE^Q:236-454,H:81-153^47.3%ID^E:4e-12^RecName:
LOC113811419	aminopeptidase_N-like	5.10426	AMPN_BOVIN^AMPN_BOVIN^Q:259-2901,H:72-962^38.31%ID^E:0^RecName:
LOC113805700	LOW_QUALITY_PROTEIN:_Ig-like_and_fibronectin_type-III_domain-containing_protein_2	5.09559	IGDB2_CAEEL^IGDB2_CAEEL^Q:118-1878,H:425-1025^22.79%ID^E:1e-30^RecName:
LOC113813801	LOW_QUALITY_PROTEIN:_ATP-dependent_6-phosphofructokinase-like	5.08861	PFKA_DROME^PFKA_DROME^Q:210-2675,H:10-783^66.26%ID^E:0^RecName:
LOC113807548	immunoglobulin_superfamily_DCC_subclass_member_4-like	5.08135	IGDC4_HUMAN^IGDC4_HUMAN^Q:171-917,H:531-786^26.81%ID^E:2e-10^RecName:
LOC113805566	homeobox_protein_extradenticle-like	5.0804	EXD_DROME^EXD_DROME^Q:7-432,H:176-317^97.18%ID^E:4e-97^RecName:
LOC113815002	tetratricopeptide_repeat_protein_36_homolog	5.07093	TTC36_NEMVE^TTC36_NEMVE^Q:165-692,H:3-177^55.68%ID^E:8e-54^RecName:
LOC113805652	CD209_antigen-like_protein_E	5.06276	ISP2_BRASG^ISP2_BRASG^Q:98-505,H:36-163^28.99%ID^E:1e-05^.^.
LOC113802647	uncharacterized_protein_LOC113802647	5.06035	ELF1_DROME^ELF1_DROME^Q:1137-1517,H:996-1126^65.15%ID^E:4e-32^RecName:
LOC113809771	glycogen_debranching_enzyme-like_isoform_X2	5.05527	GDE_CANLF^GDE_CANLF^Q:12-3629,H:331-1533^53.19%ID^E:0^RecName:
LOC113803831	techylectin-5A-like	5.04998	ANGP1_HUMAN^ANGP1_HUMAN^Q:656-1312,H:285-495^45.29%ID^E:2e-49^RecName:
LOC113812902	protein_stum_homolog	5.04474	STUM_HUMAN^STUM_HUMAN^Q:271-561,H:36-135^43%ID^E:8e-07^RecName:
LOC113813498	WSC_domain-containing_protein_1-like	5.04166	WSCD1_XENTR^WSCD1_XENTR^Q:1018-1749,H:343-567^36.48%ID^E:3e-39^RecName:
LOC113807384	superoxide_dismutase	5.03994	SODC_HALRO^SODC_HALRO^Q:280-720,H:4-148^57.82%ID^E:3e-45^RecName:
LOC113812341	facilitated_trehalose_transporter_Tret1-like	5.03673	TRET1_AEDAE^TRET1_AEDAE^Q:545-1120,H:413-604^36.79%ID^E:5e-34^RecName:
LOC113813465	urea_transporter_2-like	5.03206	UT2_RABIT^UT2_RABIT^Q:192-1391,H:28-395^28.06%ID^E:7e-22^RecName:
LOC113801213	kynureninase-like	5.03014	KYNU_NEMVE^KYNU_NEMVE^Q:193-1539,H:4-458^49.67%ID^E:4e-141^RecName:
LOC113810266	beta-1,3-galactosyltransferase_5-like	5.02137	B3GT2_MOUSE^B3GT2_MOUSE^Q:641-1504,H:131-409^31.51%ID^E:3e-32^RecName:
LOC113817267	glycine-rich_cell_wall_structural_protein-like	5.0081	ZCH24_MACFA^ZCH24_MACFA^Q:1201-1371,H:86-149^45.31%ID^E:7e-08^RecName:
LOC113809890	LOW_QUALITY_PROTEIN:_piezo-type_mechanosensitive_ion_channel_component_2-like,_partial	5.0004	PIEZO_DROME^PIEZO_DROME^Q:594-4115,H:224-1408^35.39%ID^E:0^RecName:
LOC113804107	unconventional_myosin-XVIIIa-like	4.99436	MY18A_MOUSE^MY18A_MOUSE^Q:168-791,H:1296-1498^37.98%ID^E:6e-20^RecName:
LOC113803191	FMRFamide_receptor-like	4.98494	FMAR_DROME^FMAR_DROME^Q:465-1055,H:139-336^30.29%ID^E:3e-16^RecName:
LOC113815138	actin-like	4.98234	ACT2_BACDO^ACT2_BACDO^Q:30-1163,H:1-376^88.62%ID^E:0^RecName:
LOC113812149	uncharacterized_protein_LOC113812149	4.98002	HSP22_DROME^HSP22_DROME^Q:766-1086,H:28-137^40.71%ID^E:1e-14^RecName:
LOC113809777	LOW_QUALITY_PROTEIN:_glycogen_debranching_enzyme-like	4.97924	GDE_CANLF^GDE_CANLF^Q:691-5334,H:6-1533^51.24%ID^E:0^RecName:
LOC113805974	uncharacterized_protein_LOC113805974	4.95814	GLRA2_MOUSE^GLRA2_MOUSE^Q:1431-2246,H:65-321^25.71%ID^E:2e-18^RecName:
LOC113807981	homeotic_protein_empty_spiracles-like	4.95316	EMS_DROME^EMS_DROME^Q:757-1053,H:352-448^80.2%ID^E:2e-33^RecName:
LOC113805839	protein_still_life,_isoform_SIF_type_1-like_isoform_X1	4.94846	SIF1_DROME^SIF1_DROME^Q:112-729,H:1-206^85.71%ID^E:8e-108^RecName:
LOC113804506	LOW_QUALITY_PROTEIN:_mucin-19-like	4.94568	TTLL3_DANRE^TTLL3_DANRE^Q:2597-2818,H:114-187^45.33%ID^E:1e-13^RecName:
LOC113819262	actin-85C-like	4.93877	ACTS_ORYLA^ACTS_ORYLA^Q:33-842,H:1-270^88.89%ID^E:0^RecName:
LOC113804390	LOW_QUALITY_PROTEIN:_uncharacterized_protein_LOC113804390	4.93518	NWD2_HUMAN^NWD2_HUMAN^Q:1990-2781,H:412-709^24.08%ID^E:1e-13^RecName:
LOC113803246	kelch_domain-containing_protein_10-like	4.93475	KLD10_RAT^KLD10_RAT^Q:142-714,H:57-257^36.63%ID^E:7e-34^RecName:
LOC113806051	ELAV-like_protein_4	4.92711	ELAV4_HUMAN^ELAV4_HUMAN^Q:4-504,H:80-245^67.07%ID^E:2e-70^RecName:
LOC113808337	fructose-bisphosphate_aldolase-like_isoform_X1	4.92076	ALF_DROME^ALF_DROME^Q:109-1203,H:1-361^76.44%ID^E:0^RecName:
LOC113813505	dopamine_receptor_1-like	4.91154	DOPR1_DROME^DOPR1_DROME^Q:145-1011,H:160-464^63.93%ID^E:2e-133^RecName:
LOC113809991	L-lactate_dehydrogenase-like_isoform_X2	4.91056	LDH_DROME^LDH_DROME^Q:165-1160,H:1-332^69.28%ID^E:1e-153^RecName:
LOC113813291	XK-related_protein_6-like	4.89899	XKR4_MOUSE^XKR4_MOUSE^Q:1095-1982,H:240-474^21.96%ID^E:4e-13^RecName:
LOC113815272	serine/threonine-protein_kinase_17A-like	4.89611	ST17B_RAT^ST17B_RAT^Q:644-949,H:23-124^38.24%ID^E:1e-17^RecName:
LOC113806289	leukocyte_elastase_inhibitor-like	4.89152	ILEU_PIG^ILEU_PIG^Q:196-1305,H:9-378^35.19%ID^E:4e-36^RecName:
LOC113807836	uncharacterized_protein_LOC113807836_isoform_X1	4.88392	HSP6C_DROME^HSP6C_DROME^Q:442-714,H:82-170^46.15%ID^E:1e-11^RecName:
LOC113804893	eyes_absent_homolog_1-like	4.87767	EYA4_MOUSE^EYA4_MOUSE^Q:51-857,H:341-611^52.17%ID^E:9e-79^RecName:
LOC113802862	paired_box_protein_Pax-2a-like	4.87008	PAX5_XENLA^PAX5_XENLA^Q:755-994,H:52-135^55.29%ID^E:3e-20^RecName:
LOC113816301	SPARC-like	4.86994	SPRC_CAEEL^SPRC_CAEEL^Q:461-1072,H:47-252^44.44%ID^E:6e-54^RecName:
LOC113808312	facilitated_trehalose_transporter_Tret1-like	4.86916	TRET1_CULQU^TRET1_CULQU^Q:48-1493,H:55-490^26.65%ID^E:3e-40^RecName:
LOC113819794	glutaminase_kidney_isoform,_mitochondrial-like_isoform_X2	4.86656	GLSK_HUMAN^GLSK_HUMAN^Q:1-948,H:358-657^51.42%ID^E:2e-105^RecName:
LOC113810672	tyrosine-protein_phosphatase_10D-like	4.86482	PTP10_DROME^PTP10_DROME^Q:4-360,H:122-241^57.5%ID^E:5e-70^RecName:
LOC113799909	serine_protease_inhibitor_42Dd-like	4.86252	SP42D_DROME^SP42D_DROME^Q:430-1164,H:70-309^34.52%ID^E:9e-34^.^.
LOC113806555	importin_subunit_alpha-4-like	4.86171	IMA4_MOUSE^IMA4_MOUSE^Q:37-1335,H:53-485^38.5%ID^E:6e-94^RecName:
LOC113804439	proclotting_enzyme-like	4.8604	PCE_TACTR^PCE_TACTR^Q:488-1222,H:116-363^31.66%ID^E:2e-28^RecName:
LOC113802496	phenoloxidase-activating_factor_2-like	4.85043	PPAF2_HOLDI^PPAF2_HOLDI^Q:422-1141,H:158-404^45.63%ID^E:2e-57^.^.
LOC113808921	laminin_subunit_beta-1-like	4.84743	LAMB4_HUMAN^LAMB4_HUMAN^Q:797-5515,H:100-1750^35.38%ID^E:0^RecName:
LOC113807145	LOW_QUALITY_PROTEIN:_alpha,alpha-trehalose-phosphate_synthase	4.84333	TPSP_THETK^TPSP_THETK^Q:279-2504,H:3-726^34.41%ID^E:1e-118^RecName:
LOC113808480	4-coumarate--CoA_ligase_1-like	4.83693	4CL3_ORYSJ^4CL3_ORYSJ^Q:1-1473,H:45-532^40.73%ID^E:2e-114^RecName:
LOC113809345	tubulin_monoglycylase_TTLL3-like	4.83518	TTL3A_DROME^TTL3A_DROME^Q:1-264,H:587-672^55.68%ID^E:1e-21^RecName:
LOC113807518	uncharacterized_protein_LOC113807518	4.82926	LRP2_MOUSE^LRP2_MOUSE^Q:1666-1992,H:2712-2822^42.34%ID^E:2e-16^RecName:
LOC113808334	stress_response_protein_nst1-like	4.82516	THS7A_HUMAN^THS7A_HUMAN^Q:808-960,H:194-244^52.94%ID^E:2e-06^RecName:
LOC113807683	sodium-dependent_multivitamin_transporter-like	4.81961	SC5A6_HUMAN^SC5A6_HUMAN^Q:46-696,H:79-294^41.94%ID^E:1e-48^RecName:
LOC113803830	LOW_QUALITY_PROTEIN:_uncharacterized_protein_LOC113803830	4.81509	SRBS1_MOUSE^SRBS1_MOUSE^Q:7183-8124,H:983-1286^43.17%ID^E:5e-50^RecName:
LOC113805209	ras-GEF_domain-containing_family_member_1B-like,_partial	4.8128	RGF1B_PONAB^RGF1B_PONAB^Q:19-369,H:323-439^65.81%ID^E:4e-53^RecName:
LOC113815332	excitatory_amino_acid_transporter_3-like	4.81241	EAA3_HUMAN^EAA3_HUMAN^Q:50-235,H:412-473^79.03%ID^E:2e-23^RecName:
LOC113804458	serine/threonine-protein_phosphatase_alpha-3_isoform-like	4.80894	PP11_ACEPE^PP11_ACEPE^Q:230-1117,H:2-299^66.44%ID^E:5e-139^RecName:
LOC113804034	uncharacterized_protein_LOC113804034	4.7983	TLL1_CHICK^TLL1_CHICK^Q:2653-3027,H:776-891^31.78%ID^E:2e-11^RecName:
LOC113816889	triosephosphate_isomerase_B-like	4.79636	TPISB_DANRE^TPISB_DANRE^Q:96-833,H:2-247^67.89%ID^E:1e-120^RecName:
LOC113817758	uncharacterized_protein_LOC113817758	4.78946	TRYP_ASTAS^TRYP_ASTAS^Q:3116-3796,H:1-233^39.66%ID^E:3e-43^RecName:
LOC113808313	uncharacterized_protein_LOC113808313	4.76915	EVA1C_PANTR^EVA1C_PANTR^Q:433-882,H:116-265^35.76%ID^E:3e-23^RecName:
LOC113816214	uncharacterized_protein_LOC113816214	4.75404	CLC4D_HUMAN^CLC4D_HUMAN^Q:577-981,H:84-209^25%ID^E:3e-05^RecName:
LOC113813520	facilitated_trehalose_transporter_Tret1-like	4.75294	TRET1_DROWI^TRET1_DROWI^Q:61-1065,H:511-845^28.61%ID^E:1e-35^RecName:
LOC113813965	sodium-_and_chloride-dependent_transporter_XTRP3A-like_isoform_X1	4.74516	S6A18_MOUSE^S6A18_MOUSE^Q:19-1629,H:53-578^46.21%ID^E:2e-168^RecName:
LOC113815012	ectonucleotide_pyrophosphatase/phosphodiesterase_family_member_3-like	4.74401	ENPP3_PONAB^ENPP3_PONAB^Q:18-1379,H:342-849^30.04%ID^E:2e-58^RecName:
LOC113806941	LOW_QUALITY_PROTEIN:_uncharacterized_protein_LOC113806941	4.74316	SODE_CAEEL^SODE_CAEEL^Q:1374-1829,H:40-173^33.94%ID^E:2e-09^RecName:
LOC113812885	glycosaminoglycan_xylosylkinase-like	4.72065	XYLK_DANRE^XYLK_DANRE^Q:214-981,H:82-400^36.99%ID^E:3e-41^RecName:
LOC113800644	homeobox_protein_GBX-2-like	4.71877	GBX1_HUMAN^GBX1_HUMAN^Q:1334-1654,H:260-363^67.29%ID^E:4e-36^RecName:
LOC113810407	uncharacterized_protein_LOC113810407	4.71797	S43A3_HUMAN^S43A3_HUMAN^Q:12-284,H:109-198^36.26%ID^E:5e-07^RecName:
LOC113810588	LOW_QUALITY_PROTEIN:_homeobox_protein_six1-like	4.70607	SIX1B_DANRE^SIX1B_DANRE^Q:241-858,H:2-209^85.1%ID^E:5e-123^RecName:
LOC113810720	prolyl_3-hydroxylase_1-like	4.70525	P3H1_CHICK^P3H1_CHICK^Q:146-2077,H:27-690^35.31%ID^E:1e-111^RecName:
LOC113814443	laminin_subunit_gamma-1-like_isoform_X2	4.68207	LAMC1_DROME^LAMC1_DROME^Q:211-4077,H:358-1639^48.72%ID^E:0^RecName:
LOC113815355	urocanate_hydratase-like,_partial	4.67444	HUTU_MOUSE^HUTU_MOUSE^Q:13-462,H:484-633^76.67%ID^E:1e-63^RecName:
LOC113811069	uncharacterized_protein_LOC113811069_isoform_X1	4.66319	CAHD1_HUMAN^CAHD1_HUMAN^Q:764-2635,H:210-848^22.65%ID^E:1e-20^RecName:
LOC113818939	LOW_QUALITY_PROTEIN:_transferrin-like	4.65605	TRF_BLADI^TRF_BLADI^Q:179-2275,H:30-726^38.66%ID^E:1e-153^RecName:
LOC113800814	multidrug_resistance-associated_protein_4-like_isoform_X2	4.65587	MRP4_HUMAN^MRP4_HUMAN^Q:130-1833,H:104-666^49.04%ID^E:3e-180^RecName:
LOC113800622	glycerol-3-phosphate_phosphatase-like	4.64266	PGP_RAT^PGP_RAT^Q:100-1026,H:6-316^38.04%ID^E:9e-52^.^.
LOC113813618	glutaminase_kidney_isoform,_mitochondrial-like	4.62562	GLSK_HUMAN^GLSK_HUMAN^Q:43-1164,H:289-657^55.35%ID^E:2e-148^RecName:
LOC113816572	solute_carrier_family_22_member_16-like	4.62399	S22AG_HUMAN^S22AG_HUMAN^Q:177-353,H:1-59^37.29%ID^E:1e-06^RecName:
LOC113806423	phospholipid-transporting_ATPase_IA-like_isoform_X1	4.61875	AT8A1_HUMAN^AT8A1_HUMAN^Q:19-3135,H:122-1161^55.73%ID^E:0^RecName:
LOC113813554	ficolin-1-like	4.6175	FCN1_RAT^FCN1_RAT^Q:508-1101,H:138-333^39.2%ID^E:3e-31^RecName:
LOC113799908	serine_protease_inhibitor_77Ba-like	4.59571	ILEU_BOVIN^ILEU_BOVIN^Q:291-503,H:11-81^41.1%ID^E:8e-07^RecName:
LOC113809105	myc_box-dependent-interacting_protein_1-like	4.58624	BIN1_RAT^BIN1_RAT^Q:28-291,H:489-587^41.41%ID^E:4e-16^RecName:
LOC113807130	uncharacterized_protein_LOC113807130	4.58471	BGH3_RABIT^BGH3_RABIT^Q:340-678,H:135-247^29.57%ID^E:5e-05^RecName:
LOC113820616	neurogenin-1-like	4.57314	DEI_DROME^DEI_DROME^Q:528-737,H:83-155^57.53%ID^E:2e-15^RecName:
LOC113814920	MAM_and_LDL-receptor_class_A_domain-containing_protein_1-like	4.56872	MLRP2_ACRMI^MLRP2_ACRMI^Q:94-1974,H:276-893^28.17%ID^E:5e-52^RecName:
LOC113808922	synaptotagmin_1-like	4.56815	SY65_DROME^SY65_DROME^Q:3-626,H:267-474^88.04%ID^E:7e-109^RecName:
LOC113805752	serine_proteinase_stubble-like	4.56606	PCE_TACTR^PCE_TACTR^Q:8-574,H:190-374^32.12%ID^E:1e-20^RecName:
LOC113815654	uncharacterized_protein_LOC113815654	4.54511	PDZD2_HUMAN^PDZD2_HUMAN^Q:2860-3252,H:561-688^47.41%ID^E:3e-21^RecName:
LOC113807926	protein_vestigial-like	4.53862	VG_DROME^VG_DROME^Q:379-957,H:281-453^36.73%ID^E:4e-16^RecName:
LOC113820874	perlucin-like	4.53806	PLC_HALLA^PLC_HALLA^Q:329-685,H:2-128^32.81%ID^E:3e-14^RecName:
LOC113815105	phosphorylase_b_kinase_gamma_catalytic_chain,_skeletal_muscle/heart_isoform-like	4.53156	PHKG2_HUMAN^PHKG2_HUMAN^Q:205-1515,H:16-383^46.61%ID^E:6e-118^RecName:
LOC113806429	phospholipid-transporting_ATPase_IB-like	4.52674	AT8A2_BOVIN^AT8A2_BOVIN^Q:1221-1472,H:16-99^63.95%ID^E:1e-23^RecName:
LOC113802342	protein_unzipped-like	4.52314	UZIP_DROME^UZIP_DROME^Q:71-988,H:42-376^24.14%ID^E:2e-11^RecName:
LOC113800908	uncharacterized_protein_LOC113800908_isoform_X2	4.52145	LECG_CROAT^LECG_CROAT^Q:848-1147,H:22-131^38.39%ID^E:2e-06^RecName:
LOC113813673	receptor-interacting_serine/threonine-protein_kinase_1-like_isoform_X1	4.52079	IMD_DROME^IMD_DROME^Q:36-473,H:78-247^25.88%ID^E:4e-06^.^.
LOC113816913	mitogen-activated_protein_kinase_kinase_kinase_15-like_isoform_X1	4.51822	M3K15_HUMAN^M3K15_HUMAN^Q:277-3579,H:90-1158^48.22%ID^E:0^RecName:
LOC113819196	TWiK_family_of_potassium_channels_protein_18-like	4.51564	TWK18_CAEEL^TWK18_CAEEL^Q:727-1542,H:27-305^26.35%ID^E:2e-18^RecName:
LOC113807460	receptor-interacting_serine/threonine-protein_kinase_4-like	4.51278	ANKK1_HUMAN^ANKK1_HUMAN^Q:634-924,H:430-528^34.34%ID^E:6e-06^RecName:
LOC113802856	myosin_light_chain_kinase,_smooth_muscle-like_isoform_X1	4.51206	MYLK_HUMAN^MYLK_HUMAN^Q:928-2256,H:399-825^27.43%ID^E:1e-43^RecName:
LOC113802223	protein_unzipped-like	4.5076	UZIP_DROME^UZIP_DROME^Q:421-1380,H:44-378^26.51%ID^E:4e-17^RecName:
LOC113817428	cuticle_protein_AM1239-like	4.50311	CU20_MANSE^CU20_MANSE^Q:328-546,H:81-153^47.3%ID^E:5e-12^RecName:
LOC113808163	LOW_QUALITY_PROTEIN:_protocadherin-like_wing_polarity_protein_stan	4.49957	STAN_DROME^STAN_DROME^Q:163-3780,H:1284-2541^45.6%ID^E:0^RecName:
LOC113802634	silk_gland_factor_3-like	4.49483	SGF3_BOMMO^SGF3_BOMMO^Q:60-1010,H:1-306^60.48%ID^E:1e-99^RecName:
LOC113803694	alpha-amylase_A-like	4.49262	AMY1_HUMAN^AMY1_HUMAN^Q:151-1683,H:1-511^56.61%ID^E:0^RecName:
LOC113811660	polypeptide_N-acetylgalactosaminyltransferase_3-like	4.49107	GALT3_DROME^GALT3_DROME^Q:184-1821,H:62-665^46.32%ID^E:4e-175^RecName:
LOC113809088	phenoloxidase-activating_factor_2-like	4.48696	PPAF2_HOLDI^PPAF2_HOLDI^Q:497-1297,H:139-407^46.86%ID^E:8e-76^.^.
LOC113803495	glucoside_xylosyltransferase_1-like	4.47616	GXLT1_DANRE^GXLT1_DANRE^Q:541-1383,H:96-384^35.25%ID^E:5e-47^RecName:
LOC113803665	leukocyte_elastase_inhibitor-like	4.47468	SPB8_BOVIN^SPB8_BOVIN^Q:52-555,H:210-374^39.29%ID^E:1e-25^RecName:
LOC113812009	connectin-like_isoform_X1	4.45488	CONN_DROME^CONN_DROME^Q:1-984,H:121-449^33.74%ID^E:4e-46^RecName:
LOC113808160	protocadherin-like_wing_polarity_protein_stan	4.44611	STAN_DROME^STAN_DROME^Q:659-3757,H:249-1297^54.94%ID^E:0^RecName:
LOC113809863	epididymal_secretory_glutathione_peroxidase-like,_partial	4.44362	GPX5_HUMAN^GPX5_HUMAN^Q:99-314,H:33-106^41.89%ID^E:4e-13^RecName:
LOC113811068	uncharacterized_protein_LOC113811068	4.44253	AFAD_MOUSE^AFAD_MOUSE^Q:1595-1864,H:247-345^37%ID^E:0.0003^RecName:
LOC113807252	urocanate_hydratase-like	4.44135	HUTU_MOUSE^HUTU_MOUSE^Q:52-477,H:224-365^75.35%ID^E:3e-60^RecName:
LOC113801951	putative_defense_protein_Hdd11-like	4.43856	DFP3_ANTMY^DFP3_ANTMY^Q:159-542,H:20-149^30.3%ID^E:4e-09^RecName:
LOC113801781	POU_domain,_class_6,_transcription_factor_2-like	4.43622	TFPI1_MOUSE^TFPI1_MOUSE^Q:1003-1626,H:111-275^25.48%ID^E:9e-11^RecName:
LOC113800855	soma_ferritin-like	4.43082	FRIS_LYMST^FRIS_LYMST^Q:382-876,H:3-167^55.76%ID^E:1e-61^RecName:
LOC113803567	titin-like_isoform_X3	4.42253	SYNE2_MOUSE^SYNE2_MOUSE^Q:33805-37101,H:5753-6873^26.16%ID^E:1e-75^RecName:
LOC113807667	inositol_hexakisphosphate_and_diphosphoinositol-pentakisphosphate_kinase_2-like	4.42151	VIP1_DROME^VIP1_DROME^Q:106-2877,H:65-950^74.49%ID^E:0^RecName:
LOC113819923	glucose-6-phosphate_isomerase-like	4.41124	G6PI_PIG^G6PI_PIG^Q:166-1815,H:2-551^72.41%ID^E:0^RecName:
LOC113805751	LOW_QUALITY_PROTEIN:_protein_turtle_homolog_B-like	4.40671	HMCN2_HUMAN^HMCN2_HUMAN^Q:245-1720,H:1484-1916^25.98%ID^E:5e-14^RecName:
LOC113800180	tyrosine-protein_kinase_RYK-like	4.40525	RYK2_DROME^RYK2_DROME^Q:2-1501,H:140-584^38.67%ID^E:8e-94^RecName:
LOC113803167	LOW_QUALITY_PROTEIN:_transmembrane_and_TPR_repeat-containing_protein_CG4050-like	4.40375	TMTC3_DROME^TMTC3_DROME^Q:636-2399,H:298-890^62.73%ID^E:0^RecName:
LOC113810589	prolyl_4-hydroxylase_subunit_alpha-1-like	4.40207	P4HA1_CAEEL^P4HA1_CAEEL^Q:312-1427,H:121-523^33.41%ID^E:1e-63^RecName:
LOC113809144	estrogen_sulfotransferase-like	4.39001	ST1B1_CHICK^ST1B1_CHICK^Q:172-1005,H:29-293^33.68%ID^E:1e-37^RecName:
LOC113814256	proto-oncogene_tyrosine-protein_kinase_ROS-like	4.38744	ROS1_HUMAN^ROS1_HUMAN^Q:249-6413,H:127-2208^29.11%ID^E:0^RecName:
LOC113805769	ADAMTS-like_protein_4_isoform_X1	4.38255	ATL4_MOUSE^ATL4_MOUSE^Q:4-585,H:800-999^40.89%ID^E:6e-33^RecName:
LOC113800211	calcium-activated_chloride_channel_regulator_1-like	4.37347	CLCA4_HUMAN^CLCA4_HUMAN^Q:1-2511,H:54-860^32.29%ID^E:2e-81^RecName:
LOC113814363	muscle_M-line_assembly_protein_unc-89-like	4.3707	UNC89_CAEEL^UNC89_CAEEL^Q:305-1471,H:3356-3674^22.36%ID^E:2e-11^RecName:
LOC113808388	tubulin_glycylase_3A-like,_partial	4.36722	TTL3A_DROME^TTL3A_DROME^Q:25-663,H:334-546^48.36%ID^E:3e-69^RecName:
LOC113800403	latrophilin_Cirl-like_isoform_X2	4.36172	LPHN_DROAN^LPHN_DROAN^Q:1037-2821,H:426-1042^33.91%ID^E:2e-78^RecName:
LOC113811515	deoxyribonuclease-1-like	4.36049	DNAS1_RAT^DNAS1_RAT^Q:136-903,H:23-282^46.39%ID^E:2e-64^RecName:
LOC113812723	heat_shock_protein_22-like	4.35955	HSP22_DROME^HSP22_DROME^Q:179-451,H:47-137^32.26%ID^E:3e-06^RecName:
LOC113805493	reticulon-1-A-like	4.35925	RTN1A_XENLA^RTN1A_XENLA^Q:213-686,H:50-206^55.7%ID^E:1e-49^RecName:
LOC113812504	F-box_only_protein_32-like	4.35606	FBX32_RAT^FBX32_RAT^Q:46-1113,H:1-348^28.46%ID^E:7e-41^RecName:
LOC113811504	prolyl_4-hydroxylase_subunit_alpha-3-like	4.34254	P4HA3_MOUSE^P4HA3_MOUSE^Q:103-849,H:298-542^37.07%ID^E:1e-40^RecName:
LOC113803929	multiple_epidermal_growth_factor-like_domains_protein_6	4.32901	MEGF6_RAT^MEGF6_RAT^Q:3002-6166,H:541-1573^41.8%ID^E:0^RecName:
LOC113810940	LOW_QUALITY_PROTEIN:_low-density_lipoprotein_receptor-like	4.3286	LDLR_RABIT^LDLR_RABIT^Q:159-2534,H:14-813^36.45%ID^E:3e-133^RecName:
LOC113805772	solute_carrier_family_41_member_1-like_isoform_X2	4.31878	S41A1_PONAB^S41A1_PONAB^Q:656-2056,H:47-502^59.57%ID^E:5e-141^RecName:
LOC113810424	bis(5\'-adenosyl)-triphosphatase_enpp4-like	4.31867	ENPP6_MOUSE^ENPP6_MOUSE^Q:38-322,H:315-411^37%ID^E:7e-11^RecName:
LOC113816183	uncharacterized_protein_LOC113816183	4.30984	KLRG1_MOUSE^KLRG1_MOUSE^Q:411-653,H:74-146^34.57%ID^E:0.0004^RecName:
LOC113808882	putative_fatty_acyl-CoA_reductase_CG5065	4.30513	FACR1_DROME^FACR1_DROME^Q:168-1424,H:181-597^42%ID^E:1e-112^RecName:
LOC113810748	agrin-like	4.30461	AGRIN_MOUSE^AGRIN_MOUSE^Q:7-1677,H:140-660^34.74%ID^E:5e-71^RecName:
LOC113816410	LOW_QUALITY_PROTEIN:_tubulin_alpha-1D_chain-like	4.29886	TBA1_DROME^TBA1_DROME^Q:98-1414,H:1-439^96.81%ID^E:0^RecName:
LOC113804500	LOW_QUALITY_PROTEIN:_protein_60A-like	4.29867	60A_DROME^60A_DROME^Q:307-1239,H:132-455^34.52%ID^E:2e-53^RecName:
LOC113815124	actin,_muscle-like_isoform_X2	4.29738	ACT_MANSE^ACT_MANSE^Q:20-1147,H:1-376^93.62%ID^E:0^RecName:
LOC113815046	disheveled-associated_activator_of_morphogenesis_2-like	4.29564	DAAM2_CHICK^DAAM2_CHICK^Q:40-1239,H:679-1061^46.13%ID^E:8e-98^.^.
LOC113805664	homeobox_protein_extradenticle-like	4.29297	EXD_DROPS^EXD_DROPS^Q:461-751,H:1-88^57.73%ID^E:4e-24^RecName:
LOC113812903	uncharacterized_protein_LOC113812903	4.29211	OVOS_CHICK^OVOS_CHICK^Q:334-2103,H:854-1454^27.65%ID^E:1e-50^RecName:
LOC113800918	failed_axon_connections-like_isoform_X2	4.29187	FAXC_DROME^FAXC_DROME^Q:369-1175,H:96-368^62.64%ID^E:1e-119^RecName:
LOC113806050	ELAV-like_protein_2	4.28994	ELAV2_XENTR^ELAV2_XENTR^Q:496-975,H:18-190^61.85%ID^E:4e-66^RecName:
LOC113799932	probable_JmjC_domain-containing_histone_demethylation_protein_2C	4.28979	JHD2C_HUMAN^JHD2C_HUMAN^Q:92-658,H:4-254^31.1%ID^E:5e-23^RecName:
LOC113813884	solute_carrier_family_22_member_6-like	4.28866	S22AK_MOUSE^S22AK_MOUSE^Q:375-1334,H:113-419^28.79%ID^E:3e-31^RecName:
LOC113809139	elongation_factor_1-beta\'-like	4.2876	EF1B_ARTSA^EF1B_ARTSA^Q:2163-2906,H:5-207^48.79%ID^E:1e-65^RecName:
LOC113807706	venom_protease-like	4.28165	VSP_BOMIG^VSP_BOMIG^Q:419-1438,H:21-360^34.18%ID^E:2e-35^RecName:
LOC113814197	beta-1,4-glucuronyltransferase_1-like	4.28144	B4GA1_DANRE^B4GA1_DANRE^Q:310-1038,H:126-367^25.2%ID^E:2e-16^RecName:
LOC113817341	neurotrypsin-like	4.27199	NETR_SAGLB^NETR_SAGLB^Q:1230-2303,H:513-869^30.48%ID^E:7e-30^RecName:
LOC113806667	A_disintegrin_and_metalloproteinase_with_thrombospondin_motifs_9-like_isoform_X2	4.25106	ATS9_HUMAN^ATS9_HUMAN^Q:4-2367,H:279-1041^41.73%ID^E:3e-179^RecName:
LOC113804438	type-2_ice-structuring_protein-like	4.24801	MRC2_MOUSE^MRC2_MOUSE^Q:196-927,H:242-504^23.88%ID^E:7e-14^RecName:
LOC113806822	facilitated_trehalose_transporter_Tret1-like	4.24282	TRET1_BOMMO^TRET1_BOMMO^Q:136-1179,H:141-488^32.1%ID^E:5e-40^RecName:
LOC113803864	uncharacterized_protein_LOC113803864	4.2418	MET24_XENTR^MET24_XENTR^Q:330-770,H:117-265^28.57%ID^E:2e-07^RecName:
LOC113806085	D-glucuronyl_C5-epimerase_B-like	4.23934	GLCEB_DANRE^GLCEB_DANRE^Q:193-1743,H:76-586^47.6%ID^E:1e-147^.^.
LOC113812045	LOW_QUALITY_PROTEIN:_teneurin-m-like	4.23743	TENM_DROME^TENM_DROME^Q:1268-5797,H:1184-2700^46.34%ID^E:0^RecName:
LOC113801133	uncharacterized_protein_LOC113801133	4.23625	MTH4_DROME^MTH4_DROME^Q:704-1177,H:84-260^26.34%ID^E:0.0002^RecName:
LOC113806387	ankyrin_repeat_domain-containing_protein_6-like	4.23258	KDIS_HUMAN^KDIS_HUMAN^Q:6-443,H:122-267^33.56%ID^E:2e-24^RecName:
LOC113811462	leucine-rich_repeat-containing_G-protein_coupled_receptor_5-like_isoform_X3	4.23147	LGR6_HUMAN^LGR6_HUMAN^Q:524-3031,H:33-834^31.8%ID^E:6e-105^RecName:
LOC113818171	protein_Wnt-5b-like	4.2183	WN2BA_XENLA^WN2BA_XENLA^Q:131-1075,H:6-321^47.8%ID^E:7e-92^RecName:
LOC113809076	phenoloxidase-activating_factor_2-like	4.21357	PPAF2_HOLDI^PPAF2_HOLDI^Q:488-1273,H:139-404^40.94%ID^E:1e-55^.^.
LOC113819830	RNA_binding_protein_fox-1_homolog_3-like_isoform_X6	4.20525	RFX1L_DANRE^RFX1L_DANRE^Q:502-783,H:143-236^82.98%ID^E:4e-36^RecName:
LOC113814978	uncharacterized_protein_LOC113814978	4.20277	ANR62_HUMAN^ANR62_HUMAN^Q:2-322,H:125-232^34.26%ID^E:3e-08^RecName:
LOC113812452	uncharacterized_protein_LOC113812452	4.18768	CHSTE_DANRE^CHSTE_DANRE^Q:1150-1524,H:232-355^29.37%ID^E:3e-08^RecName:
LOC113805832	protein_Wnt-2b-like	4.18464	WNT2B_CHICK^WNT2B_CHICK^Q:16-1020,H:48-378^55.95%ID^E:6e-129^RecName:
LOC113815125	actin-3,_muscle-specific-like	4.18407	ACT2_BACDO^ACT2_BACDO^Q:48-1175,H:1-376^93.35%ID^E:0^RecName:
LOC113820488	filaggrin-2-like_isoform_X31	4.18359	DLLA_DANRE^DLLA_DANRE^Q:4383-4610,H:454-531^44.87%ID^E:4e-08^RecName:
LOC113805556	homeobox_protein_cut-like_isoform_X1	4.18199	CUT_DROME^CUT_DROME^Q:1652-2158,H:1265-1431^74.56%ID^E:5e-71^RecName:
LOC113805293	uncharacterized_protein_LOC113805293_isoform_X3	4.17493	BTBD6_HUMAN^BTBD6_HUMAN^Q:34-849,H:71-330^23.27%ID^E:1e-13^RecName:
LOC113800260	uncharacterized_protein_LOC113800260	4.17116	POL2_DROME^POL2_DROME^Q:916-1785,H:168-466^37.46%ID^E:8e-54^RecName:
LOC113805342	ATP-binding_cassette_sub-family_G_member_1-like_isoform_X1	4.16774	ABCG1_HUMAN^ABCG1_HUMAN^Q:170-2158,H:40-678^57.19%ID^E:0^RecName:
LOC113820677	heat_shock_protein_22-like	4.15981	HSP22_DROME^HSP22_DROME^Q:181-453,H:47-137^32.26%ID^E:2e-06^RecName:
LOC113807090	LOW_QUALITY_PROTEIN:_nascent_polypeptide-associated_complex_subunit_alpha,_muscle-specific_form-like	4.15506	CS054_HUMAN^CS054_HUMAN^Q:5634-6089,H:90-243^36.54%ID^E:7e-19^RecName:
LOC113815287	uncharacterized_protein_LOC113815287	4.1484	DOME_DROME^DOME_DROME^Q:82-2229,H:124-823^22.59%ID^E:6e-22^RecName:
LOC113808533	ribonuclease_H1-like	4.14783	RNH1_MOUSE^RNH1_MOUSE^Q:147-734,H:28-226^32.86%ID^E:3e-28^RecName:
LOC113820760	fibrous_sheath_CABYR-binding_protein-like_isoform_X1	4.14723	DYHC2_PLAF7^DYHC2_PLAF7^Q:633-1016,H:4116-4238^27.91%ID^E:0.0001^RecName:
LOC113804026	steroid_receptor_seven-up,_isoforms_B/C-like	4.14697	7UP1_DROME^7UP1_DROME^Q:3-800,H:270-543^87.59%ID^E:1e-157^RecName:
LOC113817038	LOW_QUALITY_PROTEIN:_chondroitin_sulfate_N-acetylgalactosaminyltransferase_2-like	4.14395	CGAT2_HUMAN^CGAT2_HUMAN^Q:154-1332,H:105-541^41.31%ID^E:5e-95^RecName:
LOC113810235	zinc_finger_protein_Noc-like	4.14195	NOC_DROME^NOC_DROME^Q:862-1440,H:313-488^40.1%ID^E:9e-26^RecName:
LOC113811035	protein_slit-like	4.13903	SLIT_DROME^SLIT_DROME^Q:2-3400,H:376-1494^52.47%ID^E:0^RecName:
LOC113817757	ADAMTS-like_protein_4	4.12163	THSD4_MOUSE^THSD4_MOUSE^Q:1299-1760,H:856-1004^44.81%ID^E:2e-60^RecName:
LOC113814587	boophilin-G2-like	4.11685	VKT1_TRILK^VKT1_TRILK^Q:146-658,H:1-156^32.16%ID^E:2e-17^RecName:
LOC113820685	deleted_in_autism_protein_1_homolog	4.11633	DIK2A_XENTR^DIK2A_XENTR^Q:504-1028,H:125-313^36.98%ID^E:9e-31^.^.`DIK2A_XENTR^DIK2A_XENTR^Q:275-505,H:49-124^30.49%ID^E:9e-31^.^.
LOC113808071	microtubule-associated_tumor_suppressor_1_homolog_A-like	4.10964	MTUS2_HUMAN^MTUS2_HUMAN^Q:563-1495,H:1025-1334^27.99%ID^E:1e-15^RecName:
LOC113812696	LOW_QUALITY_PROTEIN:_leucine-rich_repeat_protein_SHOC-2-like	4.10373	LRC20_HUMAN^LRC20_HUMAN^Q:222-653,H:6-156^31.79%ID^E:1e-10^RecName:
LOC113817325	LOW_QUALITY_PROTEIN:_MOXD1_homolog_2-like	4.09615	MOX12_DROME^MOX12_DROME^Q:957-2810,H:109-680^37.89%ID^E:1e-128^RecName:
LOC113809008	homeobox_protein_E60-like	4.08882	HME60_APIME^HME60_APIME^Q:307-561,H:26-109^78.82%ID^E:4e-38^RecName:
LOC113804006	LOW_QUALITY_PROTEIN:_serine/threonine-protein_kinase_Doa-like	4.0796	DOA_DROME^DOA_DROME^Q:109-1011,H:502-810^76.38%ID^E:1e-162^RecName:
LOC113815693	uncharacterized_protein_LOC113815693	4.07117	RC3H2_HUMAN^RC3H2_HUMAN^Q:463-723,H:14-93^31.03%ID^E:1e-05^RecName:
LOC113802715	transcription_factor_SOX-8-like_isoform_X2	4.06876	SOX8_XENLA^SOX8_XENLA^Q:546-863,H:66-173^75%ID^E:6e-47^RecName:
LOC113803376	uncharacterized_protein_LOC113803376	4.06633	TX11A_CORWE^TX11A_CORWE^Q:141-314,H:38-86^39.66%ID^E:2e-07^.^.
LOC113806463	uncharacterized_protein_LOC113806463_isoform_X1	4.06454	SCHI1_HUMAN^SCHI1_HUMAN^Q:740-1411,H:255-472^46.84%ID^E:4e-32^RecName:
LOC113807270	agrin-like	4.06434	AGRIN_RAT^AGRIN_RAT^Q:1161-3266,H:1214-1944^36.98%ID^E:3e-128^RecName:
LOC113809822	disks_large_homolog_5-like	4.0611	DLG5_MOUSE^DLG5_MOUSE^Q:1419-2273,H:152-455^30.43%ID^E:2e-28^.^.
LOC113810593	extracellular_matrix_protein_FRAS1-like	4.05426	FRAS1_MOUSE^FRAS1_MOUSE^Q:2-11524,H:27-3887^37.41%ID^E:0^RecName:
LOC113804227	adhesion_G_protein-coupled_receptor_L4-like_isoform_X2	4.05001	AGRL3_HUMAN^AGRL3_HUMAN^Q:506-1345,H:819-1099^26.3%ID^E:5e-15^RecName:
LOC113809893	G-protein_coupled_receptor_161-like	4.04945	GP161_XENTR^GP161_XENTR^Q:58-294,H:256-331^36.71%ID^E:3e-10^RecName:
LOC113808838	CREB-binding_protein-like_isoform_X1	4.04642	EP300_MOUSE^EP300_MOUSE^Q:205-453,H:570-652^75.9%ID^E:6e-35^RecName:
LOC113810575	protein_spaetzle_5-like_isoform_X1	4.03991	SPZ_DROME^SPZ_DROME^Q:397-729,H:211-325^26.96%ID^E:2e-11^RecName:
LOC113806681	apoptosis-stimulating_of_p53_protein_2-like	4.03815	ASPP1_HUMAN^ASPP1_HUMAN^Q:2221-2868,H:866-1083^65.6%ID^E:1e-75^RecName:
LOC113804742	sodium-coupled_monocarboxylate_transporter_2-like	4.03774	SC5AC_MOUSE^SC5AC_MOUSE^Q:570-2126,H:34-550^32.95%ID^E:2e-84^RecName:
LOC113812698	carbohydrate_sulfotransferase_10-like	4.03765	CHSTA_XENLA^CHSTA_XENLA^Q:1052-1621,H:170-354^30.37%ID^E:8e-16^RecName:
LOC113809818	prostaglandin_E2_receptor_EP3_subtype-like	4.02928	PE2R3_PIG^PE2R3_PIG^Q:6-170,H:154-208^36.36%ID^E:1e-05^RecName:
LOC113801846	bestrophin-2-like	4.0279	BEST2_HUMAN^BEST2_HUMAN^Q:308-1315,H:1-332^48.21%ID^E:1e-96^RecName:
LOC113810998	cuticle_protein_AM1199-like	4.02671	CUPA3_CANPG^CUPA3_CANPG^Q:90-329,H:4-83^63.75%ID^E:5e-27^RecName:
LOC113803361	homeobox_protein_Dlx2b-like,_partial	4.02271	DLL_DROME^DLL_DROME^Q:529-780,H:81-167^68.54%ID^E:3e-22^RecName:
LOC113812697	leucine-rich_repeat-containing_protein_40-like	4.0222	LRC20_HUMAN^LRC20_HUMAN^Q:57-503,H:5-156^32.24%ID^E:3e-15^RecName:
LOC113808303	RNA_pseudouridylate_synthase_domain-containing_protein_2-like	4.02103	RUSD2_MOUSE^RUSD2_MOUSE^Q:277-1221,H:136-451^56.96%ID^E:7e-113^RecName:
LOC113819078	phospholipase_D_alpha_1-like	4.021	PLDA1_MAIZE^PLDA1_MAIZE^Q:229-2430,H:49-812^45.91%ID^E:0^RecName:
LOC113818172	ribonuclease_H1-like	4.0029	RNH1_RAT^RNH1_RAT^Q:133-894,H:28-284^37.6%ID^E:3e-35^RecName:
LOC113810472	uncharacterized_protein_LOC113810472	3.9828	SRPK2_MOUSE^SRPK2_MOUSE^Q:5221-5844,H:47-255^78.95%ID^E:7e-107^RecName:
LOC113813541	cytochrome_b_ascorbate-dependent_protein_3-like_isoform_X4	3.9804	CYAC3_RAT^CYAC3_RAT^Q:6-605,H:64-251^38.73%ID^E:9e-21^RecName:
LOC113803629	UPF0389_protein_CG9231-like	3.97567	U389_DROME^U389_DROME^Q:359-610,H:26-109^50%ID^E:1e-22^RecName:
LOC113811237	arginase,_hepatic-like	3.97148	ARGI_LITCT^ARGI_LITCT^Q:116-1036,H:4-309^46.18%ID^E:3e-87^RecName:
LOC113806769	GATA-binding_factor_2-like	3.96941	GATA3_CHICK^GATA3_CHICK^Q:687-1040,H:250-367^84.75%ID^E:1e-64^RecName:
LOC113802662	LOW_QUALITY_PROTEIN:_nephrin-like	3.94855	NPHN_HUMAN^NPHN_HUMAN^Q:31-2985,H:34-1015^30.94%ID^E:1e-119^RecName:
LOC113818334	facilitated_trehalose_transporter_Tret1-like	3.93637	TRET1_CULQU^TRET1_CULQU^Q:659-2113,H:55-511^50%ID^E:2e-145^RecName:
LOC113807834	uncharacterized_protein_LOC113807834	3.9355	L2EFL_DROME^L2EFL_DROME^Q:1749-2132,H:28-157^32.58%ID^E:1e-09^RecName:
LOC113818163	acyl-CoA-binding_domain-containing_protein_4-like	3.93424	Y045_METMA^Y045_METMA^Q:5-427,H:211-351^37.59%ID^E:1e-20^RecName:
LOC113800366	serine_protease_inhibitor_88Ea-like	3.9333	SP88E_DROME^SP88E_DROME^Q:332-1357,H:68-423^39.34%ID^E:3e-69^.^.
LOC113815990	LOW_QUALITY_PROTEIN:_dihydropyrimidinase-like	3.93045	DPYS_HUMAN^DPYS_HUMAN^Q:1-1494,H:2-503^66.53%ID^E:0^RecName:
LOC113808304	LOW_QUALITY_PROTEIN:_uncharacterized_protein_LOC113808304	3.92488	NEB1_HUMAN^NEB1_HUMAN^Q:8984-10387,H:456-914^43.18%ID^E:4e-79^RecName:
LOC113802942	adenylate_cyclase_type_5-like,_partial	3.92414	ADCY5_RAT^ADCY5_RAT^Q:1040-1918,H:210-500^47.62%ID^E:2e-61^RecName:
LOC113818265	uncharacterized_protein_LOC113818265	3.92147	MTSS2_MOUSE^MTSS2_MOUSE^Q:106-885,H:69-306^50.19%ID^E:1e-48^.^.
LOC113802685	protein_60A-like	3.92031	60A_DROME^60A_DROME^Q:758-1513,H:191-454^24.16%ID^E:8e-11^RecName:
LOC113814989	protein_couch_potato-like_isoform_X2	3.91414	CPO_DROME^CPO_DROME^Q:1-414,H:467-601^70.5%ID^E:4e-37^RecName:
LOC113812797	hemicentin-1-like	3.91223	HMCN1_HUMAN^HMCN1_HUMAN^Q:230-2056,H:1226-1815^25.76%ID^E:6e-32^RecName:
LOC113809746	CAP-Gly_domain-containing_linker_protein_1-like,_partial	3.9095	CLIP1_MOUSE^CLIP1_MOUSE^Q:652-846,H:213-277^58.46%ID^E:2e-20^RecName:
LOC113812847	solute_carrier_family_22_member_5-like	3.90538	ORCT_DROME^ORCT_DROME^Q:656-802,H:239-287^36.73%ID^E:0.0004^RecName:
LOC113816510	myosin_heavy_chain,_muscle-like,_partial	3.90475	MYSA_DROME^MYSA_DROME^Q:239-2293,H:10-694^70.41%ID^E:0^RecName:
LOC113816935	high-affinity_lysophosphatidic_acid_receptor-like	3.89863	GPR63_HUMAN^GPR63_HUMAN^Q:744-1694,H:108-416^33.33%ID^E:5e-32^RecName:
LOC113811586	nudix_hydrolase_20,_chloroplastic-like	3.89132	NUD20_ARATH^NUD20_ARATH^Q:211-978,H:96-358^34.59%ID^E:9e-41^RecName:
LOC113804488	mucin-5AC-like,_partial	3.88775	CLCA2_MOUSE^CLCA2_MOUSE^Q:231-2222,H:189-846^23.69%ID^E:2e-24^RecName:
LOC113807835	uncharacterized_protein_LOC113807835_isoform_X3	3.88371	HSP6C_DROME^HSP6C_DROME^Q:420-689,H:82-170^42.22%ID^E:3e-08^RecName:
LOC113809798	monocarboxylate_transporter_1-like	3.87928	MOT1_CRILO^MOT1_CRILO^Q:280-927,H:13-225^29.09%ID^E:2e-16^RecName:
LOC113809017	phosphoglucomutase-1-like	3.87132	PGM1_BOVIN^PGM1_BOVIN^Q:223-1893,H:5-562^62.75%ID^E:0^RecName:
LOC113811906	trypsin-3-like,_partial	3.87072	TRY1_BOVIN^TRY1_BOVIN^Q:228-923,H:23-245^41.81%ID^E:5e-48^RecName:
LOC113800318	venom_protease-like	3.86226	UROK_HUMAN^UROK_HUMAN^Q:628-1467,H:144-426^31.99%ID^E:4e-29^RecName:
LOC113820267	uncharacterized_protein_DDB_G0271670-like_isoform_X1	3.86201	TENS4_BOVIN^TENS4_BOVIN^Q:1667-1942,H:449-552^38.46%ID^E:3e-11^RecName:
LOC113810861	prolow-density_lipoprotein_receptor-related_protein_1-like	3.86171	LRP1_CHICK^LRP1_CHICK^Q:445-738,H:3573-3676^32.43%ID^E:5e-07^RecName:
LOC113815126	actin-57B-like	3.86005	ACT3_DROME^ACT3_DROME^Q:94-1221,H:1-376^93.62%ID^E:0^RecName:
LOC113801139	probable_G-protein_coupled_receptor_Mth-like_3	3.85898	MTH1_DROME^MTH1_DROME^Q:169-501,H:470-581^33.63%ID^E:2e-05^RecName:
LOC113805549	liprin-beta-1-like_isoform_X1	3.85622	LIPB1_MOUSE^LIPB1_MOUSE^Q:484-1761,H:457-866^46.74%ID^E:2e-92^RecName:
LOC113814022	chorion_peroxidase-like	3.85403	PERC_ANOGA^PERC_ANOGA^Q:269-1039,H:190-439^40.68%ID^E:1e-38^RecName:
LOC113803126	uncharacterized_protein_LOC113803126	3.83137	PPAF2_HOLDI^PPAF2_HOLDI^Q:4102-4881,H:139-401^40.3%ID^E:6e-56^.^.
LOC113820001	LOW_QUALITY_PROTEIN:_tubulin_beta_chain-like	3.82962	TBB1_MANSE^TBB1_MANSE^Q:75-1352,H:1-420^92.02%ID^E:0^RecName:
LOC113806229	uncharacterized_protein_LOC113806229	3.82709	CHST1_DANRE^CHST1_DANRE^Q:157-840,H:66-331^25.09%ID^E:2e-07^RecName:
LOC113802635	uncharacterized_protein_LOC113802635	3.82671	ABHD8_BOVIN^ABHD8_BOVIN^Q:2135-2890,H:162-409^37.89%ID^E:1e-38^RecName:
LOC113805361	CD63_antigen-like	3.82326	CD63_FELCA^CD63_FELCA^Q:90-614,H:71-238^37.71%ID^E:3e-30^RecName:
LOC113809868	uncharacterized_protein_LOC113809868	3.82253	MYLK2_HUMAN^MYLK2_HUMAN^Q:713-1165,H:421-559^36.54%ID^E:2e-22^RecName:
LOC113800281	uncharacterized_protein_LOC113800281_isoform_X1	3.82095	ZN367_DANRE^ZN367_DANRE^Q:139-711,H:41-242^54.19%ID^E:2e-58^RecName:
LOC113805958	protocadherin_Fat_3-like	3.81604	FAT3_MOUSE^FAT3_MOUSE^Q:42-797,H:3112-3364^44.66%ID^E:5e-58^RecName:
LOC113812467	exchange_factor_for_Arf-6-like_isoform_X1	3.81107	PSD1_RAT^PSD1_RAT^Q:1775-3043,H:145-581^47.49%ID^E:1e-113^RecName:
LOC113806701	uncharacterized_protein_LOC113806701	3.80839	MTUS2_HUMAN^MTUS2_HUMAN^Q:46-957,H:1050-1350^28.57%ID^E:2e-18^RecName:
LOC113803880	uncharacterized_protein_LOC113803880	3.79267	FEND_DROME^FEND_DROME^Q:934-1113,H:145-204^46.67%ID^E:1e-08^RecName:
LOC113806067	ELAV-like_protein_4	3.79206	ELAV4_RAT^ELAV4_RAT^Q:76-324,H:290-373^82.14%ID^E:2e-39^RecName:
LOC113813210	neural_cell_adhesion_molecule_1-A-like	3.78676	NCA12_XENLA^NCA12_XENLA^Q:66-941,H:321-623^27.94%ID^E:1e-15^RecName:
LOC113805822	LOW_QUALITY_PROTEIN:_chondroitin_sulfate_N-acetylgalactosaminyltransferase_1-like	3.78496	CGAT2_HUMAN^CGAT2_HUMAN^Q:349-1827,H:49-541^40.7%ID^E:1e-111^RecName:
LOC113812740	putative_inorganic_phosphate_cotransporter	3.7849	PICO_DROME^PICO_DROME^Q:2-1474,H:30-505^34.62%ID^E:1e-85^RecName:
LOC113804810	ETS_homologous_factor-like	3.77846	EHF_MOUSE^EHF_MOUSE^Q:1085-1420,H:175-292^35.59%ID^E:1e-16^RecName:
LOC113819716	trypsin-1-like	3.77622	MP1_DROME^MP1_DROME^Q:731-1423,H:143-398^36.68%ID^E:1e-31^.^.
LOC113807993	potassium_channel_subfamily_K_member_18-like	3.77604	KCNKI_HUMAN^KCNKI_HUMAN^Q:1309-1515,H:300-369^40%ID^E:1e-09^RecName:
LOC113817132	collagen_alpha-2(I)_chain-like,_partial	3.77393	CO4A1_BOVIN^CO4A1_BOVIN^Q:951-1454,H:1032-1172^38.51%ID^E:3e-19^RecName:
LOC113810817	netrin-1-like	3.77355	NET1_MOUSE^NET1_MOUSE^Q:18-386,H:476-602^39.84%ID^E:5e-22^RecName:
LOC113819664	apolipoprotein_D-like_isoform_X1	3.77121	APOD_HUMAN^APOD_HUMAN^Q:155-691,H:15-189^30.6%ID^E:2e-10^RecName:
LOC113805763	N-acetylated-alpha-linked_acidic_dipeptidase_2-like	3.76737	FOLH1_RAT^FOLH1_RAT^Q:197-2275,H:59-750^39.33%ID^E:2e-156^RecName:
LOC113807535	uncharacterized_protein_LOC113807535	3.76632	FKRP_HUMAN^FKRP_HUMAN^Q:1274-1627,H:279-399^30.3%ID^E:6e-07^RecName:
LOC113816215	C-type_lectin_domain_family_17,_member_A-like	3.76607	C209C_MOUSE^C209C_MOUSE^Q:742-1221,H:30-170^26.09%ID^E:5e-07^RecName:
LOC113815708	uncharacterized_protein_LOC113815708_isoform_X1	3.76472	OVAL_MELGA^OVAL_MELGA^Q:192-341,H:10-59^30%ID^E:4e-08^RecName:
LOC113804961	Bardet-Biedl_syndrome_5_protein_homolog	3.76011	BBS5_MOUSE^BBS5_MOUSE^Q:98-1105,H:6-340^67.06%ID^E:1e-162^RecName:
LOC113800756	uncharacterized_protein_LOC113800756	3.75904	KIRR1_MOUSE^KIRR1_MOUSE^Q:115-1248,H:117-461^25.52%ID^E:8e-15^RecName:
LOC113813484	homeobox_protein_homothorax-like_isoform_X1	3.75469	HTH_DROME^HTH_DROME^Q:223-951,H:1-242^65.35%ID^E:6e-92^RecName:
LOC113803016	F-box/WD_repeat-containing_protein_5-like,_partial	3.74929	FBXW5_RAT^FBXW5_RAT^Q:19-1806,H:50-557^42.31%ID^E:1e-140^RecName:
LOC113808727	steroid_hormone_receptor_ERR1-like	3.74534	ERR3_PONAB^ERR3_PONAB^Q:823-1926,H:57-435^48.17%ID^E:1e-105^RecName:
LOC113801195	adipolin-like	3.74372	ADIPL_XENTR^ADIPL_XENTR^Q:660-1100,H:171-322^28.1%ID^E:5e-05^RecName:
LOC113807967	MKRN2_opposite_strand_protein-like	3.73054	MKROS_HUMAN^MKROS_HUMAN^Q:264-845,H:10-202^30.5%ID^E:3e-28^RecName:
LOC113805601	orexin_receptor_type_1-like_isoform_X1	3.73008	OX1R_BOVIN^OX1R_BOVIN^Q:1259-2350,H:62-393^23.86%ID^E:2e-18^RecName:
LOC113812565	neuron_navigator_3-like	3.71973	NAV2_HUMAN^NAV2_HUMAN^Q:4603-6489,H:1835-2464^52.63%ID^E:0^RecName:
LOC113805006	uncharacterized_protein_LOC113805006	3.71948	LSHR_MOUSE^LSHR_MOUSE^Q:3400-4329,H:347-656^56.13%ID^E:3e-103^RecName:
LOC113805561	LOW_QUALITY_PROTEIN:_centrosomal_protein_of_290_kDa-like	3.71588	OSP_DROME^OSP_DROME^Q:3236-3880,H:1159-1365^49.54%ID^E:1e-32^RecName:
LOC113816518	probable_chitinase_10	3.71424	CHI10_DROME^CHI10_DROME^Q:100-636,H:699-918^25%ID^E:1e-08^.^.
LOC113810339	TNF_receptor-associated_factor_6-like	3.71259	TRAF3_MOUSE^TRAF3_MOUSE^Q:717-1127,H:419-559^33.56%ID^E:2e-10^RecName:
LOC113812436	sodium/potassium-transporting_ATPase_subunit_beta-1-interacting_protein-like	3.70535	NKAIN_DROME^NKAIN_DROME^Q:73-549,H:20-176^55.35%ID^E:2e-35^RecName:
LOC113817131	LOW_QUALITY_PROTEIN:_collagen_alpha-5(IV)_chain-like,_partial	3.69839	CO4A5_CANLF^CO4A5_CANLF^Q:4-351,H:1576-1690^60.34%ID^E:4e-46^RecName:
LOC113813236	facilitated_trehalose_transporter_Tret1-like	3.68713	TRET1_APILI^TRET1_APILI^Q:188-1552,H:21-485^35.67%ID^E:7e-77^RecName:
LOC113819405	WD_repeat-containing_protein_17-like	3.68315	WDR17_HUMAN^WDR17_HUMAN^Q:241-3993,H:40-1322^38.07%ID^E:0^RecName:
LOC113811557	uncharacterized_protein_LOC113811557_isoform_X2	3.68236	ROBO1_HUMAN^ROBO1_HUMAN^Q:46-711,H:168-387^37.84%ID^E:4e-37^RecName:
LOC113800922	zinc_finger_protein_227-like	3.67424	ZN569_HUMAN^ZN569_HUMAN^Q:3-689,H:264-492^36.17%ID^E:6e-37^RecName:
LOC113816394	LOW_QUALITY_PROTEIN:_potassium_channel_subfamily_T_member_2-like	3.67407	KCNT1_HUMAN^KCNT1_HUMAN^Q:88-1797,H:77-617^57.87%ID^E:0^RecName:
LOC113820187	solute_carrier_family_35_member_G1-like	3.66979	S35G1_HUMAN^S35G1_HUMAN^Q:25-897,H:68-363^37.5%ID^E:4e-22^RecName:
LOC113820313	inositol_hexakisphosphate_and_diphosphoinositol-pentakisphosphate_kinase_2-like	3.66798	VIP1_DROME^VIP1_DROME^Q:609-3404,H:65-973^76.39%ID^E:0^RecName:
LOC113801305	histone-lysine_N-methyltransferase_ASHR1-like	3.64258	SMYD3_MOUSE^SMYD3_MOUSE^Q:1-246,H:189-268^42.68%ID^E:6e-10^RecName:
LOC113810882	metalloproteinase_inhibitor_2-like	3.64096	TIMP2_CANLF^TIMP2_CANLF^Q:355-813,H:38-203^30.95%ID^E:7e-13^RecName:
LOC113805101	LOW_QUALITY_PROTEIN:_sodium_bicarbonate_cotransporter_3-like	3.63284	S4A10_HUMAN^S4A10_HUMAN^Q:30-3257,H:4-1096^51.43%ID^E:0^RecName:
LOC113802617	patched_domain-containing_protein_3-like	3.63229	PTHD3_MOUSE^PTHD3_MOUSE^Q:135-1652,H:409-896^39.13%ID^E:4e-98^RecName:
LOC113816705	ectonucleotide_pyrophosphatase/phosphodiesterase_family_member_6-like	3.63196	ENPP6_MOUSE^ENPP6_MOUSE^Q:235-1293,H:25-410^27.03%ID^E:1e-38^RecName:
LOC113820935	ETS_homologous_factor-like	3.62917	EHF_PANTR^EHF_PANTR^Q:339-653,H:195-297^40.95%ID^E:5e-18^RecName:
LOC113802709	LOW_QUALITY_PROTEIN:_protein_O-linked-mannose_beta-1,2-N-acetylglucosaminyltransferase_1-like	3.62652	PMGT1_BOVIN^PMGT1_BOVIN^Q:82-1695,H:119-654^61%ID^E:0^RecName:
LOC113811267	protein_lifeguard_1-like_isoform_X3	3.62465	LFG2_BOVIN^LFG2_BOVIN^Q:136-939,H:18-315^40.94%ID^E:8e-69^RecName:
LOC113808843	cytosolic_carboxypeptidase_1-like	3.61741	CBPC1_CHICK^CBPC1_CHICK^Q:197-544,H:1012-1132^44.63%ID^E:5e-41^RecName:
LOC113806887	uncharacterized_protein_LOC113806887,_partial	3.61201	TUTL_DROME^TUTL_DROME^Q:100-531,H:762-906^56.55%ID^E:4e-40^RecName:
LOC113802107	polyubiquitin_8-like	3.61127	UBIQP_XENLA^UBIQP_XENLA^Q:157-657,H:13-167^37.13%ID^E:4e-17^RecName:
LOC113812850	protein_dead_ringer_homolog	3.61084	DRI_DROME^DRI_DROME^Q:383-778,H:281-412^87.12%ID^E:1e-64^RecName:
LOC113812162	nephrin-like	3.60718	CADM1_HUMAN^CADM1_HUMAN^Q:258-776,H:159-324^29.71%ID^E:4e-14^RecName:
LOC113804087	carbonic_anhydrase_1-like	3.60179	CAH2_SHEEP^CAH2_SHEEP^Q:27-344,H:5-110^44.44%ID^E:1e-16^RecName:
LOC113816928	balbiani_ring_protein_3-like	3.59895	PE1_ANOGA^PE1_ANOGA^Q:3454-3810,H:33-147^37.82%ID^E:2e-10^RecName:
LOC113815071	superoxide_dismutase	3.59316	SODC_CARCR^SODC_CARCR^Q:463-885,H:28-166^48.94%ID^E:7e-37^RecName:
LOC113802251	uncharacterized_protein_LOC113802251	3.58476	NRG2_RAT^NRG2_RAT^Q:300-554,H:310-400^31.87%ID^E:2e-06^RecName:
LOC113814236	uncharacterized_protein_LOC113814236	3.58131	CBPC1_HUMAN^CBPC1_HUMAN^Q:571-1278,H:110-345^32.49%ID^E:6e-28^RecName:
LOC113815678	uncharacterized_protein_LOC113815678	3.58018	PE1_ANOGA^PE1_ANOGA^Q:1659-2009,H:33-145^35.9%ID^E:7e-09^RecName:
LOC113803833	spondin-1-like	3.5797	IVBI_AUSSU^IVBI_AUSSU^Q:169-357,H:22-84^49.21%ID^E:4e-13^RecName:
LOC113816659	deoxynucleoside_triphosphate_triphosphohydrolase_SAMHD1-like	3.57834	SAMH1_HUMAN^SAMH1_HUMAN^Q:40-1410,H:145-609^46.27%ID^E:2e-133^RecName:
LOC113809854	probable_phosphorylase_b_kinase_regulatory_subunit_alpha	3.57642	KPBA_DROME^KPBA_DROME^Q:64-639,H:1052-1247^63.27%ID^E:7e-69^RecName:
LOC113808720	protein_escargot-like_isoform_X1	3.57053	SNAI2_BOVIN^SNAI2_BOVIN^Q:1182-1607,H:127-268^73.94%ID^E:2e-66^RecName:
LOC113808815	uncharacterized_protein_LOC113808815	3.5654	SNED1_RAT^SNED1_RAT^Q:896-1261,H:813-916^32.79%ID^E:0.0005^RecName:
LOC113800442	contactin-like	3.56235	CONT_DROME^CONT_DROME^Q:200-3856,H:134-1355^43.95%ID^E:0^RecName:
LOC113816161	actin-like	3.55743	ACT3_DROME^ACT3_DROME^Q:23-1153,H:1-376^90.98%ID^E:0^RecName:
LOC113810444	innexin_inx2-like	3.5542	INX2_DROME^INX2_DROME^Q:283-981,H:7-240^49.57%ID^E:1e-79^RecName:
LOC113820823	LOW_QUALITY_PROTEIN:_serine/threonine-protein_kinase_MAK-like	3.55043	MAK_MOUSE^MAK_MOUSE^Q:476-1327,H:1-285^74.39%ID^E:2e-156^RecName:
LOC113802196	uncharacterized_protein_LOC113802196_isoform_X1	3.54803	SKA2B_XENLA^SKA2B_XENLA^Q:765-1049,H:108-203^30.61%ID^E:8e-08^RecName:
LOC113819892	LOW_QUALITY_PROTEIN:_septin-4-like	3.53694	SEPT4_MOUSE^SEPT4_MOUSE^Q:6-1070,H:122-477^63.19%ID^E:4e-164^RecName:
LOC113800203	integrin_alpha_pat-2-like	3.53244	ITA2_DROME^ITA2_DROME^Q:133-1467,H:446-895^36.98%ID^E:6e-73^RecName:
LOC113807312	uncharacterized_protein_LOC113807312	3.53072	PRUN2_PONAB^PRUN2_PONAB^Q:2329-2856,H:115-290^56.82%ID^E:7e-66^RecName:
LOC113812873	ficolin-2-like	3.53052	FCN2_BOVIN^FCN2_BOVIN^Q:333-992,H:89-327^36.63%ID^E:4e-41^RecName:
LOC113809202	uncharacterized_protein_LOC113809202	3.5293	VSP_BOMIG^VSP_BOMIG^Q:491-889,H:88-229^27.92%ID^E:2e-05^RecName:
LOC113815782	chondroitin_proteoglycan_2-like	3.52589	PE1_ANOGA^PE1_ANOGA^Q:368-724,H:33-147^37.82%ID^E:2e-11^RecName:
LOC113808646	matrix_metalloproteinase-14-like	3.52513	MMP24_HUMAN^MMP24_HUMAN^Q:487-1209,H:84-326^41.77%ID^E:1e-49^RecName:
LOC113802133	histone_H2A.Z-specific_chaperone_CHZ1-like,_partial	3.49303	HMU_HALWD^HMU_HALWD^Q:405-704,H:8424-8531^33.03%ID^E:2e-07^RecName:
LOC113800227	myeloperoxidase-like	3.49196	PXDN_HUMAN^PXDN_HUMAN^Q:778-2463,H:743-1314^38.78%ID^E:2e-103^RecName:
LOC113806766	LOW_QUALITY_PROTEIN:_la-related_protein_6-like	3.49036	LARP6_MOUSE^LARP6_MOUSE^Q:602-1093,H:82-261^41.99%ID^E:2e-28^RecName:
LOC113820078	sarcoplasmic_calcium-binding_protein-like	3.47596	SCP_PERVT^SCP_PERVT^Q:343-864,H:3-174^37.08%ID^E:6e-32^RecName:
LOC113810592	uncharacterized_protein_LOC113810592	3.47441	SP34_APIME^SP34_APIME^Q:1011-1622,H:198-396^32.24%ID^E:4e-20^RecName:
LOC113805251	CD151_antigen-like_isoform_X1	3.47183	CD151_BOVIN^CD151_BOVIN^Q:64-768,H:11-249^49.37%ID^E:8e-50^RecName:
LOC113800055	uncharacterized_protein_LOC113800055	3.47075	TATD_ERWT9^TATD_ERWT9^Q:137-979,H:1-259^39.15%ID^E:4e-64^RecName:
LOC113802277	prominin-1-like	3.45051	PRM1A_DANRE^PRM1A_DANRE^Q:159-2231,H:120-819^23.88%ID^E:1e-48^RecName:
LOC113804720	plexin-B3-like_isoform_X2	3.44463	PLXA1_HUMAN^PLXA1_HUMAN^Q:216-1730,H:44-559^36.79%ID^E:4e-88^RecName:
LOC113800448	serine/arginine_repetitive_matrix_protein_2-like	3.4419	DUS22_HUMAN^DUS22_HUMAN^Q:514-1038,H:1-171^50.29%ID^E:2e-44^RecName:
LOC113816554	alcohol_dehydrogenase	3.44122	AK1A1_CRIGR^AK1A1_CRIGR^Q:358-1320,H:7-324^41.46%ID^E:5e-70^RecName:
LOC113815463	C-type_lectin_37Db-like_isoform_X1	3.43867	LECA_SARPE^LECA_SARPE^Q:454-870,H:18-158^28.57%ID^E:3e-13^RecName:
LOC113804138	adenomatous_polyposis_coli_protein-like_isoform_X4	3.42756	APC_RAT^APC_RAT^Q:2605-4074,H:283-782^61.18%ID^E:4e-164^RecName:
LOC113820662	dual_specificity_protein_phosphatase_19-like	3.42616	DUS19_HUMAN^DUS19_HUMAN^Q:30-620,H:1-201^49.25%ID^E:5e-51^RecName:
LOC113807387	NAD-dependent_protein_deacetylase_sirtuin-2-like_isoform_X2	3.40475	SIR2_DANRE^SIR2_DANRE^Q:454-1323,H:54-342^61.99%ID^E:4e-121^RecName:
LOC113816640	glycerol-3-phosphate_acyltransferase_3-like	3.39931	GPAT3_DANRE^GPAT3_DANRE^Q:2-421,H:295-436^56.34%ID^E:5e-47^RecName:
LOC113808754	SET_and_MYND_domain-containing_protein_4-like_isoform_X1	3.39132	SMYD4_HUMAN^SMYD4_HUMAN^Q:712-1695,H:225-602^23.9%ID^E:4e-17^RecName:
LOC113813858	serine/threonine-protein_phosphatase_4_regulatory_subunit_4-like	3.38663	PP4R4_HUMAN^PP4R4_HUMAN^Q:156-1670,H:117-621^38.39%ID^E:3e-107^RecName:
LOC113807011	myocyte-specific_enhancer_factor_2-like_isoform_X4	3.37644	MEF2_DROME^MEF2_DROME^Q:547-1572,H:1-361^56.43%ID^E:8e-88^RecName:
LOC113807057	gamma-glutamyl_hydrolase-like	3.37103	GGH_HUMAN^GGH_HUMAN^Q:9-725,H:83-318^36.67%ID^E:9e-46^RecName:
LOC113817759	uncharacterized_protein_LOC113817759,_partial	3.36838	PKHG1_HUMAN^PKHG1_HUMAN^Q:7-921,H:131-434^54.75%ID^E:1e-98^RecName:
LOC113802456	dual_specificity_tyrosine-phosphorylation-regulated_kinase_2-like	3.35527	DYRK2_CHICK^DYRK2_CHICK^Q:555-1397,H:11-291^65.52%ID^E:6e-122^RecName:
LOC113805304	heat_shock_70_kDa_protein_cognate_4-like	3.35418	HSP7D_MANSE^HSP7D_MANSE^Q:116-1933,H:6-611^87.79%ID^E:0^RecName:
LOC113805629	protocadherin_Fat_3-like	3.34614	FAT3_RAT^FAT3_RAT^Q:319-4566,H:1572-2972^35.16%ID^E:0^RecName:
LOC113807219	peptidyl-prolyl_cis-trans_isomerase_E-like	3.34306	PPIE_BOVIN^PPIE_BOVIN^Q:122-1036,H:1-301^69.51%ID^E:4e-149^RecName:
LOC113818871	LOW_QUALITY_PROTEIN:_hillarin-like	3.34164	HIL_DROME^HIL_DROME^Q:167-2524,H:5-818^68.14%ID^E:0^.^.
LOC113804166	protein_Skeletor,_isoforms_B/C-like	3.33375	SKEL1_DROME^SKEL1_DROME^Q:106-561,H:572-724^50%ID^E:3e-40^RecName:
LOC113800583	carbohydrate_sulfotransferase_12-like	3.33258	CHST9_HUMAN^CHST9_HUMAN^Q:174-1007,H:169-439^19.94%ID^E:8e-09^RecName:
LOC113812427	uncharacterized_protein_LOC113812427	3.33233	FABG_THEMA^FABG_THEMA^Q:50-805,H:3-246^41.11%ID^E:2e-47^RecName:
LOC113804225	CKLF-like_MARVEL_transmembrane_domain-containing_protein_4_isoform_X1	3.32879	CKLF4_MOUSE^CKLF4_MOUSE^Q:137-616,H:26-183^32.1%ID^E:3e-09^RecName:
LOC113805519	protein_toll-like	3.32436	TOLL_DROME^TOLL_DROME^Q:206-2854,H:56-1024^29.12%ID^E:2e-109^RecName:
LOC113806546	uncharacterized_protein_LOC113806546_isoform_X1	3.32162	SSH_DROME^SSH_DROME^Q:620-1477,H:255-543^68.62%ID^E:3e-122^RecName:
LOC113819930	adenosine_deaminase_2-like	3.31431	ADA2_HUMAN^ADA2_HUMAN^Q:177-1673,H:17-505^41.95%ID^E:1e-137^.^.
LOC113811793	protein_trapped_in_endoderm-1-like	3.31368	GUTR1_DROME^GUTR1_DROME^Q:74-943,H:44-338^53.85%ID^E:5e-79^RecName:
LOC113808118	early_growth_response_protein_1-like_isoform_X1	3.3132	EGR1_XENTR^EGR1_XENTR^Q:1344-1784,H:252-394^68.03%ID^E:6e-59^RecName:
LOC113811802	uncharacterized_protein_LOC113811802	3.30978	POLR_DROME^POLR_DROME^Q:25-339,H:483-598^26.72%ID^E:0.0008^RecName:
LOC113818932	clavesin-2-like	3.28873	CLVS2_DANRE^CLVS2_DANRE^Q:516-1319,H:24-266^46.1%ID^E:4e-60^RecName:
LOC113803474	protein_singed-like_isoform_X1	3.27769	SING_DROME^SING_DROME^Q:225-1676,H:23-512^62.73%ID^E:0^RecName:
LOC113805345	uncharacterized_protein_LOC113805345	3.27614	HRH2_PONPY^HRH2_PONPY^Q:78-734,H:113-325^25.45%ID^E:3e-16^RecName:
LOC113809118	uncharacterized_protein_LOC113809118	3.27269	MOT12_XENTR^MOT12_XENTR^Q:302-928,H:9-221^26.29%ID^E:1e-10^RecName:
LOC113815655	ladderlectin-like	3.26581	TETN_HUMAN^TETN_HUMAN^Q:507-875,H:82-198^29.27%ID^E:4e-07^RecName:
LOC113810630	phosphatidylinositol_3-kinase_regulatory_subunit_alpha-like_isoform_X2	3.26522	P85A_PONAB^P85A_PONAB^Q:1474-3354,H:118-718^35.33%ID^E:8e-105^RecName:
LOC113803264	Down_syndrome_cell_adhesion_molecule-like_protein_Dscam2	3.26115	DSCL_DROME^DSCL_DROME^Q:29-2299,H:207-1010^30.59%ID^E:5e-84^RecName:
LOC113818143	inactive_tyrosine-protein_kinase_transmembrane_receptor_ROR1-like	3.25966	ROR1_HUMAN^ROR1_HUMAN^Q:93-2342,H:47-752^46.1%ID^E:0^RecName:
LOC113811783	LOW_QUALITY_PROTEIN:_low-density_lipoprotein_receptor-related_protein_2-like	3.25931	VGR_SOLIN^VGR_SOLIN^Q:427-5199,H:37-1640^28.91%ID^E:0^RecName:
LOC113812678	muscleblind-like_protein	3.25602	MBNL3_MOUSE^MBNL3_MOUSE^Q:207-374,H:175-233^44.07%ID^E:3e-08^RecName:
LOC113816272	probable_phosphorylase_b_kinase_regulatory_subunit_alpha	3.25543	KPBA_DROME^KPBA_DROME^Q:94-2301,H:1-683^64.31%ID^E:0^RecName:
LOC113813039	cell_division_control_protein_42_homolog	3.25406	RHOU_MOUSE^RHOU_MOUSE^Q:124-483,H:111-231^61.98%ID^E:2e-42^RecName:
LOC113804391	LOW_QUALITY_PROTEIN:_nuclear_factor_interleukin-3-regulated_protein-like	3.24868	NFIL3_RAT^NFIL3_RAT^Q:418-651,H:61-138^51.28%ID^E:8e-20^RecName:
LOC113806209	neural-cadherin-like,_partial	3.24741	CADN_DROME^CADN_DROME^Q:3-5048,H:1397-3084^72.22%ID^E:0^RecName:
LOC113811730	differentially_expressed_in_FDCP_6-like	3.24502	SWP70_CHICK^SWP70_CHICK^Q:34-1044,H:1-317^21.35%ID^E:6e-15^RecName:
LOC113814620	uncharacterized_protein_LOC113814620_isoform_X1	3.2406	S22A6_BOVIN^S22A6_BOVIN^Q:166-825,H:156-363^27.93%ID^E:7e-17^RecName:
LOC113810429	protein_disabled-like	3.23991	ARHB_XENLA^ARHB_XENLA^Q:3-449,H:30-179^52%ID^E:3e-46^RecName:
LOC113812754	serine/threonine-protein_phosphatase_6_regulatory_ankyrin_repeat_subunit_C-like	3.23936	ANK2_HUMAN^ANK2_HUMAN^Q:54-896,H:584-813^29.89%ID^E:2e-21^RecName:
LOC113815132	actin,_muscle-like	3.23111	ACT_MANSE^ACT_MANSE^Q:14-1141,H:1-376^94.41%ID^E:0^RecName:
LOC113800553	LOW_QUALITY_PROTEIN:_organic_cation_transporter_protein-like,_partial	3.22974	OCT1_CAEEL^OCT1_CAEEL^Q:166-1749,H:71-552^30.51%ID^E:1e-72^RecName:
LOC113801203	protein_jagunal-like_isoform_X1	3.22823	JAGN_DROPS^JAGN_DROPS^Q:146-721,H:1-197^51.78%ID^E:2e-55^RecName:
LOC113805825	myosin-3-like	3.221	CFA58_MOUSE^CFA58_MOUSE^Q:554-1264,H:214-450^25%ID^E:2e-07^RecName:
LOC113810602	probable_phosphorylase_b_kinase_regulatory_subunit_beta	3.22011	KPBB_DROME^KPBB_DROME^Q:2-2944,H:104-1076^59.96%ID^E:0^RecName:
LOC113811782	E3_ubiquitin-protein_ligase_SMURF2-like_isoform_X2	3.20599	SMUF1_DROME^SMUF1_DROME^Q:1729-2901,H:668-1060^75.06%ID^E:0^RecName:
LOC113802095	facilitated_trehalose_transporter_Tret1-like	3.2039	TRET1_APILI^TRET1_APILI^Q:328-1515,H:106-501^37.38%ID^E:4e-73^RecName:
LOC113810668	LOW_QUALITY_PROTEIN:_dopamine_receptor_2-like	3.20338	DOPR2_DROME^DOPR2_DROME^Q:1406-2488,H:124-483^58.92%ID^E:9e-111^RecName:
LOC113804272	protein-L-isoaspartate(D-aspartate)_O-methyltransferase-like_isoform_X3	3.20231	PIMT_HUMAN^PIMT_HUMAN^Q:112-780,H:1-223^65.47%ID^E:9e-84^RecName:
LOC113801843	titin-like	3.20014	PRG4_MOUSE^PRG4_MOUSE^Q:5774-6097,H:504-606^30.56%ID^E:1e-07^RecName:
LOC113803904	phosphorylase_b_kinase_regulatory_subunit_beta-like	3.19316	KPBB_HUMAN^KPBB_HUMAN^Q:5-430,H:940-1088^42.28%ID^E:6e-31^RecName:
LOC113801799	dynein_regulatory_complex_protein_11-like	3.19159	DRC11_HUMAN^DRC11_HUMAN^Q:13-1389,H:305-784^37.5%ID^E:7e-88^.^.
LOC113802490	phenoloxidase-activating_factor_2-like,_partial	3.19079	PPAF2_HOLDI^PPAF2_HOLDI^Q:457-1182,H:154-404^44.53%ID^E:2e-57^.^.
LOC113803031	protein_unzipped-like	3.19013	UZIP_DROME^UZIP_DROME^Q:436-1377,H:41-378^26.82%ID^E:2e-11^RecName:
LOC113810970	prostaglandin_G/H_synthase_2-like	3.18773	PGH2_BOVIN^PGH2_BOVIN^Q:403-2055,H:19-568^52.89%ID^E:0^RecName:
LOC113815120	actin,_muscle-like	3.18422	ACT_MANSE^ACT_MANSE^Q:105-1232,H:1-376^93.62%ID^E:0^RecName:
LOC113800528	histone_deacetylase_11-like	3.1835	HDA11_HUMAN^HDA11_HUMAN^Q:72-1034,H:5-325^61.37%ID^E:2e-122^RecName:
LOC113812202	leucine-rich_repeat_extensin-like_protein_5,_partial	3.17845	DSX_DROME^DSX_DROME^Q:4-153,H:44-93^44%ID^E:1e-06^RecName:
LOC113813658	filamin-A-like	3.17681	FLNC_MOUSE^FLNC_MOUSE^Q:856-1257,H:1480-1623^27.08%ID^E:1e-07^RecName:
LOC113810016	smoothened_homolog_isoform_X2	3.16812	SMO_DROME^SMO_DROME^Q:428-2362,H:78-733^42.56%ID^E:9e-165^RecName:
LOC113820785	E3_ubiquitin-protein_ligase_TRIM23-like	3.16806	TRI23_MOUSE^TRI23_MOUSE^Q:194-1264,H:29-393^51.09%ID^E:6e-111^RecName:
LOC113810078	transmembrane_protein_198-like	3.15148	TM198_XENTR^TM198_XENTR^Q:454-1290,H:48-336^37.37%ID^E:3e-38^RecName:
LOC113808184	protein_APCDD1-like	3.14363	APCD1_XENLA^APCD1_XENLA^Q:61-654,H:262-465^39.13%ID^E:1e-33^RecName:
LOC113818873	plexin-B-like	3.13755	PLXB_DROME^PLXB_DROME^Q:1589-4903,H:556-1643^48.3%ID^E:0^RecName:
LOC113812231	4-hydroxyphenylpyruvate_dioxygenase-like_protein	3.13549	HPDL_HUMAN^HPDL_HUMAN^Q:9-434,H:243-370^42.25%ID^E:6e-25^RecName:
LOC113808698	activating_transcription_factor_3-like	3.13128	JDP2_HUMAN^JDP2_HUMAN^Q:728-1072,H:28-139^47.11%ID^E:1e-08^RecName:
LOC113808649	dipeptidyl_peptidase_4-like	3.11607	DPP4_PIG^DPP4_PIG^Q:3-1691,H:206-763^40.41%ID^E:2e-122^RecName:
LOC113819488	tubulin_beta_chain-like_isoform_X3	3.10501	TBB1_MANSE^TBB1_MANSE^Q:79-1368,H:1-425^91.4%ID^E:0^RecName:
LOC113809201	uncharacterized_protein_LOC113809201_isoform_X2	3.10437	GRM5_RAT^GRM5_RAT^Q:16-1848,H:257-850^51.63%ID^E:0^RecName:
LOC113817816	putative_uncharacterized_protein_DDB_G0277255_isoform_X1	3.09958	PKHG1_HUMAN^PKHG1_HUMAN^Q:1806-1925,H:98-137^52.5%ID^E:0.001^RecName:
LOC113815970	potassium_voltage-gated_channel_subfamily_KQT_member_5-like_isoform_X1	3.0969	KCNQ5_HUMAN^KCNQ5_HUMAN^Q:1-1230,H:180-629^51.32%ID^E:9e-125^RecName:
LOC113805843	insulin-like_growth_factor-binding_protein-related_protein_1	3.08999	IGFBP_CUPSA^IGFBP_CUPSA^Q:26-637,H:36-244^34.93%ID^E:4e-32^RecName:
LOC113816086	agrin-like	3.07995	MCPI_MELCP^MCPI_MELCP^Q:872-1297,H:1-141^39.31%ID^E:1e-21^RecName:
LOC113810819	uncharacterized_protein_LOC113810819	3.07951	MALR1_MOUSE^MALR1_MOUSE^Q:1022-1279,H:909-986^26.74%ID^E:2e-08^.^.`MALR1_MOUSE^MALR1_MOUSE^Q:780-989,H:829-899^30.56%ID^E:2e-08^.^.`MALR1_MOUSE^MALR1_MOUSE^Q:146-217,H:1882-1905^50%ID^E:0.001^.^.`MALR1_MOUSE^MALR1_MOUSE^Q:253-348,H:1918-1949^31.25%ID^E:0.001^.^.
LOC113801337	serine/threonine-protein_kinase_NIM1-like	3.07558	NIM1_HUMAN^NIM1_HUMAN^Q:46-729,H:186-397^45.18%ID^E:1e-53^RecName:
LOC113813191	actin,_muscle-like	3.06439	ACT5_BACDO^ACT5_BACDO^Q:16-1143,H:1-376^92.82%ID^E:0^RecName:
LOC113811547	LOW_QUALITY_PROTEIN:_proline-rich_protein_36-like	3.06278	TSAL_GEOSL^TSAL_GEOSL^Q:4336-5415,H:28-387^42.94%ID^E:8e-52^RecName:
LOC113800630	reelin-like	3.06059	RELN_RAT^RELN_RAT^Q:4-837,H:3192-3445^40.07%ID^E:6e-55^RecName:
LOC113806214	neural-cadherin-like	3.05681	CADN_DROME^CADN_DROME^Q:728-3397,H:515-1403^82.13%ID^E:0^RecName:
LOC113818858	mucin-5AC-like	3.05487	LINT_DROME^LINT_DROME^Q:1321-2061,H:1438-1690^38.58%ID^E:1e-45^.^.
LOC113810131	LOW_QUALITY_PROTEIN:_rho_GTPase-activating_protein_gacO-like	3.05382	RASF8_MOUSE^RASF8_MOUSE^Q:122-361,H:1-80^67.5%ID^E:1e-28^RecName:
LOC113814223	alpha-(1,3)-fucosyltransferase_6-like	3.04746	FUT5_PONPY^FUT5_PONPY^Q:560-1558,H:65-371^35.42%ID^E:2e-46^RecName:
LOC113805560	homeobox_protein_cut-like	3.04256	CUT_DROME^CUT_DROME^Q:25-615,H:1639-1846^63.38%ID^E:5e-71^RecName:
LOC113810872	tetraspanin-1-like	3.0402	TSN1_MOUSE^TSN1_MOUSE^Q:454-1164,H:20-240^32.52%ID^E:1e-18^RecName:
LOC113813388	LOW_QUALITY_PROTEIN:_nuclear_factor_interleukin-3-regulated_protein-like	3.0391	NFIL3_RAT^NFIL3_RAT^Q:1518-1736,H:61-133^56.16%ID^E:7e-21^RecName:
LOC113813050	dystroglycan-like	3.03766	DAG1_RABIT^DAG1_RABIT^Q:1825-3027,H:489-895^38.44%ID^E:4e-55^RecName:
LOC113805508	beta-sarcoglycan-like	3.03473	SGCB_BOVIN^SGCB_BOVIN^Q:236-1030,H:57-313^34.56%ID^E:8e-29^RecName:
LOC113816919	nocturnin-like	3.03348	NOCT_XENLA^NOCT_XENLA^Q:247-1068,H:107-383^46.24%ID^E:5e-74^RecName:
LOC113803580	rho_GTPase-activating_protein_32-like_isoform_X1	3.02947	RHG32_XENLA^RHG32_XENLA^Q:491-1879,H:285-724^51.46%ID^E:4e-137^RecName:
LOC113820294	cAMP-regulated_phosphoprotein_21-like_isoform_X1	3.02621	R3HD1_HUMAN^R3HD1_HUMAN^Q:1240-1638,H:137-268^57.89%ID^E:3e-40^RecName:
LOC113801943	histone-lysine_N-methyltransferase_setd3-like_isoform_X2	3.02315	SETD3_DANRE^SETD3_DANRE^Q:34-1242,H:1-399^43.87%ID^E:6e-105^RecName:
LOC113807911	regucalcin-like	3.01135	RGN_DANRE^RGN_DANRE^Q:96-599,H:124-289^43.79%ID^E:5e-42^RecName:
LOC113809664	suppressor_of_fused_homolog_isoform_X1	3.00278	SUFU_MOUSE^SUFU_MOUSE^Q:174-1613,H:30-474^49.59%ID^E:2e-153^RecName:
LOC113818090	pollen-specific_leucine-rich_repeat_extensin-like_protein_2	3.00208	TTKB_DROME^TTKB_DROME^Q:694-1041,H:5-118^61.21%ID^E:1e-37^RecName:
LOC113807883	39S_ribosomal_protein_L53,_mitochondrial-like	3.00165	RM53_HUMAN^RM53_HUMAN^Q:82-363,H:1-90^35.11%ID^E:3e-12^RecName:
LOC113815347	putative_glutathione-specific_gamma-glutamylcyclotransferase_2	2.99202	CHAC2_RAT^CHAC2_RAT^Q:538-714,H:1-59^59.32%ID^E:9e-18^RecName:
LOC113804719	plexin_A3-like	2.99155	PLXA3_DANRE^PLXA3_DANRE^Q:241-3207,H:42-1043^31.85%ID^E:7e-153^RecName:
LOC113800225	venom_dipeptidyl_peptidase_4-like	2.98569	DPP10_HUMAN^DPP10_HUMAN^Q:49-735,H:569-788^35.78%ID^E:4e-36^RecName:
LOC113805145	LOW_QUALITY_PROTEIN:_SRSF_protein_kinase_1-like	2.97939	SRPK1_MOUSE^SRPK1_MOUSE^Q:1330-1824,H:484-648^76.36%ID^E:8e-82^RecName:
LOC113804710	genetic_suppressor_element_1-like	2.97421	BAB2_DROME^BAB2_DROME^Q:9-266,H:234-318^46.51%ID^E:2e-17^RecName:
LOC113810045	anti-lipopolysaccharide_factor-like,_partial	2.9723	ALPS_PORTR^ALPS_PORTR^Q:121-360,H:38-117^43.75%ID^E:6e-18^RecName:
LOC113803631	protein_FAM162B-like	2.96079	U389_DROPS^U389_DROPS^Q:334-606,H:23-113^47.25%ID^E:4e-24^RecName:
LOC113806775	sphingolipid_delta(4)-desaturase_DES1-like	2.96006	DEGS1_BOVIN^DEGS1_BOVIN^Q:277-1245,H:1-323^58.2%ID^E:5e-133^RecName:
LOC113802282	lipopolysaccharide-induced_tumor_necrosis_factor-alpha_factor_homolog	2.95879	LITAF_XENTR^LITAF_XENTR^Q:265-513,H:65-147^45.78%ID^E:7e-05^RecName:
LOC113805105	tetratricopeptide_repeat_protein_33-like	2.95824	TTC33_DANRE^TTC33_DANRE^Q:146-661,H:1-175^48.57%ID^E:2e-46^RecName:
LOC113814174	LOW_QUALITY_PROTEIN:_uncharacterized_protein_LOC113814174	2.95106	FRM4A_HUMAN^FRM4A_HUMAN^Q:355-1641,H:131-520^43.02%ID^E:1e-84^RecName:
LOC113810696	titin-like,_partial	2.9499	DSCL1_CHICK^DSCL1_CHICK^Q:6-1334,H:410-823^22.61%ID^E:3e-09^RecName:
LOC113802072	uncharacterized_protein_LOC113802072	2.94846	NPHN_HUMAN^NPHN_HUMAN^Q:84-638,H:192-375^25.4%ID^E:6e-06^RecName:
LOC113801200	LOW_QUALITY_PROTEIN:_protein_jagunal-like	2.94396	JAGN_DROPS^JAGN_DROPS^Q:148-720,H:1-197^51.27%ID^E:8e-55^RecName:
LOC113804492	uncharacterized_protein_LOC113804492_isoform_X3	2.94131	MKRN1_MACEU^MKRN1_MACEU^Q:3848-3994,H:57-110^38.89%ID^E:0.0001^RecName:
LOC113805302	heat_shock_70_kDa_protein_cognate_4-like	2.94007	HSP7D_MANSE^HSP7D_MANSE^Q:95-1912,H:6-611^87.79%ID^E:0^RecName:
LOC113816724	LOW_QUALITY_PROTEIN:_lachesin-like	2.922	LACH_SCHAM^LACH_SCHAM^Q:1-696,H:97-327^72.41%ID^E:1e-122^RecName:
LOC113807563	uncharacterized_protein_LOC113807563	2.92002	SMYD3_MOUSE^SMYD3_MOUSE^Q:76-498,H:263-408^23.97%ID^E:2e-09^RecName:
LOC113807231	beta,beta-carotene_9\',10\'-oxygenase-like	2.9137	BCDO2_MOUSE^BCDO2_MOUSE^Q:211-1758,H:14-530^42.08%ID^E:5e-129^RecName:
LOC113813290	uncharacterized_protein_LOC113813290	2.91261	SPITZ_DROME^SPITZ_DROME^Q:331-489,H:112-164^52.83%ID^E:2e-09^RecName:
LOC113817234	plectin-like	2.90644	PLEC_MOUSE^PLEC_MOUSE^Q:821-1540,H:182-387^55.6%ID^E:5e-73^RecName:
LOC113806881	uncharacterized_protein_LOC113806881	2.90622	ATG4C_HUMAN^ATG4C_HUMAN^Q:1018-1368,H:7-132^47.62%ID^E:2e-32^RecName:
LOC113801946	rhotekin-like	2.90332	RTKN_RAT^RTKN_RAT^Q:96-1349,H:4-447^34.95%ID^E:4e-62^RecName:
LOC113820367	LOW_QUALITY_PROTEIN:_putative_protein_kinase_C_delta_type_homolog,_partial	2.90226	KPC4_DROME^KPC4_DROME^Q:117-1061,H:127-421^54.55%ID^E:4e-89^RecName:
LOC113804729	golgin_subfamily_A_member_6-like_protein_6	2.90158	ANGP1_MOUSE^ANGP1_MOUSE^Q:1384-2808,H:82-498^27.2%ID^E:5e-32^RecName:
LOC113802283	lipopolysaccharide-induced_tumor_necrosis_factor-alpha_factor_homolog	2.90111	LITAF_XENTR^LITAF_XENTR^Q:120-368,H:65-147^45.78%ID^E:0.0002^RecName:
LOC113813530	troponin_C-like_isoform_X1	2.88666	TNNC_TYRPU^TNNC_TYRPU^Q:184-630,H:5-153^60.4%ID^E:1e-51^.^.
LOC113809589	ras-like_protein_2_isoform_X1	2.88611	RAS2_DROME^RAS2_DROME^Q:119-634,H:4-175^81.4%ID^E:3e-82^RecName:
LOC113819055	acylphosphatase-2-like_isoform_X3	2.88424	ACYP2_CHICK^ACYP2_CHICK^Q:72-350,H:11-103^53.76%ID^E:1e-27^RecName:
LOC113820202	receptor-type_tyrosine-protein_phosphatase_delta-like_isoform_X2	2.88026	PTN6_MOUSE^PTN6_MOUSE^Q:2360-3058,H:271-509^43.21%ID^E:6e-52^RecName:
LOC113801211	SNF-related_serine/threonine-protein_kinase-like	2.8757	SNRK_HUMAN^SNRK_HUMAN^Q:601-897,H:245-344^51.46%ID^E:2e-21^RecName:
LOC113812551	LOW_QUALITY_PROTEIN:_glutathione_S-transferase_1-like	2.87434	GST1D_ANOGA^GST1D_ANOGA^Q:173-784,H:1-203^58.05%ID^E:2e-82^RecName:
LOC113813526	actin-binding_Rho-activating_protein-like	2.86898	ABRA_PIG^ABRA_PIG^Q:100-531,H:236-382^44.22%ID^E:5e-29^RecName:
LOC113811368	glycosyltransferase_25_family_member-like	2.86441	GLT25_ANOGA^GLT25_ANOGA^Q:166-1752,H:24-553^51.59%ID^E:3e-179^RecName:
LOC113810417	prickle_planar_cell_polarity_protein_3-like	2.85426	FHL2_RAT^FHL2_RAT^Q:1749-2567,H:5-277^55.31%ID^E:1e-104^RecName:
LOC113806464	follistatin-related_protein_5-like_isoform_X1	2.85384	FSTL5_HUMAN^FSTL5_HUMAN^Q:55-2037,H:174-844^35.64%ID^E:5e-120^RecName:
LOC113819186	cullin-5-like_isoform_X3	2.85206	CUL5_HUMAN^CUL5_HUMAN^Q:545-2890,H:4-780^72.96%ID^E:0^RecName:
LOC113812935	LOW_QUALITY_PROTEIN:_glutamate	2.85059	NMDA1_DROPE^NMDA1_DROPE^Q:77-2779,H:43-927^62%ID^E:0^RecName:
LOC113802059	receptor-type_tyrosine-protein_phosphatase_F-like	2.82795	PTPRF_MOUSE^PTPRF_MOUSE^Q:359-892,H:236-416^34.78%ID^E:4e-20^RecName:
LOC113808219	glycerophosphocholine_phosphodiesterase_GPCPD1-like_isoform_X1	2.82203	GPCP1_HUMAN^GPCP1_HUMAN^Q:3-1712,H:64-628^38.71%ID^E:5e-120^RecName:
LOC113803198	glutaryl-CoA_dehydrogenase,_mitochondrial-like	2.82151	GCDH_MACFA^GCDH_MACFA^Q:109-333,H:361-435^88%ID^E:2e-38^RecName:
LOC113819386	tyrosine-protein_kinase_RYK-like	2.8118	RYK_HUMAN^RYK_HUMAN^Q:848-1705,H:315-607^39.93%ID^E:2e-75^RecName:
LOC113807840	uncharacterized_protein_C05D11.1-like_isoform_X1	2.80802	YPD1_CAEEL^YPD1_CAEEL^Q:938-3910,H:15-980^33.4%ID^E:5e-157^RecName:
LOC113800293	uncharacterized_protein_LOC113800293	2.80124	MTH2_DROSI^MTH2_DROSI^Q:86-370,H:412-510^24.24%ID^E:0.0002^RecName:
LOC113813238	guanine_nucleotide-binding_protein_G(s)_subunit_alpha	2.79301	GNAS_HOMAM^GNAS_HOMAM^Q:27-896,H:90-379^96.55%ID^E:0^RecName:
LOC113815769	serine_incorporator_3-like	2.78935	SERC3_HUMAN^SERC3_HUMAN^Q:353-1645,H:34-469^36.18%ID^E:6e-57^RecName:
LOC113818433	ubiquitin_carboxyl-terminal_hydrolase_47-like	2.7892	UBP47_HUMAN^UBP47_HUMAN^Q:1-720,H:1137-1365^47.08%ID^E:3e-58^RecName:
LOC113811269	angiopoietin-related_protein_2-like	2.7877	TENA_CHICK^TENA_CHICK^Q:996-1493,H:1588-1736^43.71%ID^E:2e-28^RecName:
LOC113804041	uncharacterized_protein_LOC113804041	2.78444	UVR8_ARATH^UVR8_ARATH^Q:2274-3107,H:67-353^32.32%ID^E:7e-32^RecName:
LOC113808372	DDB1-_and_CUL4-associated_factor_6-like	2.78205	DCAF6_MOUSE^DCAF6_MOUSE^Q:304-1011,H:124-355^50.63%ID^E:1e-65^RecName:
LOC113805683	LOW_QUALITY_PROTEIN:_nucleolar_protein_dao-5-like	2.77827	FEZ2_HUMAN^FEZ2_HUMAN^Q:259-663,H:209-353^53.38%ID^E:3e-31^RecName:
LOC113811408	protein_still_life,_isoforms_C/SIF_type_2-like	2.77394	SIF1_DROME^SIF1_DROME^Q:3-3329,H:801-2053^63.22%ID^E:0^RecName:
LOC113805224	perlucin-like	2.77202	LECG1_BUNFA^LECG1_BUNFA^Q:229-573,H:46-155^26.05%ID^E:4e-06^RecName:
LOC113814019	cAMP-dependent_protein_kinase_type_I_regulatory_subunit-like	2.77025	KAP1_HUMAN^KAP1_HUMAN^Q:1-594,H:184-381^82.83%ID^E:5e-109^RecName:
LOC113803570	spondin-1-like,_partial	2.76885	SPON1_CHICK^SPON1_CHICK^Q:506-1000,H:43-202^35.76%ID^E:3e-25^RecName:
LOC113800517	mitotic-spindle_organizing_protein_2-like	2.76318	MZT2_DANRE^MZT2_DANRE^Q:59-226,H:18-73^39.29%ID^E:0.0002^RecName:
LOC113800214	uncharacterized_protein_LOC113800214,_partial	2.75295	E74EA_DROME^E74EA_DROME^Q:379-708,H:1-114^32.2%ID^E:6e-05^RecName:
LOC113811614	uncharacterized_protein_LOC113811614	2.74219	SCAR5_DANRE^SCAR5_DANRE^Q:2530-2802,H:398-487^54.95%ID^E:4e-20^RecName:
LOC113807141	LOW_QUALITY_PROTEIN:_RILP-like_protein_homolog	2.73645	RIPL_DROME^RIPL_DROME^Q:46-762,H:118-407^35.67%ID^E:3e-30^RecName:
LOC113806452	serine-rich_adhesin_for_platelets-like	2.72992	RHG39_HUMAN^RHG39_HUMAN^Q:3175-4047,H:801-1083^58.22%ID^E:1e-97^RecName:
LOC113810371	2-aminoethanethiol_dioxygenase-like	2.72912	AEDO_MOUSE^AEDO_MOUSE^Q:45-761,H:6-254^35.11%ID^E:7e-36^RecName:
LOC113802330	LOW_QUALITY_PROTEIN:_laccase-2-like	2.71736	ASO_CUCPM^ASO_CUCPM^Q:337-2055,H:24-539^27.98%ID^E:3e-48^RecName:
LOC113819795	protein_abrupt-like	2.7157	LOLAL_DROME^LOLAL_DROME^Q:188-565,H:2-127^56.35%ID^E:1e-46^RecName:
LOC113816204	cytochrome_P450_2L1-like	2.70948	CP2L1_PANAR^CP2L1_PANAR^Q:283-1587,H:22-458^41.31%ID^E:9e-110^RecName:
LOC113800557	regucalcin-like	2.70196	RGN_CHICK^RGN_CHICK^Q:11-397,H:2-119^28.79%ID^E:2e-05^RecName:
LOC113804952	uncharacterized_protein_LOC113804952_isoform_X1	2.69281	UBP2_CHICK^UBP2_CHICK^Q:2004-3014,H:17-350^54.73%ID^E:3e-115^RecName:
LOC113816633	glycerol-3-phosphate_acyltransferase_4-like	2.6901	GPAT4_BOVIN^GPAT4_BOVIN^Q:308-1087,H:41-305^40%ID^E:2e-49^RecName:
LOC113806005	protein_Wnt-5b-like	2.68906	WNT5B_MOUSE^WNT5B_MOUSE^Q:171-1184,H:25-359^65.68%ID^E:8e-156^RecName:
LOC113809469	LOW_QUALITY_PROTEIN:_disheveled-associated_activator_of_morphogenesis_2-like	2.68808	DAAM2_CHICK^DAAM2_CHICK^Q:489-1262,H:62-325^54.17%ID^E:1e-78^.^.`DAAM2_CHICK^DAAM2_CHICK^Q:1872-2330,H:605-761^40.13%ID^E:2e-22^.^.`DAAM2_CHICK^DAAM2_CHICK^Q:1293-1484,H:396-460^40%ID^E:4e-06^.^.`DAAM2_CHICK^DAAM2_CHICK^Q:1520-1576,H:473-491^42.11%ID^E:4e-06^.^.
LOC113808214	uncharacterized_protein_LOC113808214	2.68494	ANKR7_MACFA^ANKR7_MACFA^Q:876-1547,H:12-242^31.6%ID^E:1e-25^RecName:
LOC113813000	calcium_and_integrin-binding_protein_1-like	2.68272	CIB1_HUMAN^CIB1_HUMAN^Q:102-653,H:1-191^46.6%ID^E:5e-49^RecName:
LOC113803523	protein/nucleic_acid_deglycase_DJ-1-like	2.67849	PARK7_HUMAN^PARK7_HUMAN^Q:118-678,H:1-187^52.13%ID^E:7e-58^RecName:
LOC113811249	uncharacterized_protein_LOC113811249_isoform_X2	2.67758	Y9801_DROME^Y9801_DROME^Q:1385-2719,H:242-678^43.47%ID^E:3e-94^RecName:
LOC113803117	dynein_assembly_factor_4,_axonemal-like	2.67658	DAAF4_PONPY^DAAF4_PONPY^Q:354-944,H:202-413^40.57%ID^E:1e-35^.^.
LOC113808964	SET_and_MYND_domain-containing_protein_4-like	2.67424	SMYD4_PONAB^SMYD4_PONAB^Q:516-2108,H:71-602^25.59%ID^E:1e-39^RecName:
LOC113810727	uncharacterized_protein_LOC113810727	2.67227	DNJC7_HUMAN^DNJC7_HUMAN^Q:6143-6808,H:25-246^46.85%ID^E:3e-55^RecName:
LOC113811058	LOW_QUALITY_PROTEIN:_uncharacterized_protein_LOC113811058	2.67005	TESK2_MOUSE^TESK2_MOUSE^Q:1-1065,H:75-403^39.9%ID^E:2e-69^RecName:
LOC113807469	protein-lysine_methyltransferase_METTL21D-like	2.66936	MT21D_HUMAN^MT21D_HUMAN^Q:2-409,H:89-223^43.8%ID^E:6e-29^RecName:
LOC113802837	uncharacterized_protein_LOC113802837_isoform_X2	2.66384	NINJ1_HUMAN^NINJ1_HUMAN^Q:282-635,H:35-150^41.18%ID^E:8e-22^RecName:
LOC113812823	uncharacterized_protein_LOC113812823	2.65949	CISH_CHICK^CISH_CHICK^Q:1175-1723,H:48-246^36.18%ID^E:7e-28^RecName:
LOC113814170	ephrin_type-A_receptor_4-A-like	2.65895	EPA4A_XENLA^EPA4A_XENLA^Q:590-1933,H:54-537^31.45%ID^E:2e-54^RecName:
LOC113807427	clotting_factor_B-like	2.65691	CFB_TACTR^CFB_TACTR^Q:196-873,H:171-391^35.78%ID^E:1e-39^RecName:
LOC113817475	UDP-glucose_4-epimerase-like	2.65365	GALE_DROME^GALE_DROME^Q:74-1036,H:5-332^57.01%ID^E:9e-135^RecName:
LOC113819997	zinc_finger_protein_Noc-like	2.65344	NOC_DROME^NOC_DROME^Q:826-1320,H:313-488^41.67%ID^E:3e-23^RecName:
LOC113807370	zinc_finger_HIT_domain-containing_protein_2-like	2.64876	ZNHI2_BOVIN^ZNHI2_BOVIN^Q:56-1135,H:3-354^26.88%ID^E:6e-26^RecName:
LOC113811808	tyrosine-protein_phosphatase_non-receptor_type_2-like	2.64439	PTN2_HUMAN^PTN2_HUMAN^Q:211-309,H:244-276^72.73%ID^E:1e-06^RecName:
LOC113813766	lanC-like_protein_3,_partial	2.64314	LANC3_HUMAN^LANC3_HUMAN^Q:121-687,H:118-299^48.15%ID^E:5e-46^RecName:
LOC113820487	paternally-expressed_gene_3_protein-like	2.63774	ZN239_MOUSE^ZN239_MOUSE^Q:2205-2837,H:6-198^47.39%ID^E:4e-56^RecName:
LOC113807251	uncharacterized_protein_LOC113807251	2.6355	IRL1B_DANRE^IRL1B_DANRE^Q:484-1359,H:199-502^23.2%ID^E:7e-10^RecName:
LOC113803228	neuroligin-4,_X-linked-like	2.62873	NLGNY_HUMAN^NLGNY_HUMAN^Q:2-622,H:535-721^30.33%ID^E:1e-14^RecName:
LOC113814365	proclotting_enzyme-like	2.62853	PCE_TACTR^PCE_TACTR^Q:647-1405,H:114-374^41.51%ID^E:8e-54^RecName:
LOC113803792	kelch-like_protein_diablo	2.62655	KLH20_XENLA^KLH20_XENLA^Q:207-1850,H:40-582^40.65%ID^E:4e-120^RecName:
LOC113815127	actin,_muscle-like	2.62557	ACT_MANSE^ACT_MANSE^Q:17-1144,H:1-376^93.88%ID^E:0^RecName:
LOC113814570	serine_protease_inhibitor_I/II-like	2.61912	SGP1_SCHGR^SGP1_SCHGR^Q:229-426,H:16-89^40.54%ID^E:0.0003^RecName:
LOC113812564	aldose_reductase-like	2.6139	AK1BA_HUMAN^AK1BA_HUMAN^Q:157-942,H:22-285^57.58%ID^E:1e-101^RecName:
LOC113803076	sarcolemmal_membrane-associated_protein-like	2.61249	SLMAP_HUMAN^SLMAP_HUMAN^Q:304-1431,H:18-398^54.64%ID^E:3e-111^RecName:
LOC113800301	G-protein_coupled_receptor_Mth-like	2.60974	MTH_DROYA^MTH_DROYA^Q:1-648,H:87-305^21.52%ID^E:4e-11^RecName:
LOC113819797	protein_bric-a-brac_2-like	2.6089	ZN628_HUMAN^ZN628_HUMAN^Q:507-641,H:148-194^51.06%ID^E:3e-06^RecName:
LOC113810067	DDB1-_and_CUL4-associated_factor_12-like	2.6005	DCA12_MACFA^DCA12_MACFA^Q:1-1014,H:92-452^47.09%ID^E:6e-106^RecName:
LOC113800450	tyrosine-protein_kinase_Btk29A-like_isoform_X2	2.59899	BTKL_DROME^BTKL_DROME^Q:7-1305,H:345-774^63.36%ID^E:0^RecName:
LOC113818337	uncharacterized_protein_LOC113818337_isoform_X2	2.59835	UBP54_MOUSE^UBP54_MOUSE^Q:172-1173,H:49-374^58.08%ID^E:8e-112^RecName:
LOC113806457	homeobox_protein_MSX-3-like	2.59483	HOX71_XENLA^HOX71_XENLA^Q:376-699,H:152-263^64.29%ID^E:3e-35^RecName:
LOC113808096	muscle-specific_protein_20-like	2.59244	MP20_DROME^MP20_DROME^Q:139-618,H:15-176^52.73%ID^E:9e-52^RecName:
LOC113809362	uncharacterized_protein_LOC113809362_isoform_X1	2.58818	ASPG_DIRIM^ASPG_DIRIM^Q:277-1932,H:4-552^48.64%ID^E:1e-164^RecName:
LOC113804807	programmed_cell_death_protein_2-like	2.58509	PDCD2_MOUSE^PDCD2_MOUSE^Q:96-1130,H:9-338^44.92%ID^E:1e-74^RecName:
LOC113809432	ankyrin_repeat,_SAM_and_basic_leucine_zipper_domain-containing_protein_1-like_isoform_X2	2.58395	ANR52_HUMAN^ANR52_HUMAN^Q:389-904,H:117-282^35.96%ID^E:1e-08^RecName:
LOC113819201	cell_wall_protein_AWA1-like	2.58255	UBP47_CHICK^UBP47_CHICK^Q:669-827,H:1033-1088^44.64%ID^E:7e-08^RecName:
LOC113815315	uncharacterized_protein_LOC113815315	2.57986	BNI3L_BOVIN^BNI3L_BOVIN^Q:2215-2460,H:138-218^38.55%ID^E:1e-09^RecName:
LOC113807700	myosin_heavy_chain,_muscle-like	2.57685	MYSA_DROME^MYSA_DROME^Q:69-3488,H:758-1897^68.51%ID^E:0^RecName:
LOC113812900	transient_receptor_potential_channel_pyrexia-like	2.5731	PYX_DROME^PYX_DROME^Q:1111-2991,H:114-752^28.12%ID^E:7e-53^RecName:
LOC113815005	phenylalanine--tRNA_ligase_alpha_subunit-like	2.56735	AIMP2_RAT^AIMP2_RAT^Q:1-327,H:207-306^34.55%ID^E:1e-08^RecName:
LOC113820103	mucin-12-like_isoform_X2	2.56462	BLMP1_CAEEL^BLMP1_CAEEL^Q:3201-3647,H:497-645^77.85%ID^E:3e-72^RecName:
LOC113800342	uncharacterized_protein_LOC113800342_isoform_X4	2.54523	FRPD4_HUMAN^FRPD4_HUMAN^Q:508-2154,H:9-551^45.59%ID^E:6e-145^RecName:
LOC113812190	uncharacterized_protein_LOC113812190	2.54287	P5I13_HUMAN^P5I13_HUMAN^Q:828-995,H:65-120^44.64%ID^E:8e-05^RecName:
LOC113803145	cytochrome_P450_302a1,_mitochondrial-like	2.53554	CP302_DROME^CP302_DROME^Q:444-1874,H:18-480^40.04%ID^E:4e-102^RecName:
LOC113817743	uncharacterized_protein_LOC113817743	2.53435	DWWA_DICDI^DWWA_DICDI^Q:32-139,H:519-553^55.56%ID^E:4e-05^RecName:
LOC113819577	neurocalcin_homolog_isoform_X2	2.53367	NCAH_DROME^NCAH_DROME^Q:234-791,H:1-186^96.77%ID^E:1e-119^RecName:
LOC113813489	gelsolin,_cytoplasmic-like	2.53178	GELS_HOMAM^GELS_HOMAM^Q:136-2316,H:21-743^79.5%ID^E:0^RecName:
LOC113804335	uncharacterized_protein_LOC113804335	2.53116	CASPA_HUMAN^CASPA_HUMAN^Q:976-1410,H:273-414^29.73%ID^E:3e-10^RecName:
LOC113803221	E3_ubiquitin-protein_ligase_HECW2-like	2.52804	HECW2_MOUSE^HECW2_MOUSE^Q:3909-5873,H:918-1578^66.57%ID^E:0^RecName:
LOC113820658	1-phosphatidylinositol_4,5-bisphosphate_phosphodiesterase_delta-4-like	2.52479	PLCD4_PIG^PLCD4_PIG^Q:46-855,H:499-772^38.35%ID^E:5e-52^RecName:
LOC113811948	ubiquitin_carboxyl-terminal_hydrolase_16-like	2.51879	UBP45_HUMAN^UBP45_HUMAN^Q:1942-2688,H:603-814^44.92%ID^E:1e-47^RecName:
LOC113804503	SUZ_domain-containing_protein_1-like	2.51378	SZRD1_XENLA^SZRD1_XENLA^Q:8-514,H:23-151^35.06%ID^E:1e-08^RecName:
LOC113810698	cysteine_and_glycine-rich_protein_1-like	2.50439	CSRP2_COTJA^CSRP2_COTJA^Q:4-300,H:76-181^41.51%ID^E:2e-18^RecName:
LOC113802203	LOW_QUALITY_PROTEIN:_dedicator_of_cytokinesis_protein_9-like	2.50258	DOCK9_HUMAN^DOCK9_HUMAN^Q:129-6257,H:14-2068^40.62%ID^E:0^RecName:
LOC113807973	interferon_regulatory_factor_2-binding_protein_2-B-like_isoform_X2	2.49829	I2BP2_MOUSE^I2BP2_MOUSE^Q:1949-2239,H:484-570^68.04%ID^E:3e-32^RecName:
LOC113808841	1-phosphatidylinositol_4,5-bisphosphate_phosphodiesterase_delta-4-like,_partial	2.49817	PLCD4_RAT^PLCD4_RAT^Q:917-2449,H:91-584^38.4%ID^E:3e-86^RecName:
LOC113820924	ETS_homologous_factor-like	2.48958	EHF_HUMAN^EHF_HUMAN^Q:326-1162,H:50-292^25.45%ID^E:2e-17^RecName:
LOC113803430	proton_channel_OtopLc-like_isoform_X2	2.47168	OTOP_DROME^OTOP_DROME^Q:1893-2837,H:1140-1454^55.03%ID^E:1e-94^.^.`OTOP_DROME^OTOP_DROME^Q:981-1661,H:887-1116^51.28%ID^E:8e-60^.^.
LOC113802953	disco-interacting_protein_2-like_isoform_X1	2.45785	DIP2_DROME^DIP2_DROME^Q:602-4690,H:345-1773^65.98%ID^E:0^RecName:
LOC113819071	LOW_QUALITY_PROTEIN:_fanconi-associated_nuclease_1-like	2.45465	FAN1_DANRE^FAN1_DANRE^Q:1250-3142,H:342-987^40.58%ID^E:5e-140^RecName:
LOC113805964	uncharacterized_protein_LOC113805964	2.45301	FA43A_MOUSE^FA43A_MOUSE^Q:70-573,H:80-251^44.07%ID^E:4e-29^RecName:
LOC113803937	maternal_effect_protein_staufen-like	2.4455	STAUH_APLCA^STAUH_APLCA^Q:1395-2741,H:339-818^52.82%ID^E:5e-121^.^.
LOC113803399	LOW_QUALITY_PROTEIN:_tyrosine-protein_kinase_Src64B-like	2.44494	SRC64_DROME^SRC64_DROME^Q:75-1448,H:98-552^54.35%ID^E:0^RecName:
LOC113800559	axoneme-associated_protein_mst101(2)-like	2.44443	STMN4_RAT^STMN4_RAT^Q:24-389,H:57-179^34.15%ID^E:6e-05^RecName:
LOC113800218	ecdysone-induced_protein_74EF-like	2.43735	E74EB_DROME^E74EB_DROME^Q:327-647,H:776-882^91.59%ID^E:2e-60^RecName:
LOC113801177	tubulin_polyglutamylase_TTLL5-like_isoform_X1	2.43716	TTLL5_PONAB^TTLL5_PONAB^Q:1688-3073,H:30-514^48.77%ID^E:3e-142^RecName:
LOC113820762	tyrosine-protein_phosphatase_non-receptor_type_13-like_isoform_X1	2.433	FRPD2_HUMAN^FRPD2_HUMAN^Q:655-1320,H:941-1165^31%ID^E:5e-18^RecName:
LOC113817168	rho-related_GTP-binding_protein_RhoV-like	2.42699	RHOU_MOUSE^RHOU_MOUSE^Q:469-642,H:53-110^82.76%ID^E:4e-20^RecName:
LOC113817680	uncharacterized_protein_LOC113817680	2.42334	BAB2_DROME^BAB2_DROME^Q:134-484,H:194-310^59.83%ID^E:1e-39^RecName:
LOC113807355	uncharacterized_protein_LOC113807355	2.41996	CASPA_HUMAN^CASPA_HUMAN^Q:2092-2472,H:275-398^32.31%ID^E:4e-07^RecName:
LOC113804408	wolframin-like	2.41394	WFS1_DROME^WFS1_DROME^Q:360-2633,H:13-811^25.69%ID^E:3e-48^.^.
LOC113799939	leukocyte_elastase_inhibitor-like	2.41295	SPB8_BOVIN^SPB8_BOVIN^Q:345-1331,H:27-374^29.1%ID^E:3e-35^RecName:
LOC113802542	uncharacterized_protein_LOC113802542	2.41283	3HAO_HUMAN^3HAO_HUMAN^Q:635-1246,H:81-283^50.98%ID^E:5e-68^RecName:
LOC113817198	polypeptide_N-acetylgalactosaminyltransferase_14-like	2.41132	GLT14_HUMAN^GLT14_HUMAN^Q:52-1440,H:96-549^45.76%ID^E:3e-137^RecName:
LOC113817103	LOW_QUALITY_PROTEIN:_transducin-like_enhancer_protein_4	2.40986	GROU_DROME^GROU_DROME^Q:433-1449,H:387-730^88.37%ID^E:0^RecName:
LOC113806028	uncharacterized_protein_LOC113806028_isoform_X4	2.40791	FA13A_BOVIN^FA13A_BOVIN^Q:3956-4870,H:355-673^34.06%ID^E:1e-27^RecName:
LOC113814261	TRPL_translocation_defect_protein_14-like_isoform_X1	2.4052	TTD14_DROME^TTD14_DROME^Q:132-986,H:164-448^63.64%ID^E:1e-118^.^.`TTD14_DROME^TTD14_DROME^Q:1-90,H:135-164^70%ID^E:3e-05^.^.
LOC113807869	LOW_QUALITY_PROTEIN:_uncharacterized_protein_LOC113807869	2.40473	STOX1_HUMAN^STOX1_HUMAN^Q:275-754,H:33-193^37.27%ID^E:2e-18^RecName:
LOC113818893	LOW_QUALITY_PROTEIN:_uncharacterized_protein_LOC113818893	2.40217	CTNL1_PONAB^CTNL1_PONAB^Q:1381-3042,H:187-708^35.06%ID^E:1e-82^RecName:
LOC113818443	open_rectifier_potassium_channel_protein_1-like	2.40039	ORK1_DROME^ORK1_DROME^Q:228-1046,H:7-272^30.66%ID^E:1e-25^RecName:
LOC113803887	protein_4.1_homolog,_partial	2.40015	E41L1_MOUSE^E41L1_MOUSE^Q:555-1544,H:91-418^69.79%ID^E:4e-164^RecName:
LOC113807125	RILP-like_protein_homolog	2.3983	RIPL_DROME^RIPL_DROME^Q:120-368,H:20-102^59.04%ID^E:1e-23^RecName:
LOC113804178	rab-3A-interacting_protein-like	2.39723	R3GEF_MOUSE^R3GEF_MOUSE^Q:586-846,H:94-180^60.92%ID^E:9e-22^RecName:
LOC113815676	probable_E3_ubiquitin-protein_ligase_HERC1	2.39313	HERC1_HUMAN^HERC1_HUMAN^Q:8896-14472,H:2980-4860^50.7%ID^E:0^RecName:
LOC113812023	mitochondrial_uncoupling_protein_Bmcp-like	2.39244	KMCP1_RAT^KMCP1_RAT^Q:3-839,H:23-289^57.71%ID^E:4e-102^RecName:
LOC113818444	open_rectifier_potassium_channel_protein_1-like_isoform_X1	2.39128	ORK1_DROME^ORK1_DROME^Q:642-1175,H:85-273^34.18%ID^E:2e-22^RecName:
LOC113800631	reelin-like	2.38718	RELN_HUMAN^RELN_HUMAN^Q:49-4500,H:1575-3023^31.9%ID^E:0^RecName:
LOC113815486	urokinase-type_plasminogen_activator-like	2.38056	UROK_CHICK^UROK_CHICK^Q:49-603,H:231-420^40.31%ID^E:1e-33^RecName:
LOC113807515	LOW_QUALITY_PROTEIN:_myb-like_protein_Q	2.38026	BAB1_DROME^BAB1_DROME^Q:24-461,H:511-661^71.52%ID^E:2e-60^RecName:
LOC113811310	protein_apterous-like	2.37829	LHX9_BOVIN^LHX9_BOVIN^Q:598-954,H:69-189^50.41%ID^E:6e-32^RecName:
LOC113820660	uncharacterized_protein_LOC113820660	2.37003	RPP21_MACMU^RPP21_MACMU^Q:468-833,H:9-118^34.68%ID^E:5e-10^RecName:
LOC113804120	A_disintegrin_and_metalloproteinase_with_thrombospondin_motifs_2-like	2.3688	ATS2_MOUSE^ATS2_MOUSE^Q:191-424,H:334-414^50.62%ID^E:6e-21^RecName:
LOC113813917	neurogenic_protein_big_brain-like	2.36487	BIB_DROME^BIB_DROME^Q:61-357,H:162-257^46%ID^E:5e-17^RecName:
LOC113803440	gamma-interferon-inducible_lysosomal_thiol_reductase-like	2.36243	GILT1_DROME^GILT1_DROME^Q:1079-1627,H:22-219^34.17%ID^E:7e-28^.^.
LOC113809510	microtubule-associated_serine/threonine-protein_kinase_3-like_isoform_X3	2.36156	MAST2_HUMAN^MAST2_HUMAN^Q:3-2147,H:203-855^57.86%ID^E:0^RecName:
LOC113805774	alkaline_phosphatase-like	2.35708	PPBT_CHICK^PPBT_CHICK^Q:478-1752,H:75-496^47.91%ID^E:9e-109^RecName:
LOC113810690	zinc_finger_protein_84-like	2.34763	ZFP27_MOUSE^ZFP27_MOUSE^Q:544-2655,H:142-802^35.9%ID^E:3e-118^RecName:
LOC113818808	cholinesterase_1-like	2.34205	EST6_APIME^EST6_APIME^Q:58-1449,H:66-544^30.38%ID^E:8e-64^RecName:
LOC113820740	tetratricopeptide_repeat_protein_30A-like	2.34063	TT30A_XENTR^TT30A_XENTR^Q:132-2057,H:5-646^67.5%ID^E:0^RecName:
LOC113802877	LOW_QUALITY_PROTEIN:_integrin_alpha-V-like	2.33258	ITA5_HUMAN^ITA5_HUMAN^Q:69-2030,H:219-882^28.18%ID^E:2e-42^RecName:
LOC113805490	phospholipase_D_alpha_1-like	2.32555	PLDA1_ORYSJ^PLDA1_ORYSJ^Q:73-2304,H:5-812^36.45%ID^E:1e-148^RecName:
LOC113815485	LOW_QUALITY_PROTEIN:_uncharacterized_protein_LOC113815485	2.3203	NETR_SAGLB^NETR_SAGLB^Q:1234-3603,H:101-871^26.9%ID^E:2e-57^RecName:
LOC113820467	cationic_amino_acid_transporter_4-like	2.31216	CTR4_MOUSE^CTR4_MOUSE^Q:476-2347,H:16-631^46.21%ID^E:3e-148^RecName:
LOC113805531	transmembrane_protein_134-like	2.31175	TM134_MOUSE^TM134_MOUSE^Q:368-619,H:111-194^39.29%ID^E:4e-09^RecName:
LOC113805970	basement_membrane-specific_heparan_sulfate_proteoglycan_core_protein-like	2.3097	PGBM_HUMAN^PGBM_HUMAN^Q:7-4506,H:898-2511^29.71%ID^E:0^RecName:
LOC113800164	cullin-2-like	2.30535	CUL2_MOUSE^CUL2_MOUSE^Q:139-2379,H:1-745^56.88%ID^E:0^RecName:
LOC113820146	protein_wntless-like_isoform_X2	2.30428	WLS_DROWI^WLS_DROWI^Q:1-1392,H:36-511^25.61%ID^E:1e-37^RecName:
LOC113811245	muscle_M-line_assembly_protein_unc-89-like_isoform_X2	2.29448	ZEP2_HUMAN^ZEP2_HUMAN^Q:961-1236,H:2051-2141^35.87%ID^E:6e-08^RecName:
LOC113815133	actin,_muscle-like	2.28737	ACT_MANSE^ACT_MANSE^Q:134-1261,H:1-376^92.82%ID^E:0^RecName:
LOC113806879	cysteine_protease_atg4-like	2.27519	ATG4D_MOUSE^ATG4D_MOUSE^Q:655-1185,H:296-474^48.9%ID^E:4e-47^RecName:
LOC113818113	LOW_QUALITY_PROTEIN:_transformer-2_protein_homolog_alpha-like	2.27295	TRA2A_MOUSE^TRA2A_MOUSE^Q:410-703,H:110-207^68.37%ID^E:1e-40^RecName:
LOC113801845	uncharacterized_protein_LOC113801845_isoform_X3	2.26382	OTUL_HUMAN^OTUL_HUMAN^Q:1382-2200,H:75-345^36.69%ID^E:2e-49^RecName:
LOC113800820	tubulin_alpha-8_chain-like,_partial	2.25458	TBA2_DROME^TBA2_DROME^Q:55-1392,H:2-449^85.71%ID^E:0^RecName:
LOC113818024	tetraspanin-4-like	2.2511	TSN4_HUMAN^TSN4_HUMAN^Q:142-291,H:131-178^50%ID^E:2e-06^RecName:
LOC113804330	headcase_protein-like	2.24411	HDC_DROME^HDC_DROME^Q:1118-1693,H:442-635^59.28%ID^E:8e-68^RecName:
LOC113817420	dystrophin-like_isoform_X1	2.24179	DMDA_DROME^DMDA_DROME^Q:22-2067,H:2716-3440^55.41%ID^E:0^RecName:
LOC113816685	LOW_QUALITY_PROTEIN:_intraflagellar_transport_protein_140_homolog	2.24038	IF140_MOUSE^IF140_MOUSE^Q:78-4328,H:1-1424^46.29%ID^E:0^.^.
LOC113815121	actin,_muscle-like_isoform_X1	2.24014	ACT_MANSE^ACT_MANSE^Q:108-1235,H:1-376^93.62%ID^E:0^RecName:
LOC113811679	proline_dehydrogenase_1,_mitochondrial-like	2.237	PROD_DROME^PROD_DROME^Q:415-1596,H:288-681^61.46%ID^E:3e-153^RecName:
LOC113805392	uncharacterized_protein_LOC113805392	2.23428	MYOI_DICDI^MYOI_DICDI^Q:115-2178,H:41-718^44.87%ID^E:4e-160^RecName:
LOC113806104	calmodulin-lysine_N-methyltransferase-like	2.23042	CMKMT_HUMAN^CMKMT_HUMAN^Q:232-618,H:162-323^30.86%ID^E:4e-10^RecName:
LOC113800187	uncharacterized_protein_LOC113800187,_partial	2.23021	CLCA1_PIG^CLCA1_PIG^Q:319-579,H:307-393^37.93%ID^E:2e-14^RecName:
LOC113820885	LOW_QUALITY_PROTEIN:_Y-box_factor_homolog	2.22743	YBOXH_APLCA^YBOXH_APLCA^Q:98-412,H:1-110^69.09%ID^E:3e-29^RecName:
LOC113811175	plexin-A1-like,_partial	2.22101	PLXB_DROME^PLXB_DROME^Q:367-1362,H:87-412^35.12%ID^E:4e-58^RecName:
LOC113809375	acetyl-CoA_acetyltransferase,_cytosolic-like	2.21337	THIC_HUMAN^THIC_HUMAN^Q:117-1268,H:8-396^59.38%ID^E:7e-160^RecName:
LOC113802155	uncharacterized_protein_LOC113802155	2.20467	PPR3C_BOVIN^PPR3C_BOVIN^Q:607-1224,H:55-246^33.49%ID^E:4e-22^RecName:
LOC113801640	neuroligin-3-like	2.2	EST1_MACFA^EST1_MACFA^Q:143-514,H:400-508^29.84%ID^E:3e-06^RecName:
LOC113813398	G-protein_coupled_receptor_moody-like	2.19874	MOODY_DROME^MOODY_DROME^Q:310-1437,H:26-374^25.85%ID^E:6e-30^RecName:
LOC113811627	homeobox_protein_Nkx-2.5-like,_partial	2.1976	NKX26_HUMAN^NKX26_HUMAN^Q:6-347,H:113-218^68.1%ID^E:4e-39^RecName:
LOC113811006	protein_ecdysoneless_homolog	2.19442	ECD_HUMAN^ECD_HUMAN^Q:1-732,H:245-478^39.36%ID^E:1e-41^RecName:
LOC113810773	tetraspanin-9-like_isoform_X1	2.19281	TSN9_SHEEP^TSN9_SHEEP^Q:115-798,H:8-227^31.14%ID^E:7e-33^RecName:
LOC113819457	uncharacterized_serine/threonine-protein_kinase_SgK494-like,_partial	2.1895	KS6R_HUMAN^KS6R_HUMAN^Q:24-551,H:190-365^42.05%ID^E:2e-45^.^.
LOC113812904	uncharacterized_protein_LOC113812904	2.18875	RN227_MOUSE^RN227_MOUSE^Q:66-323,H:3-106^32.08%ID^E:7e-06^.^.
LOC113807611	uncharacterized_protein_LOC113807611	2.18426	PMS1_HUMAN^PMS1_HUMAN^Q:899-1312,H:808-931^33.33%ID^E:3e-13^RecName:
LOC113804315	matrix_metalloproteinase-2-like	2.18272	MMP25_MOUSE^MMP25_MOUSE^Q:844-2094,H:166-569^38.92%ID^E:5e-73^RecName:
LOC113809241	RNA-binding_protein_45-like_isoform_X4	2.17789	RBM45_MOUSE^RBM45_MOUSE^Q:148-1743,H:21-474^35.17%ID^E:1e-80^RecName:
LOC113814830	LOW_QUALITY_PROTEIN:_uncharacterized_protein_LOC113814830	2.17767	SDH_GLUOY^SDH_GLUOY^Q:429-1685,H:138-528^39.43%ID^E:2e-66^RecName:
LOC113811665	pre-rRNA-processing_protein_TSR2_homolog	2.17369	TSR2_DANRE^TSR2_DANRE^Q:133-468,H:11-122^35.71%ID^E:9e-17^RecName:
LOC113799911	uncharacterized_protein_LOC113799911_isoform_X2	2.16735	ANKF1_HUMAN^ANKF1_HUMAN^Q:1395-3464,H:90-756^35.85%ID^E:3e-74^RecName:
LOC113813593	plexin_A3-like_isoform_X1	2.16391	PLXA3_DANRE^PLXA3_DANRE^Q:1-4278,H:504-1889^44.08%ID^E:0^RecName:
LOC113818966	zinc_finger_matrin-type_protein_3-like_isoform_X1	2.14663	ZMAT3_MOUSE^ZMAT3_MOUSE^Q:752-1300,H:72-274^32.2%ID^E:4e-17^RecName:
LOC113817491	integral_membrane_protein_GPR155-like_isoform_X1	2.13537	GP155_PONAB^GP155_PONAB^Q:227-2758,H:31-835^39.1%ID^E:2e-159^RecName:
LOC113804830	ETS_homologous_factor-like	2.13135	EHF_MOUSE^EHF_MOUSE^Q:211-975,H:50-292^25.46%ID^E:2e-18^RecName:
LOC113803749	uncharacterized_protein_LOC113803749_isoform_X2	2.13068	NAL10_MOUSE^NAL10_MOUSE^Q:2024-3049,H:140-460^23.43%ID^E:0.0002^RecName:
LOC113816458	protein_fem-1_homolog_C-like_isoform_X2	2.12955	FEM1C_MOUSE^FEM1C_MOUSE^Q:26-1900,H:12-616^53.75%ID^E:0^RecName:
LOC113814821	hemicentin-1-like	2.12893	HMCN1_HUMAN^HMCN1_HUMAN^Q:543-2891,H:3292-4137^31.37%ID^E:3e-112^RecName:
LOC113817208	serine/threonine-protein_kinase_PLK2-like	2.12649	PLK2_HUMAN^PLK2_HUMAN^Q:205-618,H:90-227^61.59%ID^E:1e-48^RecName:
LOC113812814	phenoloxidase-activating_factor_2-like	2.12543	PPAF2_HOLDI^PPAF2_HOLDI^Q:654-1697,H:84-406^39.71%ID^E:1e-54^.^.
LOC113803496	semaphorin-1A-like	2.12438	SEM1A_DROME^SEM1A_DROME^Q:1252-3381,H:128-836^47.51%ID^E:0^RecName:
LOC113819905	carbohydrate_sulfotransferase_11-like,_partial	2.1243	CHSTB_RAT^CHSTB_RAT^Q:112-969,H:78-347^37.97%ID^E:3e-51^RecName:
LOC113813335	serine/threonine-protein_kinase_Genghis_Khan-like	2.12414	GEK_DROME^GEK_DROME^Q:400-831,H:136-279^84.72%ID^E:4e-79^RecName:
LOC113809514	retinoic_acid_receptor_RXR-alpha-B-like_isoform_X2	2.12413	RXR_LYMST^RXR_LYMST^Q:249-1244,H:113-436^74.03%ID^E:1e-150^RecName:
LOC113816127	T-complex_protein_11-like_protein_1_isoform_X2	2.12157	T11L1_HUMAN^T11L1_HUMAN^Q:531-1832,H:55-503^40.67%ID^E:3e-99^RecName:
LOC113801287	DNA_damage-inducible_transcript_4-like_protein_isoform_X2	2.12142	DDT4L_MOUSE^DDT4L_MOUSE^Q:227-613,H:11-148^29.29%ID^E:3e-06^RecName:
LOC113807621	zinc_finger-containing_ubiquitin_peptidase_1-like	2.12038	ZUP1_BOVIN^ZUP1_BOVIN^Q:47-1048,H:239-579^40.29%ID^E:3e-79^.^.
LOC113813170	rhomboid-related_protein_1-like	2.11986	ROM1_CAEEL^ROM1_CAEEL^Q:139-960,H:56-336^40%ID^E:2e-49^RecName:
LOC113803078	protein_tramtrack,_alpha_isoform-like,_partial	2.1195	EHF_BOVIN^EHF_BOVIN^Q:1109-1267,H:219-271^54.72%ID^E:3e-11^RecName:
LOC113809600	uncharacterized_protein_LOC113809600	2.11581	PDZD2_HUMAN^PDZD2_HUMAN^Q:2611-2877,H:584-669^58.43%ID^E:3e-19^RecName:
LOC113808021	uncharacterized_protein_LOC113808021	2.09903	GUS_DROME^GUS_DROME^Q:1327-2148,H:7-279^71.01%ID^E:4e-136^RecName:
LOC113813205	uncharacterized_protein_LOC113813205	2.09739	IFT74_MOUSE^IFT74_MOUSE^Q:2734-4473,H:21-598^43.54%ID^E:2e-117^RecName:
LOC113816599	TBC1_domain_family_member_1-like_isoform_X1	2.09185	TBCD1_BOVIN^TBCD1_BOVIN^Q:2567-3898,H:711-1159^51.78%ID^E:9e-129^RecName:
LOC113805855	uncharacterized_protein_LOC113805855_isoform_X2	2.08787	RN182_MOUSE^RN182_MOUSE^Q:206-364,H:18-75^36.21%ID^E:1e-05^RecName:
LOC113804779	lysophosphatidylcholine_acyltransferase-like,_partial	2.08477	PCAT_DROME^PCAT_DROME^Q:450-647,H:50-115^40.91%ID^E:3e-13^RecName:
LOC113810218	uncharacterized_protein_LOC113810218	2.08345	GPAT1_PIG^GPAT1_PIG^Q:305-664,H:684-807^26.4%ID^E:5e-06^RecName:
LOC113810047	intraflagellar_transport_protein_57_homolog	2.07524	IFT57_XENLA^IFT57_XENLA^Q:184-1191,H:18-352^55.13%ID^E:8e-114^RecName:
LOC113807438	receptor-type_tyrosine-protein_phosphatase_N2-like	2.06937	PTPR2_MACNE^PTPR2_MACNE^Q:5-904,H:714-1013^75.67%ID^E:1e-151^RecName:
LOC113813450	uncharacterized_protein_LOC113813450	2.0689	SKI_AVIES^SKI_AVIES^Q:785-1477,H:64-295^48.51%ID^E:8e-57^RecName:
LOC113801169	hormone_receptor_4-like_isoform_X1	2.06485	HR4_DROME^HR4_DROME^Q:2308-3153,H:1211-1518^48.72%ID^E:1e-71^RecName:
LOC113812175	tyrosine-protein_kinase_Abl-like_isoform_X1	2.053	ABL_DROME^ABL_DROME^Q:966-2396,H:169-639^77.92%ID^E:0^RecName:
LOC113800024	collagen_alpha-1(I)_chain-like	2.03849	B3GT1_PONPY^B3GT1_PONPY^Q:1654-2358,H:80-315^31.51%ID^E:2e-34^RecName:
LOC113809884	zinc_finger_protein_48-like	2.0195	ZN570_HUMAN^ZN570_HUMAN^Q:238-732,H:247-411^37.08%ID^E:3e-19^RecName:
LOC113815188	zinc_finger_protein_Dzip1-like_isoform_X2	2.01741	DZIP1_DANRE^DZIP1_DANRE^Q:152-688,H:53-231^33.33%ID^E:5e-19^RecName:
LOC113806313	tRNA-dihydrouridine(20a/20b)_synthase	2.01337	DUS4L_HUMAN^DUS4L_HUMAN^Q:2-637,H:106-317^59.91%ID^E:7e-95^RecName:
LOC113805527	cingulin-like_protein_1_isoform_X1	2.01205	LRRF2_XENTR^LRRF2_XENTR^Q:3173-3457,H:111-205^38.95%ID^E:1e-11^RecName:
LOC113817336	proline_dehydrogenase_1,_mitochondrial-like	2.00815	PROD_DROME^PROD_DROME^Q:220-561,H:111-224^62.28%ID^E:7e-41^RecName:
LOC113805391	LOW_QUALITY_PROTEIN:_myosin-I_heavy_chain-like	2.00539	MYOI_DICDI^MYOI_DICDI^Q:124-1884,H:178-748^37.77%ID^E:2e-92^RecName:
LOC113812972	cholinesterase_1-like	2.00477	EST6_APIME^EST6_APIME^Q:282-1856,H:27-556^32.73%ID^E:9e-77^RecName:
LOC113810587	serine/threonine-protein_kinase_N-like	2.00163	PKN_DROME^PKN_DROME^Q:1082-1462,H:4-129^46.56%ID^E:9e-13^RecName:
LOC113819035	protein_RUFY3-like_isoform_X1	2.00147	RUFY2_HUMAN^RUFY2_HUMAN^Q:175-1359,H:4-400^53.87%ID^E:1e-130^RecName:
LOC113804769	zinc_finger_protein_585B-like	1.99854	ZFP92_HUMAN^ZFP92_HUMAN^Q:25-744,H:118-366^30.71%ID^E:1e-21^RecName:
LOC113817737	LOW_QUALITY_PROTEIN:_exportin-5-like	1.98157	XPO5_HUMAN^XPO5_HUMAN^Q:193-2688,H:67-919^43.02%ID^E:0^RecName:
LOC113809778	protein_groucho-like_isoform_X1	1.98041	TLE3_RAT^TLE3_RAT^Q:262-1317,H:414-764^87.32%ID^E:0^RecName:
LOC113802700	transforming_acidic_coiled-coil-containing_protein_3-like,_partial	1.95663	TACC3_HUMAN^TACC3_HUMAN^Q:2464-3099,H:637-835^33.49%ID^E:1e-20^RecName:
LOC113817700	protein_SCAI-like,_partial	1.95649	SCAI_MOUSE^SCAI_MOUSE^Q:73-753,H:329-558^55.22%ID^E:3e-83^RecName:
LOC113809725	trithorax_group_protein_osa-like_isoform_X1	1.95497	OSA_DROME^OSA_DROME^Q:1489-2475,H:884-1217^47.9%ID^E:2e-68^RecName:
LOC113820659	tRNA_pseudouridine_synthase-like_1	1.95118	PUSL1_XENLA^PUSL1_XENLA^Q:174-1040,H:7-277^34.13%ID^E:1e-44^RecName:
LOC113806703	protein_O-linked-mannose_beta-1,2-N-acetylglucosaminyltransferase_1-like	1.94551	PMGT1_HUMAN^PMGT1_HUMAN^Q:21-1361,H:204-647^25.27%ID^E:5e-23^RecName:
LOC113803646	thymidine_kinase,_cytosolic-like	1.94107	KITH_CHICK^KITH_CHICK^Q:19-498,H:52-197^51.25%ID^E:6e-45^RecName:
LOC113806436	homeobox_protein_PKNOX2-like	1.94081	PKNX1_HUMAN^PKNX1_HUMAN^Q:155-454,H:255-352^69%ID^E:1e-38^RecName:
LOC113803313	filamin-A-like	1.93866	FLNB_MOUSE^FLNB_MOUSE^Q:761-2164,H:1235-1706^29.57%ID^E:7e-59^RecName:
LOC113810063	LOW_QUALITY_PROTEIN:_protein_O-mannosyltransferase_1-like	1.92989	POMT1_DROME^POMT1_DROME^Q:457-2598,H:166-881^51.04%ID^E:0^RecName:
LOC113814828	hemicentin-1-like	1.92822	HMCN1_MOUSE^HMCN1_MOUSE^Q:4-5469,H:1230-3041^31.21%ID^E:0^.^.`HMCN1_MOUSE^HMCN1_MOUSE^Q:4-6093,H:1794-3789^30.17%ID^E:0^.^.`HMCN1_MOUSE^HMCN1_MOUSE^Q:22-5469,H:1146-2949^30.9%ID^E:0^.^.`HMCN1_MOUSE^HMCN1_MOUSE^Q:19-5469,H:862-2652^32.27%ID^E:0^.^.`HMCN1_MOUSE^HMCN1_MOUSE^Q:4-6096,H:671-2653^29.64%ID^E:0^.^.`HMCN1_MOUSE^HMCN1_MOUSE^Q:13-5469,H:2449-4245^30.05%ID^E:0^.^.`HMCN1_MOUSE^HMCN1_MOUSE^Q:7…
LOC113802412	uncharacterized_protein_LOC113802412	1.92775	SCLLA_DROME^SCLLA_DROME^Q:453-758,H:152-249^29.13%ID^E:2e-05^RecName:
LOC113812644	endothelin-converting_enzyme_homolog	1.92774	ECE_LOCMI^ECE_LOCMI^Q:4-1716,H:156-727^52.97%ID^E:0^.^.
LOC113801308	LOW_QUALITY_PROTEIN:_probable_phosphoserine_aminotransferase	1.92538	SERC_DROME^SERC_DROME^Q:55-969,H:58-363^62.75%ID^E:3e-131^RecName:
LOC113808842	uncharacterized_protein_LOC113808842	1.92525	ZN358_HUMAN^ZN358_HUMAN^Q:305-1051,H:168-395^29.88%ID^E:4e-30^RecName:
LOC113809907	zinc_finger_protein_536-like	1.92417	ZN782_HUMAN^ZN782_HUMAN^Q:444-932,H:508-669^32.54%ID^E:9e-11^RecName:
LOC113812827	R3H_domain-containing_protein_4-like	1.92281	R3HD4_HUMAN^R3HD4_HUMAN^Q:379-1038,H:74-267^29.33%ID^E:1e-19^RecName:
LOC113809975	ras-related_and_estrogen-regulated_growth_inhibitor-like_protein	1.92189	RSLBA_HUMAN^RSLBA_HUMAN^Q:307-780,H:28-196^39.64%ID^E:9e-30^RecName:
LOC113816905	arrestin_domain-containing_protein_2-like_isoform_X2	1.92165	ARD17_CAEEL^ARD17_CAEEL^Q:138-1031,H:9-306^31.63%ID^E:9e-40^.^.
LOC113803568	protein_tyrosine_phosphatase_type_IVA_2-like	1.919	TP4A1_RAT^TP4A1_RAT^Q:1044-1544,H:6-173^63.91%ID^E:4e-66^RecName:
LOC113805515	stromal_interaction_molecule_homolog	1.91358	STIM_DROME^STIM_DROME^Q:112-1248,H:145-520^45.09%ID^E:1e-90^RecName:
LOC113813916	uncharacterized_protein_LOC113813916	1.91355	BIB_DROME^BIB_DROME^Q:529-798,H:14-117^37.14%ID^E:9e-12^RecName:
LOC113818218	uncharacterized_protein_LOC113818218	1.91094	WSD_ACIAD^WSD_ACIAD^Q:877-1734,H:110-420^23.38%ID^E:6e-08^RecName:
LOC113803998	ryncolin-1-like	1.90897	TL5A_TACTR^TL5A_TACTR^Q:383-1114,H:48-285^45.12%ID^E:4e-58^RecName:
LOC113816117	T-complex_protein_11-like_protein_2	1.90323	T11L1_HUMAN^T11L1_HUMAN^Q:856-1254,H:136-268^49.62%ID^E:3e-44^RecName:
LOC113806735	beta-parvin-like	1.89967	PARVB_HUMAN^PARVB_HUMAN^Q:376-1413,H:18-363^64.55%ID^E:1e-143^RecName:
LOC113800671	uncharacterized_protein_LOC113800671	1.89891	ZN254_HUMAN^ZN254_HUMAN^Q:3800-4651,H:296-580^35.31%ID^E:3e-43^RecName:
LOC113803647	ankyrin_repeat_domain-containing_protein_27-like	1.87998	ANR27_PONAB^ANR27_PONAB^Q:136-2604,H:1-863^29.24%ID^E:5e-90^RecName:
LOC113805917	zinc_finger_protein_236-like	1.87529	ZFP26_MOUSE^ZFP26_MOUSE^Q:671-2650,H:216-835^25.33%ID^E:1e-42^RecName:
LOC113818610	microtubule-associated_protein_futsch-like	1.86632	FUTSC_DROME^FUTSC_DROME^Q:853-2220,H:142-595^61.12%ID^E:7e-176^RecName:
LOC113814814	hemicentin-1-like,_partial	1.859	HMCN1_HUMAN^HMCN1_HUMAN^Q:799-2919,H:4649-5354^45.3%ID^E:0^RecName:
LOC113802028	organic_cation_transporter_protein-like	1.85365	S22A5_HUMAN^S22A5_HUMAN^Q:474-2105,H:3-550^27.99%ID^E:2e-56^RecName:
LOC113811644	pre-rRNA-processing_protein_TSR2_homolog	1.84913	TSR2_DANRE^TSR2_DANRE^Q:172-507,H:11-122^35.71%ID^E:2e-16^RecName:
LOC113800847	LOW_QUALITY_PROTEIN:_rhomboid-related_protein_1-like	1.84607	RHBL2_MOUSE^RHBL2_MOUSE^Q:430-963,H:59-240^42.78%ID^E:6e-29^RecName:
LOC113802205	uncharacterized_protein_LOC113802205_isoform_X3	1.84148	PLIN2_MOUSE^PLIN2_MOUSE^Q:241-714,H:11-164^30.82%ID^E:3e-09^RecName:
LOC113812435	uncharacterized_protein_LOC113812435	1.84047	SOCS7_HUMAN^SOCS7_HUMAN^Q:1441-1932,H:388-554^50.9%ID^E:2e-45^RecName:
LOC113808010	uncharacterized_protein_C14orf119-like	1.83322	CN119_MOUSE^CN119_MOUSE^Q:1-123,H:91-131^39.02%ID^E:2e-05^RecName:
LOC113808589	single_insulin-like_growth_factor-binding_domain_protein-2	1.83152	SIBD2_CUPSA^SIBD2_CUPSA^Q:205-321,H:35-74^57.5%ID^E:1e-05^RecName:
LOC113801267	dnaJ_homolog_subfamily_C_member_16-like	1.82938	DJC16_RAT^DJC16_RAT^Q:380-2707,H:29-769^28.64%ID^E:7e-83^RecName:
LOC113812037	cysteine-rich_motor_neuron_1_protein-like	1.82815	CRIM1_HUMAN^CRIM1_HUMAN^Q:210-434,H:37-114^36.9%ID^E:0.0005^RecName:
LOC113810736	peregrin-like_isoform_X7	1.81863	BRPF1_HUMAN^BRPF1_HUMAN^Q:100-2679,H:1-824^49.44%ID^E:0^RecName:
LOC113818374	enhancer_of_split_mbeta_protein-like	1.81801	ESMC_DROME^ESMC_DROME^Q:119-316,H:1-66^74.24%ID^E:2e-24^RecName:
LOC113817244	microtubule-actin_cross-linking_factor_1-like	1.816	DYST_HUMAN^DYST_HUMAN^Q:802-1608,H:7139-7401^55.76%ID^E:1e-89^RecName:
LOC113803776	protein_C8orf37_homolog	1.81009	CH037_RAT^CH037_RAT^Q:7-300,H:93-206^36.84%ID^E:9e-20^RecName:
LOC113818097	ribonuclease_P_protein_subunit_p25-like_protein	1.8041	RP25L_MOUSE^RP25L_MOUSE^Q:126-527,H:1-138^44.2%ID^E:2e-27^RecName:
LOC113808189	zinc_finger_protein_865-like	1.79905	EGR1A_XENLA^EGR1A_XENLA^Q:928-1173,H:304-389^44.32%ID^E:9e-14^RecName:
LOC113813310	nuclear_receptor_coactivator_7-like	1.79808	TLDC2_MOUSE^TLDC2_MOUSE^Q:1-300,H:98-197^57%ID^E:5e-31^RecName:
LOC113816979	abnormal_cell_migration_protein_10-like_isoform_X4	1.79585	RAPH1_HUMAN^RAPH1_HUMAN^Q:1249-2124,H:227-514^54.27%ID^E:2e-78^RecName:
LOC113817417	1-phosphatidylinositol_4,5-bisphosphate_phosphodiesterase-like	1.79543	PIPA_DROME^PIPA_DROME^Q:6-2957,H:133-1095^62.25%ID^E:0^RecName:
LOC113804767	zinc_finger_protein_257-like	1.78917	ZN697_MOUSE^ZN697_MOUSE^Q:10-420,H:376-513^39.58%ID^E:1e-15^RecName:
LOC113809218	cryptochrome-1-like	1.77995	CRY1_ANOGA^CRY1_ANOGA^Q:172-1734,H:1-539^51.76%ID^E:0^RecName:
LOC113807048	serine-protein_kinase_ATM-like	1.77746	ATM_MOUSE^ATM_MOUSE^Q:2854-8922,H:975-3066^29.23%ID^E:0^RecName:
LOC113812135	kalirin-like	1.7763	KALRN_MOUSE^KALRN_MOUSE^Q:6-5198,H:8-1679^48.45%ID^E:0^RecName:
LOC113806460	alpha-1,3-mannosyl-glycoprotein_4-beta-N-acetylglucosaminyltransferase_B-like_isoform_X2	1.77534	MGT4B_DANRE^MGT4B_DANRE^Q:391-1797,H:75-547^50.52%ID^E:8e-161^RecName:
LOC113800297	plasminogen_activator_inhibitor_1_RNA-binding_protein-like	1.77137	PAIRB_MOUSE^PAIRB_MOUSE^Q:569-925,H:190-324^44.12%ID^E:3e-13^RecName:
LOC113819873	myb-related_protein_B-like_isoform_X2	1.76694	MYBA_CHICK^MYBA_CHICK^Q:118-489,H:90-216^70.08%ID^E:1e-50^RecName:
LOC113805655	transmembrane_protein_62-like,_partial	1.76161	TMM62_HUMAN^TMM62_HUMAN^Q:541-1020,H:57-217^34.55%ID^E:5e-13^RecName:
LOC113801959	gastric_triacylglycerol_lipase-like	1.75815	LIPG_BOVIN^LIPG_BOVIN^Q:118-1242,H:33-394^41.69%ID^E:8e-92^RecName:
LOC113805277	ecdysone_receptor-like_isoform_X2	1.75659	ECR_LUCCU^ECR_LUCCU^Q:664-1887,H:254-675^55.53%ID^E:5e-139^RecName:
LOC113802089	alcohol_dehydrogenase	1.75448	AK1A1_RAT^AK1A1_RAT^Q:69-623,H:5-192^37.37%ID^E:6e-29^RecName:
LOC113808960	zinc_finger_protein_CKR1-like	1.75087	ZFP1_HUMAN^ZFP1_HUMAN^Q:207-374,H:177-232^51.79%ID^E:4e-12^RecName:
LOC113817186	dystonin-like	1.74932	DYST_HUMAN^DYST_HUMAN^Q:12206-21649,H:3839-6939^30.46%ID^E:0^RecName:
LOC113806947	LOW_QUALITY_PROTEIN:_uncharacterized_protein_LOC113806947	1.7472	PK1L3_HUMAN^PK1L3_HUMAN^Q:1814-2647,H:633-915^29.62%ID^E:9e-19^RecName:
LOC113800353	protein-lysine_N-methyltransferase_EEF2KMT-like_isoform_X1	1.74352	EF2KT_HUMAN^EF2KT_HUMAN^Q:343-1287,H:10-312^32.92%ID^E:1e-33^RecName:
LOC113815917	venom_carboxylesterase-6-like	1.74214	EST6_APIME^EST6_APIME^Q:152-1771,H:22-556^31.05%ID^E:6e-70^RecName:
LOC113810596	26S_proteasome_non-ATPase_regulatory_subunit_5-like	1.73445	PSMD5_MOUSE^PSMD5_MOUSE^Q:132-1517,H:37-504^31.57%ID^E:1e-70^RecName:
LOC113813671	dual_3\',5\'-cyclic-AMP_and_-GMP_phosphodiesterase_11-like	1.73082	PDE11_DROME^PDE11_DROME^Q:150-1928,H:457-1049^73.19%ID^E:0^RecName:
LOC113820958	PHD_finger_protein_12-like	1.72879	PHF12_HUMAN^PHF12_HUMAN^Q:62-139,H:941-966^73.08%ID^E:4e-06^RecName:
LOC113815331	excitatory_amino_acid_transporter_3-like_isoform_X1	1.72854	EAA3_MOUSE^EAA3_MOUSE^Q:16-1098,H:169-522^51.78%ID^E:2e-77^RecName:
LOC113811482	leucine-rich_repeat-containing_protein_58-like	1.72531	LRC58_XENTR^LRC58_XENTR^Q:501-1466,H:36-349^46.89%ID^E:2e-76^RecName:
LOC113819712	uncharacterized_protein_LOC113819712	1.72441	BAMBI_MOUSE^BAMBI_MOUSE^Q:3-560,H:26-182^35.5%ID^E:6e-20^RecName:
LOC113804168	LOW_QUALITY_PROTEIN:_DCN1-like_protein_2	1.72111	DCNL2_HUMAN^DCNL2_HUMAN^Q:109-906,H:1-253^60.82%ID^E:4e-94^RecName:
LOC113809687	alpha-1-inhibitor_3-like	1.72009	A1I3_RAT^A1I3_RAT^Q:13-1146,H:1097-1469^31.03%ID^E:2e-43^RecName:
LOC113814856	zinc_finger_protein_572-like	1.71785	XFIN_XENLA^XFIN_XENLA^Q:136-1368,H:134-571^30.84%ID^E:2e-47^RecName:
LOC113803464	glutamate_receptor_ionotropic,_NMDA_1-like	1.71653	GRID2_RAT^GRID2_RAT^Q:600-1754,H:464-852^23.28%ID^E:1e-15^RecName:
LOC113800864	innexin_inx3-like	1.71136	INX3_DROME^INX3_DROME^Q:161-1276,H:3-385^37.11%ID^E:7e-70^RecName:
LOC113808848	zinc_finger_protein_362-like_isoform_X2	1.70881	KLF11_MOUSE^KLF11_MOUSE^Q:1104-1565,H:323-472^50.94%ID^E:2e-40^RecName:
LOC113819952	LOW_QUALITY_PROTEIN:_annexin-B12-like	1.70876	ANX12_HYDVU^ANX12_HYDVU^Q:65-1000,H:4-315^47.92%ID^E:2e-81^RecName:
LOC113800162	LOW_QUALITY_PROTEIN:_exportin-5-like	1.70626	XPO5_HUMAN^XPO5_HUMAN^Q:122-3694,H:5-1204^40.89%ID^E:0^RecName:
LOC113809790	pecanex-like_protein_4	1.70031	PCX4_XENLA^PCX4_XENLA^Q:67-1098,H:394-734^35.94%ID^E:2e-46^RecName:
LOC113810208	uncharacterized_protein_LOC113810208_isoform_X1	1.69184	HINT2_HUMAN^HINT2_HUMAN^Q:216-548,H:53-163^64.86%ID^E:2e-47^RecName:
LOC113817866	receptor-type_tyrosine-protein_phosphatase_T-like	1.69013	PTPRA_HUMAN^PTPRA_HUMAN^Q:2059-3231,H:244-641^30.02%ID^E:3e-48^RecName:
LOC113813280	uncharacterized_protein_LOC113813280	1.68508	N4BP2_HUMAN^N4BP2_HUMAN^Q:413-634,H:1691-1769^39.02%ID^E:2e-06^RecName:
LOC113819749	interleukin-1_receptor_accessory_protein-like_1-B_isoform_X2	1.68222	IRL1B_DANRE^IRL1B_DANRE^Q:418-1128,H:210-453^26.24%ID^E:0.0002^RecName:
LOC113811592	protein_tweety-like_isoform_X4	1.67534	TTY1_DROME^TTY1_DROME^Q:160-1389,H:20-427^36.12%ID^E:6e-61^RecName:
LOC113809823	LOW_QUALITY_PROTEIN:_disks_large_homolog_5-like	1.6731	DLG5_HUMAN^DLG5_HUMAN^Q:1993-2907,H:490-794^48.38%ID^E:2e-53^RecName:
LOC113816160	transmembrane_protein_183-like_isoform_X2	1.67137	TM183_RAT^TM183_RAT^Q:108-1091,H:37-370^30.7%ID^E:9e-38^RecName:
LOC113807984	signal_peptide_peptidase-like_3	1.6689	SPPL3_MOUSE^SPPL3_MOUSE^Q:110-1057,H:62-380^71.74%ID^E:2e-132^RecName:
LOC113799969	paxillin-like	1.66843	PAXI_CHICK^PAXI_CHICK^Q:1016-1792,H:300-558^75.68%ID^E:5e-140^RecName:
LOC113799945	transmembrane_and_coiled-coil_domains_protein_1-like_isoform_X1	1.66693	TMCC1_MOUSE^TMCC1_MOUSE^Q:353-1612,H:221-616^43.67%ID^E:2e-65^RecName:
LOC113813231	oxysterol-binding_protein-related_protein_1-like	1.66653	OSBL1_HUMAN^OSBL1_HUMAN^Q:335-1495,H:126-484^34.11%ID^E:7e-47^RecName:
LOC113804879	endothelin-converting_enzyme_2-like	1.66582	MMEL1_MOUSE^MMEL1_MOUSE^Q:810-1160,H:566-678^31.62%ID^E:2e-08^RecName:
LOC113809420	rap1_GTPase-activating_protein_1-like	1.6629	RPGP1_HUMAN^RPGP1_HUMAN^Q:278-1357,H:99-464^53.28%ID^E:1e-103^RecName:
LOC113818554	uncharacterized_protein_LOC113818554	1.66204	S11IP_MOUSE^S11IP_MOUSE^Q:225-443,H:987-1061^30.67%ID^E:0.0001^RecName:
LOC113808986	apolipoprotein_D-like	1.65635	APOD_MOUSE^APOD_MOUSE^Q:131-610,H:28-185^31.1%ID^E:2e-18^RecName:
LOC113816925	phospholysine_phosphohistidine_inorganic_pyrophosphate_phosphatase-like	1.65618	LHPP_XENLA^LHPP_XENLA^Q:2-337,H:155-266^55.36%ID^E:4e-37^RecName:
LOC113814283	mucin-17-like	1.65416	PTN12_HUMAN^PTN12_HUMAN^Q:166-990,H:68-331^44.36%ID^E:1e-66^RecName:
LOC113800860	innexin_inx3-like	1.65049	INX3_DROME^INX3_DROME^Q:313-1431,H:3-385^37.63%ID^E:4e-88^RecName:
LOC113817587	pyruvate_dehydrogenase	1.64574	PDP1_PONAB^PDP1_PONAB^Q:289-1620,H:80-526^43.26%ID^E:3e-107^RecName:
LOC113806169	KAT8_regulatory_NSL_complex_subunit_3-like,_partial	1.64533	KANL3_MOUSE^KANL3_MOUSE^Q:97-711,H:260-467^50.48%ID^E:4e-58^RecName:
LOC113817353	protein_ECT2-like_isoform_X4	1.63596	ECT2_MOUSE^ECT2_MOUSE^Q:385-2829,H:102-895^39.98%ID^E:0^RecName:
LOC113805016	probable_G-protein_coupled_receptor_Mth-like_4	1.63033	MTH10_DROME^MTH10_DROME^Q:316-1023,H:120-336^23.67%ID^E:2e-07^RecName:
LOC113803461	tropomodulin-like	1.62815	TMOD_CAEEL^TMOD_CAEEL^Q:506-739,H:306-383^43.59%ID^E:6e-11^RecName:
LOC113809199	transient_receptor_potential_channel_pyrexia-like_isoform_X1	1.61945	PYX_DROME^PYX_DROME^Q:313-1791,H:267-757^28.96%ID^E:5e-45^RecName:
LOC113812857	protein_N-terminal_asparagine_amidohydrolase-like	1.61942	NTAN1_PIG^NTAN1_PIG^Q:275-1225,H:1-303^38.17%ID^E:5e-60^RecName:
LOC113813543	rapamycin-insensitive_companion_of_mTOR-like_isoform_X1	1.61768	RICTR_HUMAN^RICTR_HUMAN^Q:43-3156,H:7-1009^36.44%ID^E:0^RecName:
LOC113803873	LOW_QUALITY_PROTEIN:_ovoinhibitor-like	1.61362	MCPI_MELCP^MCPI_MELCP^Q:292-672,H:1-128^40.62%ID^E:7e-20^RecName:
LOC113811274	kelch_domain-containing_protein_2-like	1.61242	KLDC2_HUMAN^KLDC2_HUMAN^Q:630-839,H:129-200^34.72%ID^E:0.0007^RecName:
LOC113813899	sodium-dependent_phosphate_transporter_2-like_isoform_X1	1.60811	S20A1_FELCA^S20A1_FELCA^Q:311-1105,H:26-301^50.36%ID^E:2e-78^RecName:
LOC113808196	dedicator_of_cytokinesis_protein_3-like_isoform_X3	1.60717	DOCK3_HUMAN^DOCK3_HUMAN^Q:123-5087,H:1-1626^44.47%ID^E:0^RecName:
LOC113820927	centrosomal_protein_of_290_kDa-like	1.60568	CE290_DANRE^CE290_DANRE^Q:1954-5286,H:812-1961^24.73%ID^E:1e-38^RecName:
LOC113816345	phosphatidylcholine:ceramide_cholinephosphotransferase_1-like_isoform_X1	1.60482	SMS1_PIG^SMS1_PIG^Q:480-1325,H:120-401^46.34%ID^E:4e-76^RecName:
LOC113807408	tryptase-like	1.60426	SNAK_DROME^SNAK_DROME^Q:203-1207,H:99-427^32.97%ID^E:4e-35^RecName:
LOC113807086	insulin-like_growth_factor-binding_protein_7	1.60187	IBP7_MOUSE^IBP7_MOUSE^Q:174-335,H:31-88^36.21%ID^E:0.0002^RecName:
LOC113808477	rho_GTPase-activating_protein_190-like	1.59959	RG190_DROME^RG190_DROME^Q:457-999,H:1365-1561^53.03%ID^E:5e-53^RecName:
LOC113809368	dual_oxidase_2-like	1.5992	DUOX2_RAT^DUOX2_RAT^Q:2-1378,H:573-1032^26.25%ID^E:4e-31^RecName:
LOC113800859	innexin_inx2-like	1.59685	INX2_DROME^INX2_DROME^Q:127-1194,H:1-359^58.84%ID^E:1e-151^RecName:
LOC113806133	protein_zer-1_homolog	1.59661	ZER1_DROME^ZER1_DROME^Q:1-735,H:526-793^59.71%ID^E:2e-96^RecName:
LOC113800363	anti-lipopolysaccharide_factor-like	1.59632	ALPS_PORTR^ALPS_PORTR^Q:202-501,H:24-122^43%ID^E:5e-24^RecName:
LOC113818642	poly(U)-specific_endoribonuclease_homolog	1.59513	ENDOU_DROME^ENDOU_DROME^Q:286-1095,H:317-592^43.68%ID^E:7e-65^RecName:
LOC113809594	metalloreductase_STEAP3-like	1.59476	STEA3_MOUSE^STEA3_MOUSE^Q:373-1632,H:30-467^37.05%ID^E:1e-60^RecName:
LOC113815557	pyridoxal_phosphate_phosphatase_PHOSPHO2-like_isoform_X1	1.59231	PHOP2_HUMAN^PHOP2_HUMAN^Q:260-961,H:2-235^39.41%ID^E:1e-52^RecName:
LOC113804208	cytosolic_purine_5\'-nucleotidase-like_isoform_X2	1.58862	5NTC_MOUSE^5NTC_MOUSE^Q:320-1864,H:33-548^60%ID^E:0^RecName:
LOC113805265	protein_LSM14_homolog_A-like_isoform_X3	1.58818	LS14A_PONAB^LS14A_PONAB^Q:129-473,H:1-116^64.17%ID^E:5e-34^RecName:
LOC113800359	MOB_kinase_activator-like_3_isoform_X2	1.58249	MOB3_DROME^MOB3_DROME^Q:192-842,H:2-218^75.58%ID^E:6e-125^RecName:
LOC113803542	neural_proliferation_differentiation_and_control_protein_1-like,_partial	1.57882	NPDC1_MOUSE^NPDC1_MOUSE^Q:2-301,H:215-313^51.96%ID^E:8e-05^RecName:
LOC113817317	early_endosome_antigen_1-like	1.57817	GOGA3_MOUSE^GOGA3_MOUSE^Q:2474-3739,H:573-991^26.93%ID^E:1e-10^RecName:
LOC113820369	ralBP1-associated_Eps_domain-containing_protein_2-like	1.57789	REPS1_HUMAN^REPS1_HUMAN^Q:648-803,H:743-794^65.38%ID^E:2e-12^RecName:
LOC113816781	LOW_QUALITY_PROTEIN:_ligand_of_Numb_protein_X_2-like	1.57669	LNX2_MOUSE^LNX2_MOUSE^Q:811-1398,H:223-419^43.22%ID^E:6e-38^RecName:
LOC113815365	uncharacterized_protein_LOC113815365	1.57543	RNF11_MOUSE^RNF11_MOUSE^Q:1680-1994,H:45-154^62.73%ID^E:3e-41^RecName:
LOC113815108	uncharacterized_protein_LOC113815108	1.57249	PINK1_HUMAN^PINK1_HUMAN^Q:20-853,H:267-532^43.77%ID^E:3e-52^RecName:
LOC113812685	uncharacterized_protein_LOC113812685_isoform_X1	1.56968	ADF1_DROME^ADF1_DROME^Q:106-357,H:24-99^42.86%ID^E:3e-13^RecName:
LOC113809116	uncharacterized_protein_LOC113809116_isoform_X1	1.56953	4ET_MOUSE^4ET_MOUSE^Q:568-933,H:28-141^43.44%ID^E:4e-13^RecName:
LOC113810483	UTP--glucose-1-phosphate_uridylyltransferase-like_isoform_X2	1.56583	UGPA_HUMAN^UGPA_HUMAN^Q:181-1629,H:19-508^65.11%ID^E:0^RecName:
LOC113813533	protein_retinal_degeneration_B-like	1.56535	RDGB_DROME^RDGB_DROME^Q:2586-4169,H:728-1247^67.55%ID^E:0^RecName:
LOC113818707	probable_2-oxoglutarate_dehydrogenase_E1_component_DHKTD1,_mitochondrial	1.5651	DHTK1_XENLA^DHTK1_XENLA^Q:39-2528,H:63-895^58%ID^E:0^RecName:
LOC113804312	monocarboxylate_transporter_5-like	1.56495	MOT3_CHICK^MOT3_CHICK^Q:834-1502,H:1-212^28%ID^E:5e-20^RecName:
LOC113802157	LOW_QUALITY_PROTEIN:_protein_phosphatase_1_regulatory_subunit_3C-like,_partial	1.56361	PPR3C_BOVIN^PPR3C_BOVIN^Q:487-1161,H:55-278^36.21%ID^E:2e-34^RecName:
LOC113809056	alpha-2-macroglobulin-like	1.5583	A1I3_RAT^A1I3_RAT^Q:488-2884,H:130-889^28.61%ID^E:1e-70^RecName:
LOC113806311	LOW_QUALITY_PROTEIN:_kunitz-type_serine_protease_inhibitor_HCRG1-like	1.55826	VKT5_HETCR^VKT5_HETCR^Q:121-276,H:3-54^61.54%ID^E:1e-16^RecName:
LOC113805327	zinc_finger_protein_ubi-d4_B-like	1.55296	DPF1_MOUSE^DPF1_MOUSE^Q:205-501,H:274-372^38.38%ID^E:9e-19^RecName:
LOC113818882	pre-rRNA-processing_protein_TSR1_homolog_isoform_X2	1.54963	TSR1_XENLA^TSR1_XENLA^Q:211-2619,H:8-797^45.3%ID^E:0^RecName:
LOC113818072	uncharacterized_protein_LOC113818072_isoform_X1	1.54469	IPPK_HUMAN^IPPK_HUMAN^Q:1209-1457,H:132-221^40%ID^E:4e-11^RecName:
LOC113810358	uncharacterized_protein_LOC113810358	1.54152	PCF11_HUMAN^PCF11_HUMAN^Q:1843-2472,H:1267-1481^34.88%ID^E:3e-31^RecName:
LOC113816124	type_I_inositol_1,4,5-trisphosphate_5-phosphatase-like_isoform_X1	1.53797	I5P1_HUMAN^I5P1_HUMAN^Q:1036-1293,H:1-89^49.44%ID^E:1e-18^RecName:
LOC113801284	NADPH_oxidase_5-like	1.53719	NOX5_HUMAN^NOX5_HUMAN^Q:40-1542,H:76-522^41.07%ID^E:1e-98^RecName:
LOC113818924	uncharacterized_protein_LOC113818924	1.53624	ADCY2_DROME^ADCY2_DROME^Q:97-849,H:1049-1304^67.58%ID^E:1e-103^RecName:
LOC113813574	LOW_QUALITY_PROTEIN:_stAR-related_lipid_transfer_protein_13-like	1.53494	STA13_MOUSE^STA13_MOUSE^Q:1705-3312,H:586-1113^51.01%ID^E:1e-162^RecName:
LOC113806760	protein_diaphanous-like_isoform_X2	1.53303	DIAP1_MOUSE^DIAP1_MOUSE^Q:261-1568,H:74-505^38.01%ID^E:7e-77^RecName:
LOC113804380	dnaJ_homolog_subfamily_C_member_25_homolog	1.53297	DJC25_XENLA^DJC25_XENLA^Q:90-1079,H:5-343^48.08%ID^E:7e-91^RecName:
LOC113812933	WD_repeat_and_FYVE_domain-containing_protein_3-like_isoform_X1	1.52905	WDFY3_HUMAN^WDFY3_HUMAN^Q:79-9720,H:15-3252^49.4%ID^E:0^RecName:
LOC113813182	frizzled-1-like	1.52864	FZD1_CHICK^FZD1_CHICK^Q:1-534,H:422-592^60.11%ID^E:2e-65^RecName:
LOC113820463	integrin_alpha-PS3-like	1.52854	ITA4_MOUSE^ITA4_MOUSE^Q:172-1827,H:40-544^34.15%ID^E:3e-71^RecName:
LOC113810662	DNA_damage-binding_protein_1-like	1.52491	DDB1_MOUSE^DDB1_MOUSE^Q:2-2110,H:435-1140^63.88%ID^E:0^RecName:
LOC113807093	calponin_homology_domain-containing_protein_DDB_G0272472-like	1.52467	RSF1_HUMAN^RSF1_HUMAN^Q:58-615,H:20-211^38.46%ID^E:5e-30^RecName:
LOC113817338	serine-threonine_kinase_receptor-associated_protein-like	1.524	STRAP_CHICK^STRAP_CHICK^Q:63-980,H:3-306^68.3%ID^E:3e-133^RecName:
LOC113807918	ubiquitin-conjugating_enzyme_E2_A	1.52348	UBC1_CAEEL^UBC1_CAEEL^Q:144-662,H:1-172^80.92%ID^E:2e-92^RecName:
LOC113806279	UNC93-like_protein_MFSD11	1.52304	MFS11_MOUSE^MFS11_MOUSE^Q:2-1000,H:88-436^47.43%ID^E:2e-88^RecName:
LOC113804017	jmjC_domain-containing_protein_4-like	1.52071	JMJD4_DANRE^JMJD4_DANRE^Q:382-1455,H:32-399^48.11%ID^E:9e-107^RecName:
LOC113802234	SEC14-like_protein_1	1.5182	S14L1_HUMAN^S14L1_HUMAN^Q:325-1830,H:236-685^49.71%ID^E:2e-150^RecName:
LOC113807146	glutathione_S-transferase_kappa_1-like_isoform_X2	1.51817	GSTK1_HUMAN^GSTK1_HUMAN^Q:544-1206,H:6-226^43.44%ID^E:3e-64^RecName:
LOC113808824	uncharacterized_protein_LOC113808824	1.51783	GCY8E_DROME^GCY8E_DROME^Q:849-1127,H:398-497^39%ID^E:4e-40^RecName:
LOC113807663	protein_trapped_in_endoderm-1-like_isoform_X2	1.51504	OPSD1_MIZYE^OPSD1_MIZYE^Q:715-1182,H:84-240^28.22%ID^E:1e-08^RecName:
LOC113814240	intraflagellar_transport_protein_22_homolog	1.51497	IFT22_DANRE^IFT22_DANRE^Q:273-818,H:3-186^39.67%ID^E:1e-44^RecName:
LOC113800031	LOW_QUALITY_PROTEIN:_probable_18S_rRNA_(guanine-N(7))-methyltransferase	1.51382	BUD23_MOUSE^BUD23_MOUSE^Q:29-835,H:5-281^58.84%ID^E:4e-96^.^.
LOC113804254	pyruvate_dehydrogenase_phosphatase_regulatory_subunit,_mitochondrial-like	1.51139	PDPR_BOVIN^PDPR_BOVIN^Q:1-945,H:535-856^43.52%ID^E:4e-84^RecName:
LOC113802376	ubiquitin-protein_ligase_E3A-like	1.50877	UBE3A_MOUSE^UBE3A_MOUSE^Q:206-1219,H:534-870^63.31%ID^E:2e-148^RecName:
LOC113809367	guanine_nucleotide_exchange_factor_for_Rab-3A-like	1.50702	R3GEF_RAT^R3GEF_RAT^Q:144-632,H:214-372^42.94%ID^E:2e-39^RecName:
LOC113813408	uncharacterized_protein_LOC113813408,_partial	1.50478	TX11A_CORWE^TX11A_CORWE^Q:397-672,H:28-91^32.26%ID^E:0.0002^.^.
LOC113813725	crustacean_calcium-binding_protein_23-like	1.50408	CAPSL_HUMAN^CAPSL_HUMAN^Q:22-642,H:2-208^49.76%ID^E:2e-66^RecName:
LOC113811784	STE20-like_serine/threonine-protein_kinase	1.50362	NEK4_MOUSE^NEK4_MOUSE^Q:1166-2023,H:9-290^53.66%ID^E:1e-97^RecName:
LOC113819143	uncharacterized_protein_LOC113819143_isoform_X1	1.50302	AKA7G_HUMAN^AKA7G_HUMAN^Q:1039-1605,H:96-284^31.41%ID^E:5e-21^RecName:
LOC113805575	NEDD8-activating_enzyme_E1_regulatory_subunit-like	1.50234	ULA1_DANRE^ULA1_DANRE^Q:97-1638,H:5-522^51.93%ID^E:0^RecName:
LOC113803667	leukocyte_elastase_inhibitor-like	1.50148	ILEU_XENTR^ILEU_XENTR^Q:236-1357,H:6-377^36.13%ID^E:6e-46^RecName:
LOC113807443	solute_carrier_family_28_member_3-like_isoform_X1	1.50049	S28A3_EPTST^S28A3_EPTST^Q:761-1927,H:214-613^51.61%ID^E:7e-123^RecName:
LOC113807041	cathepsin_L-like_isoform_X2	1.49785	CPR1_DROME^CPR1_DROME^Q:172-1086,H:306-613^55.84%ID^E:1e-114^RecName:
LOC113805489	N-alpha-acetyltransferase_30-like	1.49759	NAA30_XENLA^NAA30_XENLA^Q:965-1099,H:124-168^84.44%ID^E:1e-19^RecName:
LOC113818969	protein_Tob1-like_isoform_X1	1.49441	TOB1_RAT^TOB1_RAT^Q:317-748,H:1-142^63.19%ID^E:6e-48^RecName:
LOC113804268	DNA_mismatch_repair_protein_MSH3-like	1.49333	MSH3_MOUSE^MSH3_MOUSE^Q:274-453,H:1005-1064^55%ID^E:4e-12^RecName:
LOC113812528	E3_ubiquitin-protein_ligase_mib1-like	1.49283	MIB1_HUMAN^MIB1_HUMAN^Q:2-1117,H:612-960^65.89%ID^E:4e-164^RecName:
LOC113805248	UDP-galactose_translocator-like_isoform_X2	1.49119	S35A2_BOVIN^S35A2_BOVIN^Q:234-1148,H:35-339^53.92%ID^E:4e-79^RecName:
LOC113806524	serine/threonine-protein_kinase_A-Raf-like	1.48064	KRAF1_DROME^KRAF1_DROME^Q:183-1289,H:382-739^68.11%ID^E:2e-164^RecName:
LOC113810108	anti-lipopolysaccharide_factor-like	1.47644	ALPS_PORTR^ALPS_PORTR^Q:198-506,H:21-123^46.6%ID^E:1e-20^RecName:
LOC113809035	probable_protein_BRICK1-B_isoform_X2	1.47525	BRK1B_XENLA^BRK1B_XENLA^Q:202-423,H:1-74^74.32%ID^E:2e-31^RecName:
LOC113810835	uncharacterized_protein_LOC113810835	1.4747	CCBE1_HUMAN^CCBE1_HUMAN^Q:271-825,H:47-222^37.97%ID^E:3e-36^RecName:
LOC113813557	cytochrome_b5-like	1.46975	CYB5_RHIST^CYB5_RHIST^Q:338-574,H:5-83^50.63%ID^E:2e-22^RecName:
LOC113815925	eukaryotic_translation_initiation_factor_4E-binding_protein_1-like	1.46749	4EBP1_MOUSE^4EBP1_MOUSE^Q:230-517,H:18-117^54%ID^E:3e-25^RecName:
LOC113809502	polyadenylate-binding_protein_4-like	1.46659	PABP1_MOUSE^PABP1_MOUSE^Q:1-1764,H:31-609^62.34%ID^E:0^RecName:
LOC113820282	leucine-rich_repeat-containing_protein_28-like	1.46325	LRC28_XENTR^LRC28_XENTR^Q:250-771,H:20-196^38.98%ID^E:5e-24^RecName:
LOC113806985	RING_finger_protein_10-like_isoform_X3	1.46302	RNF10_XENLA^RNF10_XENLA^Q:683-2521,H:157-729^34.94%ID^E:5e-85^RecName:
LOC113807613	disintegrin_and_metalloproteinase_domain-containing_protein_10-like	1.46246	ADA10_CAEEL^ADA10_CAEEL^Q:235-2793,H:20-833^39.04%ID^E:8e-168^.^.
LOC113804891	katanin_p60_ATPase-containing_subunit_A1-like_isoform_X2	1.45506	KATL1_RAT^KATL1_RAT^Q:909-1388,H:178-337^86.88%ID^E:7e-94^RecName:
LOC113800872	uncharacterized_protein_C2orf42-like	1.45429	CB042_HUMAN^CB042_HUMAN^Q:1291-2025,H:304-556^53.46%ID^E:6e-75^RecName:
LOC113818062	uncharacterized_protein_LOC113818062_isoform_X2	1.45252	DVL3_XENLA^DVL3_XENLA^Q:635-796,H:665-714^50%ID^E:0.0006^RecName:
LOC113813105	LOW_QUALITY_PROTEIN:_DNA-binding_protein_D-ETS-4-like	1.45072	ETS4_DROME^ETS4_DROME^Q:1598-1861,H:429-516^87.5%ID^E:1e-44^RecName:
LOC113820492	rap1_GTPase-GDP_dissociation_stimulator_1-like_isoform_X1	1.44946	GDS1_HUMAN^GDS1_HUMAN^Q:370-2199,H:1-603^34.63%ID^E:2e-85^RecName:
LOC113814666	phosphofurin_acidic_cluster_sorting_protein_2-like_isoform_X2	1.44506	PACS1_RAT^PACS1_RAT^Q:910-3375,H:114-956^37.44%ID^E:4e-126^RecName:
LOC113813926	tudor_domain-containing_protein_7-like_isoform_X2	1.44082	TDRD7_MOUSE^TDRD7_MOUSE^Q:2130-4040,H:442-1075^26.39%ID^E:2e-47^RecName:
LOC113816607	zinc_finger_protein_594-like	1.44049	CTCF_CHICK^CTCF_CHICK^Q:51-614,H:266-442^31.38%ID^E:3e-20^RecName:
LOC113813964	histone_acetyltransferase_KAT2A-like_isoform_X2	1.43668	KAT2A_DANRE^KAT2A_DANRE^Q:330-2615,H:42-794^59.23%ID^E:0^.^.
LOC113814557	LOW_QUALITY_PROTEIN:_receptor-type_tyrosine-protein_phosphatase_T-like	1.43601	PTPRT_MOUSE^PTPRT_MOUSE^Q:3465-4595,H:904-1291^34.86%ID^E:1e-48^RecName:
LOC113806467	52_kDa_repressor_of_the_inhibitor_of_the_protein_kinase-like_isoform_X3	1.43592	THAP2_HUMAN^THAP2_HUMAN^Q:458-658,H:1-74^39.19%ID^E:0.0001^RecName:
LOC113800392	solute_carrier_family_35_member_E1_homolog	1.43435	S35E1_DROME^S35E1_DROME^Q:85-1023,H:28-338^60%ID^E:1e-101^RecName:
LOC113819397	TRPM8_channel-associated_factor_1-like	1.42928	TCAF2_BOVIN^TCAF2_BOVIN^Q:154-1245,H:534-888^27.44%ID^E:6e-31^RecName:
LOC113804226	CKLF-like_MARVEL_transmembrane_domain-containing_protein_4	1.42895	CKLF4_MOUSE^CKLF4_MOUSE^Q:172-663,H:39-203^31.52%ID^E:4e-13^RecName:
LOC113817796	cytoplasmic_polyadenylation_element-binding_protein_2-like_isoform_X3	1.42757	CPEB2_MOUSE^CPEB2_MOUSE^Q:42-1070,H:183-519^76.97%ID^E:9e-161^RecName:
LOC113800480	ubiquitin-conjugating_enzyme_E2_Q2-like	1.42502	UB2Q2_RABIT^UB2Q2_RABIT^Q:151-969,H:3-274^44.4%ID^E:1e-88^RecName:
LOC113801958	guanine_nucleotide-binding_protein_G(o)_subunit_alpha-like_isoform_X1	1.42428	GNAO_LOCMI^GNAO_LOCMI^Q:160-465,H:1-102^81.37%ID^E:4e-51^RecName:
LOC113820718	disintegrin_and_metalloproteinase_domain-containing_protein_19-like_isoform_X2	1.42421	ADA24_MOUSE^ADA24_MOUSE^Q:250-1626,H:232-675^35.88%ID^E:1e-71^RecName:
LOC113802754	venom_protein_302-like	1.42244	VP302_LYCMC^VP302_LYCMC^Q:52-309,H:2-90^40.45%ID^E:1e-05^RecName:
LOC113818112	transformer-2_protein_homolog_alpha-like_isoform_X1	1.42105	TRA2A_MOUSE^TRA2A_MOUSE^Q:398-721,H:106-213^67.59%ID^E:3e-43^RecName:
LOC113818032	LOW_QUALITY_PROTEIN:_probable_tRNA_N6-adenosine_threonylcarbamoyltransferase,_mitochondrial	1.41955	OSGP2_DANRE^OSGP2_DANRE^Q:222-1430,H:8-401^50.5%ID^E:1e-124^RecName:
LOC113803227	sodium-_and_chloride-dependent_GABA_transporter_2-like	1.4186	SC6A3_MACFA^SC6A3_MACFA^Q:179-1744,H:61-616^27.89%ID^E:4e-36^RecName:
LOC113804912	transcriptional_coactivator_YAP1-A-like_isoform_X2	1.41821	YAP1_ORYLA^YAP1_ORYLA^Q:21-629,H:146-286^32.02%ID^E:4e-15^RecName:
LOC113803748	formin-like_protein	1.41814	FMNL2_MOUSE^FMNL2_MOUSE^Q:52-1347,H:41-488^54.73%ID^E:2e-137^RecName:
LOC113819156	importin-7-like_isoform_X2	1.41168	IPO7_MOUSE^IPO7_MOUSE^Q:1-2631,H:1-880^55.56%ID^E:0^RecName:
LOC113817362	COP9_signalosome_complex_subunit_6-like	1.41135	CSN6_XENLA^CSN6_XENLA^Q:252-1103,H:34-316^67.61%ID^E:1e-141^RecName:
LOC113803290	serum_response_factor_homolog,_partial	1.40403	SRF_DROME^SRF_DROME^Q:469-600,H:152-195^86.36%ID^E:3e-15^RecName:
LOC113811414	uncharacterized_protein_LOC113811414	1.40397	PUM2_MOUSE^PUM2_MOUSE^Q:895-1401,H:17-184^39.78%ID^E:9e-16^RecName:
LOC113817592	uncharacterized_protein_LOC113817592_isoform_X1	1.40342	THUM2_HUMAN^THUM2_HUMAN^Q:1082-1771,H:242-492^32.58%ID^E:3e-26^RecName:
LOC113817289	AMP_deaminase_2-like	1.40149	AMPD2_RAT^AMPD2_RAT^Q:1-381,H:674-800^81.1%ID^E:1e-66^RecName:
LOC113816748	uncharacterized_protein_LOC113816748	1.39905	KEG_ARATH^KEG_ARATH^Q:568-771,H:7-78^39.73%ID^E:5e-07^RecName:
LOC113804127	RING-H2_finger_protein_ATL70-like	1.39806	PHRF1_HUMAN^PHRF1_HUMAN^Q:214-465,H:161-238^55.95%ID^E:4e-32^RecName:
LOC113812399	programmed_cell_death_protein_4-like	1.39644	PDCD4_CHICK^PDCD4_CHICK^Q:553-1560,H:134-467^47.48%ID^E:8e-86^RecName:
LOC113817477	uncharacterized_protein_LOC113817477_isoform_X2	1.39321	GST1_BLAGE^GST1_BLAGE^Q:135-731,H:4-201^31.88%ID^E:7e-25^RecName:
LOC113808961	modifier_of_mdg4-like	1.39156	LOLAL_DROME^LOLAL_DROME^Q:454-834,H:2-125^54.69%ID^E:1e-39^RecName:
LOC113813126	diphosphoinositol_polyphosphate_phosphohydrolase_1-like	1.389	NUDT3_RAT^NUDT3_RAT^Q:694-1146,H:8-159^55.92%ID^E:5e-48^RecName:
LOC113802033	adhesion_G_protein-coupled_receptor_A3-like	1.38731	AGRA3_MOUSE^AGRA3_MOUSE^Q:11-2809,H:174-1076^27.05%ID^E:8e-93^RecName:
LOC113802777	uncharacterized_protein_LOC113802777_isoform_X1	1.38378	CNKR2_MOUSE^CNKR2_MOUSE^Q:39-977,H:8-297^33.44%ID^E:3e-52^RecName:
LOC113801627	spectrin_beta_chain-like_isoform_X8	1.38373	SPTCB_DROME^SPTCB_DROME^Q:151-6435,H:1-2084^74.48%ID^E:0^RecName:
LOC113809358	protein_anon-73B1-like	1.38291	MANBL_HUMAN^MANBL_HUMAN^Q:22-117,H:10-41^53.12%ID^E:0.0008^RecName:
LOC113803549	uncharacterized_protein_LOC113803549	1.3824	MGAP_MOUSE^MGAP_MOUSE^Q:2178-2285,H:1044-1079^47.22%ID^E:2e-05^RecName:
LOC113805099	N(G),N(G)-dimethylarginine_dimethylaminohydrolase_1-like	1.37967	DDAH1_HUMAN^DDAH1_HUMAN^Q:84-884,H:8-281^47.46%ID^E:1e-70^RecName:
LOC113805009	FYVE_and_coiled-coil_domain-containing_protein_1-like	1.3779	FYCO1_HUMAN^FYCO1_HUMAN^Q:137-688,H:1-180^39.13%ID^E:9e-29^RecName:
LOC113808651	protein_mothers_against_dpp-like_isoform_X1	1.37741	MAD_DROME^MAD_DROME^Q:1-1137,H:91-451^73.61%ID^E:2e-175^RecName:
LOC113813188	cubilin-like_isoform_X1	1.37613	CUBN_RAT^CUBN_RAT^Q:601-1053,H:893-1048^32.7%ID^E:9e-15^RecName:
LOC113807006	uncharacterized_protein_LOC113807006	1.37506	SFR19_MOUSE^SFR19_MOUSE^Q:256-348,H:1193-1223^51.61%ID^E:0.0003^RecName:
LOC113802626	uncharacterized_protein_LOC113802626_isoform_X1	1.37424	NAL12_MOUSE^NAL12_MOUSE^Q:1009-1992,H:213-525^22.79%ID^E:2e-08^RecName:
LOC113812699	kelch_domain-containing_protein_3-like_isoform_X2	1.36834	KLDC3_BOVIN^KLDC3_BOVIN^Q:27-1169,H:2-377^49.35%ID^E:2e-125^RecName:
LOC113806950	uncharacterized_protein_LOC113806950	1.36644	PKD2_DANRE^PKD2_DANRE^Q:7-714,H:206-438^24.18%ID^E:1e-11^.^.`PKD2_DANRE^PKD2_DANRE^Q:719-1174,H:439-589^19.74%ID^E:1e-11^.^.
LOC113816380	receptor-type_tyrosine-protein_phosphatase_epsilon-like_isoform_X4	1.36547	PTPRA_HUMAN^PTPRA_HUMAN^Q:2112-3623,H:244-801^27.84%ID^E:1e-66^RecName:
LOC113806170	KAT8_regulatory_NSL_complex_subunit_3-like	1.36435	KANL3_MOUSE^KANL3_MOUSE^Q:374-1363,H:27-347^49.4%ID^E:8e-81^RecName:
LOC113802820	inverted_formin-2-like	1.36288	INF2_XENLA^INF2_XENLA^Q:197-1516,H:618-1051^34.59%ID^E:2e-65^RecName:
LOC113809741	COP9_signalosome_complex_subunit_2	1.36245	CSN2_RAT^CSN2_RAT^Q:96-1424,H:1-442^87.58%ID^E:0^RecName:
LOC113812471	glutamate_dehydrogenase,_mitochondrial-like_isoform_X1	1.36159	DHE3_DROME^DHE3_DROME^Q:226-1800,H:22-562^74.12%ID^E:0^RecName:
LOC113812951	aspartyl/asparaginyl_beta-hydroxylase-like	1.35634	ASPH_MOUSE^ASPH_MOUSE^Q:588-1808,H:342-741^50.12%ID^E:2e-130^RecName:
LOC113808858	ubiquitin-like_protein_3,_partial	1.35617	UBL3_HUMAN^UBL3_HUMAN^Q:54-353,H:10-109^76%ID^E:3e-43^RecName:
LOC113808755	lanC-like_protein_2_isoform_X1	1.35557	LANC2_MOUSE^LANC2_MOUSE^Q:87-1292,H:19-444^46.14%ID^E:3e-120^RecName:
LOC113812717	uncharacterized_protein_LOC113812717	1.35529	GPAT1_HUMAN^GPAT1_HUMAN^Q:64-666,H:585-809^24.78%ID^E:5e-12^RecName:
LOC113816299	DENN_domain-containing_protein_5B-like_isoform_X2	1.3552	DEN5A_HUMAN^DEN5A_HUMAN^Q:21-3911,H:68-1286^45.75%ID^E:0^RecName:
LOC113820510	anti-lipopolysaccharide_factor-like	1.35314	ALPS_PORTR^ALPS_PORTR^Q:188-472,H:29-123^52.63%ID^E:3e-33^RecName:
LOC113820330	pterin-4-alpha-carbinolamine_dehydratase-like	1.35139	PHS_DROVI^PHS_DROVI^Q:10-300,H:4-100^62.89%ID^E:1e-41^RecName:
LOC113813657	dual_3\',5\'-cyclic-AMP_and_-GMP_phosphodiesterase_11-like	1.35043	PDE11_DROME^PDE11_DROME^Q:559-729,H:391-447^71.93%ID^E:6e-18^RecName:
LOC113811302	inactive_rhomboid_protein_1-like_isoform_X1	1.34426	RHDF1_DANRE^RHDF1_DANRE^Q:651-2684,H:162-853^43.47%ID^E:0^RecName:
LOC113802361	protein_zer-1_homolog	1.34188	ZER1_DROME^ZER1_DROME^Q:289-945,H:38-241^26.01%ID^E:4e-10^RecName:
LOC113801639	ubiquitin_carboxyl-terminal_hydrolase_19-like	1.34115	UBP19_RAT^UBP19_RAT^Q:538-3480,H:259-1260^37.54%ID^E:0^RecName:
LOC113802235	NAD-dependent_protein_deacylase_sirtuin-5,_mitochondrial-like	1.34017	SIR5_CANLF^SIR5_CANLF^Q:250-1053,H:34-303^73.7%ID^E:3e-147^RecName:
LOC113812134	ankyrin-1-like	1.33943	ANK3_HUMAN^ANK3_HUMAN^Q:1-1425,H:224-658^24.11%ID^E:2e-17^RecName:
LOC113815032	ubiquitin_carboxyl-terminal_hydrolase_30-like	1.33924	UBP30_XENTR^UBP30_XENTR^Q:258-422,H:67-122^51.72%ID^E:5e-08^RecName:
LOC113820824	elongation_factor_1-beta-like,_partial	1.33112	EF1B_ARTSA^EF1B_ARTSA^Q:472-744,H:15-114^37.62%ID^E:2e-11^RecName:
LOC113804507	CLIP-associating_protein_1-A-like	1.32996	CLA1A_XENLA^CLA1A_XENLA^Q:139-666,H:63-237^44.89%ID^E:4e-47^RecName:
LOC113814026	glycoprotein-N-acetylgalactosamine_3-beta-galactosyltransferase_1-like	1.32848	C1GLT_DROME^C1GLT_DROME^Q:349-1155,H:80-341^45.39%ID^E:2e-70^RecName:
LOC113817421	extensin-like	1.32756	DMDD_DROME^DMDD_DROME^Q:1123-1743,H:848-1053^58.57%ID^E:3e-63^RecName:
LOC113809352	venom_toxin_OcyC11-like	1.32738	TXGCA_ETHRU^TXGCA_ETHRU^Q:185-418,H:15-92^35.44%ID^E:2e-05^.^.
LOC113807088	stress_response_protein_NST1-like_isoform_X1	1.32448	RSF1_HUMAN^RSF1_HUMAN^Q:351-620,H:894-983^50%ID^E:2e-21^RecName:
LOC113806131	nuclear_factor_NF-kappa-B_p105_subunit-like_isoform_X5	1.32242	NFKB1_HUMAN^NFKB1_HUMAN^Q:222-1223,H:32-369^38.79%ID^E:2e-53^RecName:
LOC113812013	JNK-interacting_protein_3-like_isoform_X2	1.32187	JIP3_DROME^JIP3_DROME^Q:210-866,H:18-238^63.27%ID^E:6e-80^RecName:
LOC113813700	unc-112-related_protein-like_isoform_X2	1.31914	UN112_DROME^UN112_DROME^Q:440-2482,H:4-707^59.69%ID^E:0^RecName:
LOC113809742	GATA_zinc_finger_domain-containing_protein_1-like	1.31551	GATD1_DANRE^GATD1_DANRE^Q:491-919,H:89-231^60%ID^E:1e-42^RecName:
LOC113814311	UPF0472_protein_C16orf72_homolog_isoform_X2	1.31076	CP072_XENLA^CP072_XENLA^Q:126-896,H:7-264^40%ID^E:1e-37^RecName:
LOC113820423	carboxy-terminal_domain_RNA_polymerase_II_polypeptide_A_small_phosphatase_1-like	1.30442	CTDSL_CHICK^CTDSL_CHICK^Q:15-692,H:35-269^70.64%ID^E:5e-110^RecName:
LOC113808657	flocculation_protein_FLO11-like	1.30179	NBN_MOUSE^NBN_MOUSE^Q:1305-1565,H:638-726^35.96%ID^E:1e-05^RecName:
LOC113820486	protein_kinase_shaggy-like	1.30138	GSK3B_XENLA^GSK3B_XENLA^Q:1-246,H:304-385^64.63%ID^E:2e-25^RecName:
LOC113812198	neurogenic_locus_notch_homolog_protein_1-like_isoform_X4	1.29703	MEG10_MOUSE^MEG10_MOUSE^Q:227-2635,H:67-794^27.47%ID^E:2e-22^RecName:
LOC113809310	uncharacterized_protein_LOC113809310_isoform_X3	1.29586	SPT5_SCHPO^SPT5_SCHPO^Q:1828-2259,H:810-955^21.48%ID^E:4e-05^RecName:
LOC113814953	serine/threonine-protein_kinase_B-raf-like	1.29469	KRAF1_DROME^KRAF1_DROME^Q:271-1089,H:17-291^41.38%ID^E:3e-50^RecName:
LOC113799973	LIM_and_senescent_cell_antigen-like-containing_domain_protein_1_isoform_X2	1.29265	UNC97_CAEEL^UNC97_CAEEL^Q:645-1640,H:19-346^64.79%ID^E:1e-154^RecName:
LOC113817500	uncharacterized_protein_LOC113817500	1.29094	YCP6_SCHPO^YCP6_SCHPO^Q:134-880,H:9-253^30.08%ID^E:3e-26^RecName:
LOC113809612	uncharacterized_protein_LOC113809612_isoform_X1	1.28664	LRP6_HUMAN^LRP6_HUMAN^Q:449-1039,H:416-590^26.4%ID^E:4e-09^RecName:
LOC113808280	uncharacterized_protein_LOC113808280,_partial	1.28571	ZNF91_HUMAN^ZNF91_HUMAN^Q:838-3657,H:294-1156^32.63%ID^E:2e-146^RecName:
LOC113808998	penaeidin-2b-like	1.28215	PEN3G_PENVA^PEN3G_PENVA^Q:100-333,H:1-75^53.16%ID^E:7e-15^.^.
LOC113810284	kinesin-like_protein_KIF7	1.27645	KIF27_HUMAN^KIF27_HUMAN^Q:156-1496,H:22-453^32.47%ID^E:1e-69^RecName:
LOC113819822	bromodomain_and_WD_repeat-containing_protein_3-like,_partial	1.2761	BRWD3_HUMAN^BRWD3_HUMAN^Q:137-1996,H:6-626^52.32%ID^E:0^RecName:
LOC113811702	insulin-like_growth_factor-binding_protein_4	1.27172	SIBD2_CUPSA^SIBD2_CUPSA^Q:190-396,H:17-85^49.28%ID^E:7e-13^RecName:
LOC113801789	rho_guanine_nucleotide_exchange_factor_10-like_isoform_X5	1.27081	ARHGA_HUMAN^ARHGA_HUMAN^Q:1780-4167,H:402-1216^37.74%ID^E:3e-165^RecName:
LOC113820720	ubiquitin_domain-containing_protein_UBFD1-like	1.26925	UBFD1_HUMAN^UBFD1_HUMAN^Q:331-1080,H:55-305^58.5%ID^E:7e-92^RecName:
LOC113808245	ATP-dependent_RNA_helicase_Ddx1-like	1.26904	DDX1_DROME^DDX1_DROME^Q:119-2182,H:1-724^61.85%ID^E:0^RecName:
LOC113808041	ketosamine-3-kinase-like	1.26821	KT3K_HUMAN^KT3K_HUMAN^Q:47-940,H:5-308^57.24%ID^E:1e-116^RecName:
LOC113804207	E3_ubiquitin-protein_ligase_AMFR-like	1.26674	AMFR_HUMAN^AMFR_HUMAN^Q:4-1653,H:87-600^45.49%ID^E:3e-121^RecName:
LOC113803688	dual_specificity_tyrosine-phosphorylation-regulated_kinase_1A-like_isoform_X2	1.26666	MNB_DROME^MNB_DROME^Q:255-1445,H:89-486^86.68%ID^E:0^RecName:
LOC113812787	alpha-1,3-mannosyl-glycoprotein_2-beta-N-acetylglucosaminyltransferase-like	1.26552	MGAT1_MOUSE^MGAT1_MOUSE^Q:201-1232,H:65-447^47.29%ID^E:3e-114^RecName:
LOC113801970	proliferating_cell_nuclear_antigen-like	1.261	PCNA_SARCR^PCNA_SARCR^Q:28-411,H:74-201^83.59%ID^E:2e-76^RecName:
LOC113820744	uncharacterized_protein_LOC113820744_isoform_X2	1.25491	PHF14_HUMAN^PHF14_HUMAN^Q:416-2026,H:319-820^41.5%ID^E:9e-117^RecName:
LOC113803428	PHD_finger_protein_12-like	1.25181	PHF12_HUMAN^PHF12_HUMAN^Q:830-1393,H:209-394^46.03%ID^E:3e-45^RecName:
LOC113804761	zinc_finger_protein_SNAI2-like,_partial	1.24752	ZN536_HUMAN^ZN536_HUMAN^Q:43-195,H:132-179^50.98%ID^E:5e-06^RecName:
LOC113806538	protein_hu-li_tai_shao-like_isoform_X14	1.24729	HTS_DROME^HTS_DROME^Q:258-1952,H:24-602^56.68%ID^E:0^RecName:
LOC113808326	C-Jun-amino-terminal_kinase-interacting_protein_4-like_isoform_X21	1.24522	JIP4_HUMAN^JIP4_HUMAN^Q:389-3337,H:376-1316^49.43%ID^E:0^RecName:
LOC113816307	AKT-interacting_protein-like_isoform_X2	1.24404	AKTIP_CHICK^AKTIP_CHICK^Q:1006-1671,H:37-257^54.05%ID^E:5e-77^RecName:
LOC113810270	T-complex_protein_1_subunit_eta-like	1.23924	TCPH_CHICK^TCPH_CHICK^Q:2-1570,H:8-530^76.67%ID^E:0^RecName:
LOC113804918	transcriptional_coactivator_YAP1-like	1.23476	YAP1_DANRE^YAP1_DANRE^Q:140-571,H:11-146^40.51%ID^E:3e-19^RecName:
LOC113804129	rho_guanine_nucleotide_exchange_factor_11-like	1.2336	ARHGC_HUMAN^ARHGC_HUMAN^Q:1758-2915,H:758-1132^44.13%ID^E:5e-80^RecName:
LOC113807380	box_C/D_snoRNA_protein_1-like	1.23248	BCD1_MOUSE^BCD1_MOUSE^Q:207-737,H:208-374^38.98%ID^E:3e-32^RecName:
LOC113812952	pericentrin-like	1.23057	AKAP9_HUMAN^AKAP9_HUMAN^Q:7096-8037,H:3589-3891^28.88%ID^E:1e-15^RecName:
LOC113800348	ras-related_protein_M-Ras-like	1.22978	RASM_HUMAN^RASM_HUMAN^Q:391-900,H:7-176^75.88%ID^E:1e-77^RecName:
LOC113800157	importin-4-like	1.22823	IPO4_MOUSE^IPO4_MOUSE^Q:24-863,H:753-1031^42.5%ID^E:6e-42^RecName:
LOC113816844	ubiquitin_carboxyl-terminal_hydrolase_30-like	1.22751	UBP30_DROME^UBP30_DROME^Q:1-537,H:406-552^34.64%ID^E:6e-23^RecName:
LOC113804419	LOW_QUALITY_PROTEIN:_nuclear_hormone_receptor_E75-like	1.22253	E75_METEN^E75_METEN^Q:394-1938,H:1-517^94.97%ID^E:0^RecName:
LOC113812238	LOW_QUALITY_PROTEIN:_prefoldin_subunit_1-like	1.22032	PFD1_TETNG^PFD1_TETNG^Q:48-392,H:1-116^46.55%ID^E:2e-25^RecName:
LOC113817713	histone-lysine_N-methyltransferase_2C-like,_partial	1.21871	KMT2C_HUMAN^KMT2C_HUMAN^Q:2474-3832,H:936-1393^35.1%ID^E:8e-77^RecName:
LOC113804383	uncharacterized_protein_DDB_G0271670-like	1.21864	PPM1L_HUMAN^PPM1L_HUMAN^Q:789-986,H:72-133^45.45%ID^E:1e-09^RecName:
LOC113810832	glycogen_synthase_kinase-3_beta-like_isoform_X1	1.21702	GSK3B_HUMAN^GSK3B_HUMAN^Q:190-1191,H:30-363^84.73%ID^E:0^RecName:
LOC113815521	sodium/calcium_exchanger_regulatory_protein_1-like	1.21571	FABP1_DORPE^FABP1_DORPE^Q:115-519,H:3-132^56.3%ID^E:7e-31^.^.
LOC113818647	activator_of_90_kDa_heat_shock_protein_ATPase_homolog_1-like	1.21267	AHSA1_HUMAN^AHSA1_HUMAN^Q:87-1124,H:1-337^44.51%ID^E:4e-97^RecName:
LOC113820224	stromelysin-3-like_isoform_X1	1.20893	MMP14_BOVIN^MMP14_BOVIN^Q:306-1712,H:37-515^39.06%ID^E:2e-90^RecName:
LOC113816491	beta-1,4-mannosyl-glycoprotein_4-beta-N-acetylglucosaminyltransferase-like	1.20748	MGAT3_RAT^MGAT3_RAT^Q:687-1658,H:175-506^27.19%ID^E:1e-32^RecName:
LOC113810558	28_kDa_heat-_and_acid-stable_phosphoprotein-like	1.20704	HAP28_RAT^HAP28_RAT^Q:362-556,H:73-133^53.85%ID^E:3e-10^RecName:
LOC113808497	D-aminoacyl-tRNA_deacylase-like	1.2018	DTD1_DANRE^DTD1_DANRE^Q:48-452,H:14-148^65.93%ID^E:2e-59^.^.
LOC113820489	protein_SCAF8-like_isoform_X3	1.20079	SCAF8_MOUSE^SCAF8_MOUSE^Q:105-509,H:1-135^77.78%ID^E:6e-59^RecName:
LOC113804522	secernin-3-like	1.19939	SCRN3_DANRE^SCRN3_DANRE^Q:3-146,H:278-325^54.17%ID^E:2e-14^RecName:
LOC113817399	sin3_histone_deacetylase_corepressor_complex_component_SDS3-like	1.19718	SDS3_BOVIN^SDS3_BOVIN^Q:31-669,H:109-328^47.3%ID^E:4e-36^RecName:
LOC113810777	NAD-dependent_protein_deacetylase_sirtuin-1-like	1.18965	SIR1_MOUSE^SIR1_MOUSE^Q:467-1888,H:161-654^49.91%ID^E:2e-153^RecName:
LOC113810241	casein_kinase_I_isoform_X2	1.18775	KC1A_XENLA^KC1A_XENLA^Q:655-1566,H:1-304^90.79%ID^E:0^RecName:
LOC113803750	BTB/POZ_domain-containing_adapter_for_CUL3-mediated_RhoA_degradation_protein_3-like	1.18749	BACD3_HUMAN^BACD3_HUMAN^Q:52-924,H:4-275^62.8%ID^E:3e-113^RecName:
LOC113810125	kinesin-like_protein_KIF2A_isoform_X1	1.18306	KIF2A_HUMAN^KIF2A_HUMAN^Q:576-2363,H:110-697^56.81%ID^E:0^RecName:
LOC113811144	LOW_QUALITY_PROTEIN:_RNA-binding_protein_5-like,_partial	1.18201	RBM5_HUMAN^RBM5_HUMAN^Q:1555-2712,H:446-815^45.18%ID^E:4e-71^RecName:
LOC113804461	histone-lysine_N-methyltransferase_SETD1B-like	1.17886	SET1_DROME^SET1_DROME^Q:3086-4000,H:1331-1641^63.02%ID^E:2e-95^RecName:
LOC113808775	uncharacterized_protein_LOC113808775	1.17774	BTBDH_XENLA^BTBDH_XENLA^Q:103-609,H:73-234^32.54%ID^E:1e-25^RecName:
LOC113810132	sodium/hydrogen_exchanger_8-like	1.17756	SL9A8_CHICK^SL9A8_CHICK^Q:543-2123,H:41-570^55.72%ID^E:2e-166^RecName:
LOC113813514	zinc_finger_protein_OZF-like_isoform_X1	1.17547	ZN778_HUMAN^ZN778_HUMAN^Q:784-1650,H:421-719^36.77%ID^E:2e-47^RecName:
LOC113805891	leucine-rich_repeat-containing_protein_45-like_isoform_X1	1.17542	LRC45_MOUSE^LRC45_MOUSE^Q:509-1897,H:35-497^32.12%ID^E:9e-69^RecName:
LOC113812430	zinc_finger_protein_436-like	1.17505	ZN287_PONPY^ZN287_PONPY^Q:718-1491,H:358-617^40.77%ID^E:1e-59^RecName:
LOC113805026	zinc_finger_protein_136-like	1.17504	ZN136_HUMAN^ZN136_HUMAN^Q:49-840,H:177-444^30.07%ID^E:3e-29^RecName:
LOC113803624	mitochondrial_import_inner_membrane_translocase_subunit_TIM14-like	1.17473	TIM14_DROME^TIM14_DROME^Q:157-504,H:1-116^58.62%ID^E:4e-45^RecName:
LOC113800937	DNA-binding_protein_SMUBP-2-like	1.17426	SMBP2_HUMAN^SMBP2_HUMAN^Q:424-1266,H:488-784^43.1%ID^E:6e-65^RecName:
LOC113808997	LOW_QUALITY_PROTEIN:_penaeidin-3a-like	1.17231	PEN3J_PENVA^PEN3J_PENVA^Q:64-306,H:1-81^93.83%ID^E:1e-32^.^.
LOC113818546	semaphorin-1A-like	1.16988	SEM1A_SCHAM^SEM1A_SCHAM^Q:40-2295,H:39-730^48.62%ID^E:0^RecName:
LOC113816955	organic_solute_transporter_subunit_alpha-like	1.1697	OSTA_DANRE^OSTA_DANRE^Q:117-782,H:65-280^29.28%ID^E:2e-17^RecName:
LOC113820318	LOW_QUALITY_PROTEIN:_pyruvate_dehydrogenase_phosphatase_regulatory_subunit,_mitochondrial-like	1.16628	PDPR_MOUSE^PDPR_MOUSE^Q:274-1800,H:35-537^38.01%ID^E:3e-95^RecName:
LOC113800059	methenyltetrahydrofolate_synthase_domain-containing_protein-like_isoform_X2	1.1658	MTHSD_BOVIN^MTHSD_BOVIN^Q:213-959,H:7-254^55.82%ID^E:6e-86^RecName:
LOC113804853	ankyrin_repeat_domain-containing_protein_54-like	1.16504	ANR54_BOVIN^ANR54_BOVIN^Q:721-1350,H:79-291^45.33%ID^E:5e-46^RecName:
LOC113808327	uncharacterized_peptidase_C1-like_protein_F26E4.3,_partial	1.16461	YCF2E_CAEEL^YCF2E_CAEEL^Q:80-1108,H:13-338^37.68%ID^E:4e-74^RecName:
LOC113802017	ribosome_maturation_protein_SBDS-like	1.16039	SBDS_XENLA^SBDS_XENLA^Q:146-877,H:3-246^62.86%ID^E:5e-101^RecName:
LOC113811594	protein_HGV2-like_isoform_X1	1.15747	NASP_HUMAN^NASP_HUMAN^Q:1231-1938,H:512-722^39.24%ID^E:7e-40^RecName:
LOC113808456	SAC3_domain-containing_protein_1-like	1.15704	GANP_HUMAN^GANP_HUMAN^Q:81-1178,H:618-973^21.89%ID^E:1e-26^RecName:
LOC113819376	uncharacterized_protein_LOC113819376,_partial	1.15702	IF4B_MOUSE^IF4B_MOUSE^Q:922-1389,H:39-203^43.86%ID^E:5e-26^RecName:
LOC113809885	zinc_finger_protein_628-like	1.15603	ZFP27_MOUSE^ZFP27_MOUSE^Q:1911-3476,H:314-783^25.18%ID^E:3e-21^RecName:
LOC113809965	LOW_QUALITY_PROTEIN:_serine/threonine-protein_kinase_4-like	1.15181	STK4_SQUAC^STK4_SQUAC^Q:2-1183,H:42-423^63.07%ID^E:1e-156^RecName:
LOC113814568	kielin/chordin-like_protein_isoform_X2	1.14779	TFPI1_MACMU^TFPI1_MACMU^Q:1714-2109,H:45-179^35.56%ID^E:1e-18^RecName:
LOC113803687	calcineurin_subunit_B_type_2	1.14596	CANB2_DROME^CANB2_DROME^Q:3-437,H:16-160^95.86%ID^E:3e-84^RecName:
LOC113807501	girdin-like_isoform_X1	1.14206	GRDN_HUMAN^GRDN_HUMAN^Q:3-3419,H:232-1390^38.59%ID^E:3e-179^RecName:
LOC113820096	glycine_dehydrogenase_(decarboxylating),_mitochondrial-like	1.14116	GCSP_HUMAN^GCSP_HUMAN^Q:396-3275,H:61-1014^66.56%ID^E:0^RecName:
LOC113812227	endonuclease_III-like_protein_1	1.1409	NTH_BOVIN^NTH_BOVIN^Q:1044-1712,H:78-300^64.13%ID^E:5e-100^RecName:
LOC113811701	ring_canal_kelch_homolog	1.14038	KELC_ANOST^KELC_ANOST^Q:199-1962,H:46-635^73.39%ID^E:0^RecName:
LOC113816264	programmed_cell_death_protein_2-like	1.139	PDD2L_CHICK^PDD2L_CHICK^Q:1393-1983,H:179-372^34.16%ID^E:1e-16^RecName:
LOC113811712	proliferating_cell_nuclear_antigen-like	1.13831	PCNA_DROME^PCNA_DROME^Q:126-905,H:1-260^81.15%ID^E:3e-159^RecName:
LOC113809581	E3_ubiquitin-protein_ligase_HUWE1-like	1.13811	HUWE1_HUMAN^HUWE1_HUMAN^Q:2885-5362,H:3578-4374^61.86%ID^E:0^RecName:
LOC113804250	histone_deacetylase_complex_subunit_SAP30_homolog	1.13781	SAP30_AEDAE^SAP30_AEDAE^Q:413-907,H:4-169^65.06%ID^E:6e-61^RecName:
LOC113803465	uncharacterized_protein_LOC113803465	1.13521	SELH_HUMAN^SELH_HUMAN^Q:521-802,H:28-121^47.87%ID^E:5e-21^RecName:
LOC113804962	protein_SPT2_homolog	1.13271	SPT2_DROME^SPT2_DROME^Q:1368-1817,H:426-554^37.33%ID^E:6e-08^RecName:
LOC113814771	uncharacterized_protein_LOC113814771	1.13184	FBX42_HUMAN^FBX42_HUMAN^Q:313-1077,H:148-426^35.05%ID^E:1e-43^RecName:
LOC113820406	transmembrane_protein_KIAA1109_homolog	1.13131	K1109_MOUSE^K1109_MOUSE^Q:33-2360,H:2823-3620^45.77%ID^E:0^RecName:
LOC113802524	DNA-directed_RNA_polymerase_I_subunit_RPA2-like	1.12642	RPA2_MOUSE^RPA2_MOUSE^Q:218-3394,H:15-1066^47.27%ID^E:0^RecName:
LOC113805475	LOW_QUALITY_PROTEIN:_nuclear_distribution_protein_nudE-like_1	1.126	NDL1B_DANRE^NDL1B_DANRE^Q:32-799,H:40-280^55.81%ID^E:2e-61^RecName:
LOC113820131	LOW_QUALITY_PROTEIN:_protein_kinase_C-binding_protein_1-like	1.1246	PKCB1_HUMAN^PKCB1_HUMAN^Q:10-606,H:173-371^48.24%ID^E:1e-64^RecName:
LOC113819862	ARL14_effector_protein-like_isoform_X3	1.12427	AL14E_RAT^AL14E_RAT^Q:471-860,H:127-252^39.23%ID^E:2e-17^RecName:
LOC113810140	integrator_complex_subunit_6-like	1.12173	INT6_DANRE^INT6_DANRE^Q:10-1617,H:146-636^52.21%ID^E:5e-155^RecName:
LOC113802254	uncharacterized_protein_LOC113802254	1.11992	GAG_CAEVC^GAG_CAEVC^Q:559-765,H:371-437^36.62%ID^E:0.0002^RecName:
LOC113811313	trithorax_group_protein_osa-like	1.11786	SH2D6_MOUSE^SH2D6_MOUSE^Q:446-742,H:181-288^36.04%ID^E:2e-06^RecName:
LOC113809190	serine/threonine-protein_phosphatase_4_regulatory_subunit_1-like,_partial	1.1163	PP4R1_RAT^PP4R1_RAT^Q:1027-1620,H:72-253^53.27%ID^E:3e-44^RecName:
LOC113817098	glycosyltransferase_8_domain-containing_protein_1-like	1.11601	GL8D1_MOUSE^GL8D1_MOUSE^Q:550-1398,H:49-346^36.33%ID^E:2e-52^RecName:
LOC113807531	E3_ubiquitin-protein_ligase_UBR4-like	1.11532	UBR4_RAT^UBR4_RAT^Q:340-2124,H:1883-2441^59.46%ID^E:0^RecName:
LOC113808879	ubiquitin-conjugating_enzyme_E2_variant_2-like	1.11255	UB2V2_RAT^UB2V2_RAT^Q:181-585,H:9-143^73.33%ID^E:1e-67^RecName:
LOC113820716	uncharacterized_protein_LOC113820716	1.11209	GIN1_MACFA^GIN1_MACFA^Q:1047-1421,H:1-124^35.2%ID^E:5e-15^RecName:
LOC113820274	UV_excision_repair_protein_RAD23_homolog_B-like	1.10988	RD23B_HUMAN^RD23B_HUMAN^Q:99-506,H:275-407^61.31%ID^E:2e-34^RecName:
LOC113820626	LON_peptidase_N-terminal_domain_and_RING_finger_protein_3-like	1.10752	LONF3_HUMAN^LONF3_HUMAN^Q:174-2138,H:65-758^33.43%ID^E:3e-123^RecName:
LOC113815849	leucine-rich_repeat_serine/threonine-protein_kinase_1-like_isoform_X1	1.10709	LRK1_CAEEL^LRK1_CAEEL^Q:3044-5626,H:846-1591^36.72%ID^E:1e-144^RecName:
LOC113816873	zinc_finger_CCCH_domain-containing_protein_14-like_isoform_X1	1.10669	ZC3HE_BOVIN^ZC3HE_BOVIN^Q:2460-2882,H:596-734^48.95%ID^E:7e-37^RecName:
LOC113799917	vinculin-like	1.10605	VINC_BRUMA^VINC_BRUMA^Q:124-426,H:625-725^50.5%ID^E:4e-22^RecName:
LOC113808109	toll-like_receptor_Tollo	1.10508	TOLL8_DROME^TOLL8_DROME^Q:160-3690,H:10-1217^45.84%ID^E:0^.^.
LOC113807524	LOW_QUALITY_PROTEIN:_E3_ubiquitin-protein_ligase_UBR4-like	1.10198	UBR4_HUMAN^UBR4_HUMAN^Q:10786-16200,H:3392-5183^56.88%ID^E:0^RecName:
LOC113813293	spartin-like	1.09948	SPART_DROME^SPART_DROME^Q:6-404,H:395-527^42.86%ID^E:9e-15^.^.
LOC113802674	LOW_QUALITY_PROTEIN:_cytoskeleton-associated_protein_5-like	1.09849	CKAP5_XENLA^CKAP5_XENLA^Q:74-1564,H:1-498^54.22%ID^E:4e-149^.^.`CKAP5_XENLA^CKAP5_XENLA^Q:1784-3061,H:577-1002^47.66%ID^E:8e-109^.^.`CKAP5_XENLA^CKAP5_XENLA^Q:4823-6289,H:1516-1987^36.98%ID^E:2e-86^.^.`CKAP5_XENLA^CKAP5_XENLA^Q:3299-4108,H:1179-1453^49.64%ID^E:3e-73^.^.`CKAP5_XENLA^CKAP5_XENLA^Q:119-1480,H:601-1046^21.98%ID^E:7e-08^.^.`CKAP5_XENLA^CKAP5_XENLA^Q:1883-3064,H:21-424^21.76%ID^E:0.000…
LOC113816502	la-related_protein_1B-like_isoform_X1	1.09518	LARP1_MOUSE^LARP1_MOUSE^Q:2207-3346,H:617-1006^54.41%ID^E:2e-113^RecName:
LOC113811492	golgin_subfamily_A_member_6-like_protein_22	1.09507	TRIPB_HUMAN^TRIPB_HUMAN^Q:2212-2493,H:1541-1634^32.98%ID^E:3e-05^RecName:
LOC113800618	leukocyte_receptor_cluster_member_1_homolog	1.08304	LENG1_HUMAN^LENG1_HUMAN^Q:151-690,H:1-165^46.41%ID^E:1e-22^RecName:
LOC113811541	LOW_QUALITY_PROTEIN:_elongation_factor_2-like	1.08265	EF2_DROME^EF2_DROME^Q:122-2644,H:1-844^79.91%ID^E:0^RecName:
LOC113818356	COP9_signalosome_complex_subunit_1-like	1.08203	CSN1_XENLA^CSN1_XENLA^Q:85-1515,H:1-468^68.62%ID^E:0^RecName:
LOC113817566	eukaryotic_translation_initiation_factor_3_subunit_M-like	1.08021	EIF3M_CULQU^EIF3M_CULQU^Q:97-1224,H:7-380^56.61%ID^E:6e-143^RecName:
LOC113808288	zinc_finger_protein_236-like	1.07841	MYNN_HUMAN^MYNN_HUMAN^Q:1-381,H:402-528^40.16%ID^E:4e-25^RecName:
LOC113812464	signal_recognition_particle_14_kDa_protein-like	1.07558	SRP14_MOUSE^SRP14_MOUSE^Q:1-285,H:9-94^48.42%ID^E:1e-21^RecName:
LOC113819373	histone-lysine_N-methyltransferase_ASH1L-like	1.07535	ASH1L_MOUSE^ASH1L_MOUSE^Q:665-3109,H:1984-2821^48.1%ID^E:0^RecName:
LOC113816346	coiled-coil_domain-containing_protein_50-like_isoform_X1	1.07481	CCD50_CHICK^CCD50_CHICK^Q:99-425,H:17-121^36.7%ID^E:6e-06^RecName:
LOC113806483	interference_hedgehog-like	1.07332	IHOG_DROGR^IHOG_DROGR^Q:1798-2514,H:440-687^37.15%ID^E:2e-35^RecName:
LOC113820523	SWI/SNF-related_matrix-associated_actin-dependent_regulator_of_chromatin_subfamily_E_member_1-like	1.07262	SMCE1_RAT^SMCE1_RAT^Q:468-1034,H:35-217^60.32%ID^E:2e-71^RecName:
LOC113803303	LOW_QUALITY_PROTEIN:_macrophage_migration_inhibitory_factor-like	1.07076	MIF_CHICK^MIF_CHICK^Q:106-444,H:1-114^40.35%ID^E:7e-26^RecName:
LOC113809147	zinc_finger_protein_OZF-like	1.06354	ZNF84_HUMAN^ZNF84_HUMAN^Q:134-1111,H:302-627^50%ID^E:5e-104^RecName:
LOC113815840	methyltransferase-like_protein_22_isoform_X3	1.06201	MET22_MOUSE^MET22_MOUSE^Q:594-1253,H:157-390^36.6%ID^E:5e-33^RecName:
LOC113800655	BTB/POZ_domain-containing_protein_10-like_isoform_X4	1.05998	BTBDA_MOUSE^BTBDA_MOUSE^Q:805-1647,H:165-447^73.85%ID^E:1e-136^RecName:
LOC113814384	uncharacterized_protein_LOC113814384	1.05997	B2CL1_CHICK^B2CL1_CHICK^Q:986-1288,H:84-184^32.35%ID^E:6e-09^RecName:
LOC113807573	KAT8_regulatory_NSL_complex_subunit_2-like	1.0582	KANL2_RAT^KANL2_RAT^Q:247-792,H:27-204^37.37%ID^E:8e-36^RecName:
LOC113808454	E3_ubiquitin-protein_ligase_TRIM37-like_isoform_X1	1.05678	TRI37_MOUSE^TRI37_MOUSE^Q:453-2345,H:7-629^60.97%ID^E:0^RecName:
LOC113800716	glucose-6-phosphatase-like	1.05572	G6PC_BOVIN^G6PC_BOVIN^Q:101-1081,H:19-343^32.14%ID^E:4e-51^RecName:
LOC113810883	SPRY_domain-containing_SOCS_box_protein_3-like	1.05265	SPSB3_XENTR^SPSB3_XENTR^Q:272-988,H:76-311^48.13%ID^E:2e-66^RecName:
LOC113802470	E3_ubiquitin-protein_ligase_ZNRF2-like,_partial	1.05127	ZNRF2_DANRE^ZNRF2_DANRE^Q:303-590,H:120-217^73.47%ID^E:1e-43^RecName:
LOC113808016	tuberin-like	1.05126	TSC2_HUMAN^TSC2_HUMAN^Q:22-366,H:807-923^57.26%ID^E:7e-35^RecName:
LOC113800607	zinc_finger_protein_64-like	1.05103	ZF64B_HUMAN^ZF64B_HUMAN^Q:178-882,H:353-546^32.34%ID^E:6e-34^RecName:
LOC113803305	macrophage_migration_inhibitory_factor-like	1.04785	MIF_CHICK^MIF_CHICK^Q:106-447,H:1-114^40.35%ID^E:1e-27^RecName:
LOC113802239	LOW_QUALITY_PROTEIN:_NAD-dependent_protein_deacylase_sirtuin-5,_mitochondrial-like	1.04138	SIR5_CANLF^SIR5_CANLF^Q:91-636,H:117-303^65.78%ID^E:8e-75^RecName:
LOC113802624	LOW_QUALITY_PROTEIN:_uncharacterized_protein_LOC113802624	1.04107	TSC1_RAT^TSC1_RAT^Q:3586-4236,H:57-273^39.55%ID^E:9e-38^RecName:
LOC113820640	LOW_QUALITY_PROTEIN:_mitogen-activated_protein_kinase_kinase_kinase_7-like	1.03847	M3K7_BOVIN^M3K7_BOVIN^Q:122-1060,H:23-344^54.32%ID^E:3e-114^RecName:
LOC113811556	WD_repeat-containing_protein_60-like_isoform_X2	1.03668	WDR60_MOUSE^WDR60_MOUSE^Q:1904-3547,H:410-934^29.81%ID^E:3e-49^RecName:
LOC113816535	PR_domain_zinc_finger_protein_15-like_isoform_X1	1.03611	ZN235_HUMAN^ZN235_HUMAN^Q:1427-2527,H:315-677^38.59%ID^E:3e-76^RecName:
LOC113800670	protein-glutamate_O-methyltransferase-like	1.03065	ARMT1_DANRE^ARMT1_DANRE^Q:83-1273,H:6-406^41.09%ID^E:4e-98^RecName:
LOC113806006	eukaryotic_translation_initiation_factor_1A,_Y-chromosomal-like	1.03058	IF1A_RAT^IF1A_RAT^Q:1-159,H:69-121^77.36%ID^E:3e-20^RecName:
LOC113811154	RNA-binding_protein_5-like	1.02951	RBM10_MOUSE^RBM10_MOUSE^Q:863-1525,H:128-383^33.33%ID^E:5e-38^RecName:
LOC113808002	muscleblind-like_protein_3_isoform_X1	1.02902	MBNL1_HUMAN^MBNL1_HUMAN^Q:389-1285,H:8-248^42%ID^E:7e-63^RecName:
LOC113802404	rap_guanine_nucleotide_exchange_factor_2-like_isoform_X2	1.0227	RPGF2_CANLF^RPGF2_CANLF^Q:446-3202,H:69-1001^50.95%ID^E:0^RecName:
LOC113799926	CCR4-NOT_transcription_complex_subunit_1-like	1.02193	CNOT1_MOUSE^CNOT1_MOUSE^Q:4366-7476,H:1353-2365^59.57%ID^E:0^RecName:
LOC113806284	uncharacterized_protein_LOC113806284	1.02113	DYRK2_DROME^DYRK2_DROME^Q:669-1571,H:194-494^33.23%ID^E:5e-34^RecName:
LOC113807625	LOW_QUALITY_PROTEIN:_cyclic_AMP-responsive_element-binding_protein_1-like	1.02033	CREB1_BOVIN^CREB1_BOVIN^Q:457-1173,H:67-324^46.21%ID^E:3e-51^RecName:
LOC113807124	DNA_topoisomerase_3-alpha-like	1.0202	TOP3A_MOUSE^TOP3A_MOUSE^Q:586-2523,H:35-679^66.82%ID^E:0^RecName:
LOC113812226	endonuclease_III-like_protein_1	1.01882	NTH_BOVIN^NTH_BOVIN^Q:471-1133,H:80-300^64.25%ID^E:3e-107^RecName:
LOC113813609	eye-specific_diacylglycerol_kinase-like	1.01861	DGK2_DROME^DGK2_DROME^Q:118-516,H:1319-1451^51.88%ID^E:3e-35^RecName:
LOC113811161	transmembrane_protein_131-like	1.01701	TM131_HUMAN^TM131_HUMAN^Q:1072-3378,H:454-1181^32.36%ID^E:6e-99^RecName:
LOC113820263	uncharacterized_protein_LOC113820263	1.01327	EMC_DROME^EMC_DROME^Q:428-574,H:35-83^55.1%ID^E:3e-08^RecName:
LOC113811363	eukaryotic_translation_initiation_factor_3_subunit_B-like_isoform_X1	1.0064	EIF3B_RAT^EIF3B_RAT^Q:158-2131,H:146-793^58.21%ID^E:0^RecName:
LOC113803558	cytoplasmic_protein_NCK1-like	1.00572	NCK1_HUMAN^NCK1_HUMAN^Q:137-505,H:111-247^51.82%ID^E:7e-38^RecName:
LOC113813425	nucleosome_assembly_protein_1-like_1_isoform_X2	1.00498	NP1L1_BOVIN^NP1L1_BOVIN^Q:197-1240,H:53-391^53.78%ID^E:3e-79^RecName:
LOC113807060	transcriptional_regulator_ATRX-like	1.00491	ATRX_DROME^ATRX_DROME^Q:4712-5917,H:378-779^55.67%ID^E:5e-130^RecName:
LOC113808557	uncharacterized_protein_LOC113808557	1.00362	BTBD8_MOUSE^BTBD8_MOUSE^Q:2837-3100,H:212-296^27.27%ID^E:0.0005^RecName:
LOC113808957	uncharacterized_protein_LOC113808957	1.0028	WIF1_DROME^WIF1_DROME^Q:586-795,H:319-382^43.66%ID^E:1e-07^RecName:
LOC113809948	suppressor_of_IKBKE_1-like	1.00138	FGOP2_CHICK^FGOP2_CHICK^Q:468-833,H:62-188^51.56%ID^E:2e-29^RecName:
LOC113802764	endoplasmic_reticulum_junction_formation_protein_lunapark-A-like	1.00036	LNP_MOUSE^LNP_MOUSE^Q:7-1071,H:8-316^37.15%ID^E:1e-54^RecName:
LOC113801848	protein_CLEC16A_homolog_isoform_X2	1.00006	CL16A_HUMAN^CL16A_HUMAN^Q:64-1158,H:27-377^67.03%ID^E:3e-142^RecName:
LOC113806684	GDNF-inducible_zinc_finger_protein_1-like	1.00005	ZN260_MOUSE^ZN260_MOUSE^Q:1282-2031,H:130-376^40.24%ID^E:1e-52^RecName:
LOC113816682	phosphoserine_phosphatase-like	0.999512	SERB_MOUSE^SERB_MOUSE^Q:164-829,H:3-224^56.76%ID^E:2e-83^RecName:
LOC113813074	LOW_QUALITY_PROTEIN:_pyridine_nucleotide-disulfide_oxidoreductase_domain-containing_protein_1-like	0.998582	PYRD1_RAT^PYRD1_RAT^Q:519-1889,H:21-498^53.86%ID^E:1e-164^RecName:
LOC113807916	alpha-1,3-mannosyl-glycoprotein_2-beta-N-acetylglucosaminyltransferase-like_isoform_X5	0.997271	MGAT1_MOUSE^MGAT1_MOUSE^Q:201-1466,H:7-447^48.31%ID^E:1e-145^RecName:
LOC113804271	DNA_mismatch_repair_protein_Msh3-like	0.996074	MSH3_HUMAN^MSH3_HUMAN^Q:551-3061,H:198-1037^47.11%ID^E:0^RecName:
LOC113811382	calcium_uptake_protein_3,_mitochondrial-like	0.993485	MICU3_HUMAN^MICU3_HUMAN^Q:1354-1866,H:361-529^56.73%ID^E:2e-51^RecName:
LOC113811365	LOW_QUALITY_PROTEIN:_WD_repeat-containing_protein_62-like	0.991172	MABP1_XENLA^MABP1_XENLA^Q:2-2041,H:72-753^58.21%ID^E:0^RecName:
LOC113812601	phosphatidylinositol_4,5-bisphosphate_3-kinase_catalytic_subunit_delta_isoform-like_isoform_X2	0.99074	PK3CD_MOUSE^PK3CD_MOUSE^Q:675-3797,H:19-1042^44.48%ID^E:0^RecName:
LOC113806634	uncharacterized_protein_LOC113806634_isoform_X2	0.99058	EPABA_XENLA^EPABA_XENLA^Q:642-821,H:555-614^46.67%ID^E:1e-05^RecName:
LOC113804464	N-alpha-acetyltransferase_20-like	0.990395	NAA20_XENTR^NAA20_XENTR^Q:168-686,H:1-178^74.16%ID^E:2e-93^RecName:
LOC113811537	malate_dehydrogenase,_mitochondrial-like	0.989242	MDHM_PONAB^MDHM_PONAB^Q:97-1116,H:1-337^71.85%ID^E:4e-175^RecName:
LOC113820577	enhancer_of_polycomb_homolog_1-like_isoform_X1	0.988498	EPC1_HUMAN^EPC1_HUMAN^Q:264-1136,H:1-298^59.21%ID^E:2e-95^RecName:
LOC113800934	dedicator_of_cytokinesis_protein_7-like_isoform_X3	0.988058	DOCK7_HUMAN^DOCK7_HUMAN^Q:289-2523,H:1373-2109^64.89%ID^E:0^RecName:
LOC113814092	centrosomal_protein_of_76_kDa-like,_partial	0.985414	CEP76_HUMAN^CEP76_HUMAN^Q:9-668,H:240-470^41.81%ID^E:1e-40^RecName:
LOC113820190	serine_palmitoyltransferase_2-like_isoform_X1	0.984417	SPTC2_RAT^SPTC2_RAT^Q:207-1622,H:59-538^60.42%ID^E:0^.^.
LOC113801963	nuclear_cap-binding_protein_subunit_3-like	0.984412	NCBP3_MOUSE^NCBP3_MOUSE^Q:97-663,H:30-202^37.24%ID^E:2e-19^RecName:
LOC113813452	WD_repeat-containing_protein_47-like_isoform_X1	0.981819	WDR47_MOUSE^WDR47_MOUSE^Q:142-1134,H:588-916^60.42%ID^E:5e-131^RecName:
LOC113806830	E3_ubiquitin-protein_ligase_TRIM33-like	0.980982	TRI33_XENLA^TRI33_XENLA^Q:852-1949,H:97-450^34.57%ID^E:8e-59^RecName:
LOC113806206	UDP-GalNAc:beta-1,3-N-acetylgalactosaminyltransferase_2-like	0.977604	B3GL2_XENLA^B3GL2_XENLA^Q:21-1331,H:40-471^25.44%ID^E:4e-33^RecName:
LOC113806125	ribosome_biogenesis_protein_TSR3_homolog	0.977013	TSR3_HUMAN^TSR3_HUMAN^Q:489-1022,H:60-235^57.3%ID^E:2e-69^RecName:
LOC113804224	uncharacterized_protein_LOC113804224_isoform_X1	0.975853	ANGE2_DANRE^ANGE2_DANRE^Q:1855-3150,H:157-557^37.16%ID^E:1e-62^RecName:
LOC113802809	eukaryotic_translation_initiation_factor_2D-like	0.973674	EIF2D_RABIT^EIF2D_RABIT^Q:105-1844,H:1-556^41.78%ID^E:1e-138^RecName:
LOC113806352	mpv17-like_protein	0.973181	MP17L_XENLA^MP17L_XENLA^Q:89-583,H:9-172^27.11%ID^E:8e-16^RecName:
LOC113818335	LOW_QUALITY_PROTEIN:_ubiquitin_carboxyl-terminal_hydrolase_24-like	0.97227	UBP24_HUMAN^UBP24_HUMAN^Q:3460-8031,H:1063-2558^39.68%ID^E:0^RecName:
LOC113800564	D-3-phosphoglycerate_dehydrogenase-like	0.965279	SERA_MOUSE^SERA_MOUSE^Q:228-1643,H:4-472^52%ID^E:1e-153^RecName:
LOC113815494	GRAM_domain-containing_protein_1B-like_isoform_X2	0.963667	ASTRB_HUMAN^ASTRB_HUMAN^Q:1029-2471,H:80-567^36.8%ID^E:1e-96^.^.
LOC113812859	RAC-alpha_serine/threonine-protein_kinase-like	0.96316	AKT1_DROME^AKT1_DROME^Q:18-1322,H:94-535^63.21%ID^E:0^RecName:
LOC113810427	YLP_motif-containing_protein_1-like_isoform_X6	0.960769	YLPM1_RAT^YLPM1_RAT^Q:4814-5404,H:1049-1245^51.27%ID^E:2e-53^RecName:
LOC113807635	IQ_motif_and_SEC7_domain-containing_protein_1-like_isoform_X3	0.960368	IQEC1_HUMAN^IQEC1_HUMAN^Q:1693-2898,H:521-932^55.9%ID^E:2e-146^RecName:
LOC113814902	prefoldin_subunit_3-like	0.953364	PFD3_PONAB^PFD3_PONAB^Q:88-579,H:22-184^59.15%ID^E:1e-64^RecName:
LOC113800912	dedicator_of_cytokinesis_protein_7-like_isoform_X3	0.952476	DOCK7_HUMAN^DOCK7_HUMAN^Q:32-4048,H:4-1373^44.54%ID^E:0^RecName:
LOC113808287	uncharacterized_protein_LOC113808287	0.947181	ZN358_HUMAN^ZN358_HUMAN^Q:2421-2825,H:263-397^41.48%ID^E:1e-27^RecName:
LOC113811602	eukaryotic_translation_initiation_factor_3_subunit_L-like	0.942024	EIF3L_DANRE^EIF3L_DANRE^Q:100-1611,H:40-559^66.35%ID^E:0^RecName:
LOC113816732	LOW_QUALITY_PROTEIN:_calphotin-like	0.938253	ATPB_BOVIN^ATPB_BOVIN^Q:1874-3265,H:61-525^85.38%ID^E:0^RecName:
LOC113806210	protein_SMG7-like,_partial	0.93669	SMG7_HUMAN^SMG7_HUMAN^Q:7-1521,H:5-485^33.53%ID^E:4e-71^RecName:
LOC113815047	AP-4_complex_subunit_mu-1-like_isoform_X1	0.934917	AP4M1_CANLF^AP4M1_CANLF^Q:1784-3085,H:1-452^26.25%ID^E:6e-33^.^.
LOC113819954	cyclin-C-like	0.93387	CCNC_ANOGA^CCNC_ANOGA^Q:118-909,H:1-264^73.86%ID^E:6e-146^RecName:
LOC113809960	probable_tyrosyl-DNA_phosphodiesterase	0.933096	TYDP1_DROME^TYDP1_DROME^Q:1056-2306,H:143-576^41.28%ID^E:1e-96^RecName:
LOC113812042	probable_tRNA_N6-adenosine_threonylcarbamoyltransferase	0.931591	OSGEP_XENLA^OSGEP_XENLA^Q:155-1159,H:1-335^73.73%ID^E:0^RecName:
LOC113803281	cytospin-A-like_isoform_X3	0.923698	CYTSA_TAKRU^CYTSA_TAKRU^Q:2774-3133,H:998-1118^61.98%ID^E:6e-45^RecName:
LOC113820812	prefoldin_subunit_2-like	0.918626	PFD2_HUMAN^PFD2_HUMAN^Q:25-300,H:56-147^55.43%ID^E:2e-27^RecName:
LOC113806269	tyrosine-protein_kinase_Src42A-like_isoform_X2	0.918512	SRC42_DROME^SRC42_DROME^Q:222-1820,H:1-514^80.22%ID^E:0^RecName:
LOC113820343	LOW_QUALITY_PROTEIN:_probable_ATP-dependent_RNA_helicase_kurz	0.917509	KZ_DROME^KZ_DROME^Q:894-3716,H:243-1188^49.24%ID^E:0^RecName:
LOC113806689	uncharacterized_protein_LOC113806689	0.915464	ZN544_HUMAN^ZN544_HUMAN^Q:2110-2838,H:395-654^44.23%ID^E:1e-64^RecName:
LOC113815620	basic_proline-rich_protein-like	0.90736	CREST_HUMAN^CREST_HUMAN^Q:171-335,H:21-75^65.45%ID^E:8e-14^RecName:
LOC113812973	integrator_complex_subunit_14-like	0.898192	INT14_MOUSE^INT14_MOUSE^Q:250-1551,H:1-431^44.19%ID^E:2e-118^.^.
LOC113802932	transcription_factor_A,_mitochondrial-like	0.898017	TFAM_TRACR^TFAM_TRACR^Q:142-711,H:46-233^33.16%ID^E:2e-18^RecName:
LOC113819707	transport_and_Golgi_organization_protein_6_homolog	0.896441	TNG6_MOUSE^TNG6_MOUSE^Q:590-1705,H:713-1077^37.11%ID^E:1e-50^RecName:
LOC113803863	AH_receptor-interacting_protein-like	0.895929	AIP_BOVIN^AIP_BOVIN^Q:127-819,H:5-236^41.28%ID^E:4e-58^RecName:
LOC113813482	poly	0.895361	PARP1_MOUSE^PARP1_MOUSE^Q:1-2904,H:41-1009^50.15%ID^E:0^RecName:
LOC113804839	paired_amphipathic_helix_protein_Sin3a-like_isoform_X3	0.895243	SIN3A_MOUSE^SIN3A_MOUSE^Q:987-2693,H:302-829^62%ID^E:0^RecName:
LOC113809690	protein_LMBR1L-like_isoform_X1	0.895214	LILI_DROME^LILI_DROME^Q:2-1336,H:68-511^43.93%ID^E:2e-94^.^.
LOC113803989	uncharacterized_protein_KIAA0825_homolog	0.895154	K0825_MOUSE^K0825_MOUSE^Q:431-1618,H:509-883^23.08%ID^E:7e-21^RecName:
LOC113808955	dual_specificity_protein_kinase_splA-like	0.894946	CNOT4_HUMAN^CNOT4_HUMAN^Q:214-909,H:9-240^84.91%ID^E:5e-133^RecName:
LOC113801331	amyloid_protein-binding_protein_2-like	0.894705	APBP2_HUMAN^APBP2_HUMAN^Q:1-387,H:447-575^63.08%ID^E:3e-40^RecName:
LOC113810001	neurofibromin-like	0.894586	NF1_RAT^NF1_RAT^Q:1-6141,H:355-2438^64.57%ID^E:0^RecName:
LOC113813139	mucin-5AC-like	0.894196	NCOA6_HUMAN^NCOA6_HUMAN^Q:3-182,H:81-140^66.67%ID^E:2e-14^RecName:
LOC113818230	ubiquitin-conjugating_enzyme_E2_G1-like	0.893618	UB2G1_RAT^UB2G1_RAT^Q:4-456,H:15-166^84.87%ID^E:1e-84^RecName:
LOC113803791	uncharacterized_protein_LOC113803791	0.885569	ZN318_MOUSE^ZN318_MOUSE^Q:3401-3835,H:1082-1226^30.34%ID^E:9e-14^RecName:
LOC113811279	piggyBac_transposable_element-derived_protein_4-like_isoform_X2	0.88461	PGBD3_HUMAN^PGBD3_HUMAN^Q:1823-3310,H:142-591^26.19%ID^E:2e-40^RecName:
LOC113817382	serine/threonine-protein_phosphatase_6_regulatory_ankyrin_repeat_subunit_B-like	0.88274	GABP2_HUMAN^GABP2_HUMAN^Q:304-783,H:2-160^53.75%ID^E:2e-47^RecName:
LOC113810768	15-hydroxyprostaglandin_dehydrogenase	0.882244	PGDH_BOVIN^PGDH_BOVIN^Q:160-483,H:1-108^44.44%ID^E:5e-23^RecName:
LOC113808333	glucose-fructose_oxidoreductase_domain-containing_protein_1-like_isoform_X1	0.881431	GFOD1_XENTR^GFOD1_XENTR^Q:160-1296,H:1-373^48.81%ID^E:4e-120^RecName:
LOC113802788	LOW_QUALITY_PROTEIN:_ATP-binding_cassette_sub-family_F_member_1-like	0.88125	ABCF1_PIG^ABCF1_PIG^Q:5-1459,H:303-791^63.34%ID^E:0^RecName:
LOC113809167	integrator_complex_subunit_11-like	0.880529	INT11_DROME^INT11_DROME^Q:80-1924,H:1-595^66.56%ID^E:0^.^.
LOC113800146	helicase_SKI2W-like	0.880277	SKIV2_HUMAN^SKIV2_HUMAN^Q:356-3409,H:43-1056^46.81%ID^E:0^RecName:
LOC113805824	putative_RNA-binding_protein_Luc7-like_1_isoform_X1	0.875869	LC7L2_HUMAN^LC7L2_HUMAN^Q:154-819,H:1-222^77.03%ID^E:9e-115^RecName:
LOC113800595	uncharacterized_protein_LOC113800595,_partial	0.871244	BEST2_MOUSE^BEST2_MOUSE^Q:19-1083,H:21-373^57.02%ID^E:4e-139^RecName:
LOC113803295	protein_NDRG3-like	0.869019	NDRG3_PONAB^NDRG3_PONAB^Q:14-961,H:2-315^41.61%ID^E:3e-71^RecName:
LOC113802931	zinc_finger_protein_629-like_isoform_X2	0.864204	ZN362_HUMAN^ZN362_HUMAN^Q:737-1231,H:236-390^47.27%ID^E:5e-40^RecName:
LOC113819864	elongation_factor_1-beta-like	0.860632	EF1B_XENLA^EF1B_XENLA^Q:100-747,H:3-227^61.33%ID^E:4e-72^RecName:
LOC113814998	orphan_steroid_hormone_receptor_2-like_isoform_X3	0.858599	SHR2_STRPU^SHR2_STRPU^Q:664-2052,H:81-574^46.49%ID^E:7e-123^RecName:
LOC113805139	vesicle-associated_membrane_protein-associated_protein_A-like	0.857764	VAPA_PONAB^VAPA_PONAB^Q:102-833,H:8-249^47.24%ID^E:1e-64^RecName:
LOC113803996	U6_snRNA_phosphodiesterase-like	0.85414	USB1_XENLA^USB1_XENLA^Q:728-1360,H:42-249^38.21%ID^E:3e-40^RecName:
LOC113803881	CD2_antigen_cytoplasmic_tail-binding_protein_2_homolog	0.853761	CD2B2_DROME^CD2B2_DROME^Q:337-1203,H:38-319^38.89%ID^E:1e-52^RecName:
LOC113800330	uncharacterized_protein_LOC113800330	0.85367	RUB1_ORYSJ^RUB1_ORYSJ^Q:228-674,H:1-145^28%ID^E:2e-07^RecName:
LOC113820657	ubiquitin_carboxyl-terminal_hydrolase_calypso-like_isoform_X2	0.853386	BAP1_BRAFL^BAP1_BRAFL^Q:532-738,H:589-657^62.32%ID^E:2e-18^RecName:
LOC113811235	ubiquitin-like_protein_4A	0.852003	UBL4A_ESOLU^UBL4A_ESOLU^Q:116-538,H:1-137^34.97%ID^E:1e-13^RecName:
LOC113817147	sodium-dependent_phosphate_transport_protein_1,_chloroplastic-like_isoform_X1	0.849062	ANTR1_ARATH^ANTR1_ARATH^Q:312-1520,H:96-511^31.1%ID^E:6e-60^RecName:
LOC113803991	histone-lysine_N-methyltransferase_2C-like	0.848978	TRR_DROME^TRR_DROME^Q:6373-7926,H:1893-2431^59.3%ID^E:0^RecName:
LOC113817832	GTP-binding_protein_1-like	0.84865	GTPB1_RAT^GTPB1_RAT^Q:869-1519,H:64-282^66.21%ID^E:3e-89^RecName:
LOC113817216	regulation_of_nuclear_pre-mRNA_domain-containing_protein_1B-like	0.847386	RPR1B_HUMAN^RPR1B_HUMAN^Q:148-639,H:167-324^51.22%ID^E:1e-34^RecName:
LOC113808020	cytosolic_iron-sulfur_assembly_component_2B-like	0.844989	CIA2B_HUMAN^CIA2B_HUMAN^Q:742-1194,H:12-162^68.87%ID^E:1e-60^.^.
LOC113802843	bcl-2-like_protein_1	0.842396	B2CL1_HUMAN^B2CL1_HUMAN^Q:918-1190,H:108-195^37.36%ID^E:1e-11^RecName:
LOC113802493	mediator_of_RNA_polymerase_II_transcription_subunit_8-like	0.839593	MED8_DROME^MED8_DROME^Q:10-561,H:59-252^44.33%ID^E:3e-43^RecName:
LOC113817775	solute_carrier_family_25_member_46-like	0.839365	S2546_MOUSE^S2546_MOUSE^Q:606-1550,H:96-409^48.1%ID^E:8e-88^RecName:
LOC113807919	zinc_finger_CCHC_domain-containing_protein_4-like	0.833717	ZCHC4_RAT^ZCHC4_RAT^Q:101-1429,H:37-476^42.44%ID^E:1e-112^RecName:
LOC113815357	cyclin-dependent_kinase_10-like	0.833473	CDK10_MOUSE^CDK10_MOUSE^Q:279-1223,H:24-338^72.06%ID^E:4e-145^RecName:
LOC113804842	LOW_QUALITY_PROTEIN:_probable_Ras_GTPase-activating_protein	0.831437	GAP2_DROME^GAP2_DROME^Q:471-2489,H:153-854^47.64%ID^E:0^RecName:
LOC113809804	GA-binding_protein_subunit_beta-1-like_isoform_X2	0.830865	GABP2_HUMAN^GABP2_HUMAN^Q:564-1043,H:2-160^53.75%ID^E:6e-48^RecName:
LOC113805896	leukocyte_receptor_cluster_member_8_homolog_isoform_X2	0.830566	LENG8_XENLA^LENG8_XENLA^Q:1906-2814,H:500-795^55.92%ID^E:2e-97^RecName:
LOC113805931	tRNA_(adenine(37)-N6)-methyltransferase-like_isoform_X2	0.830378	TRMO_HUMAN^TRMO_HUMAN^Q:501-1037,H:34-207^49.45%ID^E:2e-49^RecName:
LOC113804784	potential_E3_ubiquitin-protein_ligase_ariadne-2-like	0.829602	ARI2_DROME^ARI2_DROME^Q:3-941,H:195-507^78.27%ID^E:3e-176^RecName:
LOC113811246	protein_abrupt-like_isoform_X2	0.828289	BRC1_DROME^BRC1_DROME^Q:159-506,H:1-116^51.72%ID^E:5e-26^RecName:
LOC113818947	zinc_finger_protein_850-like	0.826629	ZNF91_HUMAN^ZNF91_HUMAN^Q:529-3018,H:292-1130^41.21%ID^E:0^RecName:
LOC113816593	RNA_polymerase-associated_protein_RTF1_homolog_isoform_X2	0.822645	RTF1_DROME^RTF1_DROME^Q:946-2067,H:423-775^48.4%ID^E:1e-101^RecName:
LOC113809688	protein_Gawky-like	0.815498	GAWKY_DROME^GAWKY_DROME^Q:270-1802,H:718-1169^36.5%ID^E:9e-47^RecName:
LOC113817729	E3_ubiquitin-protein_ligase_TRIP12-like	0.810309	TRIPC_DANRE^TRIPC_DANRE^Q:2-3610,H:900-2026^49.27%ID^E:0^RecName:
LOC113808708	zinc_finger_and_BTB_domain-containing_protein_17-like_isoform_X1	0.809649	ZFP26_MOUSE^ZFP26_MOUSE^Q:1423-2205,H:272-529^38.31%ID^E:3e-52^RecName:
LOC113808701	putative_mediator_of_RNA_polymerase_II_transcription_subunit_24	0.805505	F193B_MOUSE^F193B_MOUSE^Q:1865-2029,H:834-885^41.82%ID^E:0.0008^RecName:
LOC113803138	ADP-ribosylation_factor-like_protein_13B_isoform_X7	0.801652	AR13B_HUMAN^AR13B_HUMAN^Q:78-686,H:1-204^47.09%ID^E:6e-53^RecName:
LOC113809669	transcription_elongation_factor_SPT5-like_isoform_X1	0.800852	SPT5H_HUMAN^SPT5H_HUMAN^Q:792-3644,H:123-1084^59.47%ID^E:0^RecName:
LOC113801269	cytosolic_phospholipase_A2-like_isoform_X1	0.800407	PA24A_HORSE^PA24A_HORSE^Q:574-1794,H:2-412^48.3%ID^E:4e-119^RecName:
LOC113817092	nuclear_receptor_coactivator_6-like_isoform_X1	0.800029	BICRL_HUMAN^BICRL_HUMAN^Q:5788-6174,H:683-810^41.09%ID^E:3e-15^.^.
LOC113808809	gamma-tubulin_complex_component_3_homolog	0.799898	GCP3_MOUSE^GCP3_MOUSE^Q:91-2799,H:8-903^39.72%ID^E:0^RecName:
LOC113815838	myb/SANT-like_DNA-binding_domain-containing_protein_3	0.79925	MSD3_MOUSE^MSD3_MOUSE^Q:352-771,H:7-142^28.67%ID^E:0.0005^RecName:
LOC113807874	ubiquitin_carboxyl-terminal_hydrolase_38-like	0.797018	UBP38_HUMAN^UBP38_HUMAN^Q:255-2018,H:1-582^27.98%ID^E:7e-53^RecName:
LOC113806277	DNA-directed_RNA_polymerase_I_subunit_RPA1-like	0.794956	RPA1_HUMAN^RPA1_HUMAN^Q:474-4766,H:253-1715^39.18%ID^E:0^RecName:
LOC113805363	LOW_QUALITY_PROTEIN:_cAMP-regulated_phosphoprotein_19-B-like	0.79117	AR19B_XENLA^AR19B_XENLA^Q:81-302,H:36-111^51.28%ID^E:1e-10^RecName:
LOC113804115	protein_yippee-like_5	0.790456	YPEL5_PONAB^YPEL5_PONAB^Q:204-560,H:1-119^86.55%ID^E:8e-65^RecName:
LOC113809230	uncharacterized_protein_LOC113809230	0.789852	RT11_BOVIN^RT11_BOVIN^Q:775-1098,H:80-187^52.78%ID^E:2e-18^RecName:
LOC113809244	LOW_QUALITY_PROTEIN:_disks_large_1_tumor_suppressor_protein-like	0.78893	DLG1_DROME^DLG1_DROME^Q:587-1969,H:503-970^67.73%ID^E:0^RecName:
LOC113816964	midasin-like	0.788258	MDN1_HUMAN^MDN1_HUMAN^Q:305-7231,H:89-2399^47.41%ID^E:0^RecName:
LOC113800585	armadillo_repeat-containing_protein_8-like_isoform_X1	0.786341	ARMC8_MOUSE^ARMC8_MOUSE^Q:137-2143,H:21-672^49.03%ID^E:0^RecName:
LOC113806267	methyltransferase-like_protein_13_isoform_X1	0.784739	EFNMT_XENLA^EFNMT_XENLA^Q:27-2036,H:3-693^44.87%ID^E:0^.^.
LOC113813399	dnaJ-like_protein_60	0.781415	DNJ60_DROME^DNJ60_DROME^Q:185-772,H:25-209^28.79%ID^E:2e-16^RecName:
LOC113807943	mitogen-activated_protein_kinase_kinase_kinase_kinase_4-like	0.779095	M4K4_HUMAN^M4K4_HUMAN^Q:1025-1849,H:897-1167^68.73%ID^E:7e-126^RecName:
LOC113805471	BLOC-1-related_complex_subunit_5-like,_partial	0.774665	BORC5_XENLA^BORC5_XENLA^Q:220-675,H:33-186^43.31%ID^E:8e-34^.^.
LOC113808360	zinc_finger_CCCH-type_with_G_patch_domain-containing_protein-like	0.774351	ZGPAT_ANOGA^ZGPAT_ANOGA^Q:393-1700,H:79-543^37.87%ID^E:1e-79^RecName:
LOC113805256	probable_tRNA_(guanine(26)-N(2))-dimethyltransferase_isoform_X1	0.771349	TRM1_DROME^TRM1_DROME^Q:351-1985,H:20-546^49.28%ID^E:0^RecName:
LOC113802597	uncharacterized_protein_LOC113802597	0.770998	NLRC4_XENTR^NLRC4_XENTR^Q:1108-2124,H:168-471^24.34%ID^E:2e-06^RecName:
LOC113813431	leucine-rich_repeats_and_immunoglobulin-like_domains_protein_3	0.766502	LRIG3_HUMAN^LRIG3_HUMAN^Q:100-2532,H:80-889^37.51%ID^E:5e-143^RecName:
LOC113806443	zinc_finger_A20_and_AN1_domain-containing_stress-associated_protein_6-like	0.766476	ZFAN6_BOVIN^ZFAN6_BOVIN^Q:680-838,H:156-208^62.26%ID^E:2e-16^RecName:
LOC113805923	serine/arginine_repetitive_matrix_protein_1-like_isoform_X2	0.766223	SRRM1_CHICK^SRRM1_CHICK^Q:133-492,H:2-120^75%ID^E:2e-46^RecName:
LOC113808264	cyclin-H-like	0.766077	CCNH_RAT^CCNH_RAT^Q:154-795,H:1-211^47.93%ID^E:1e-54^RecName:
LOC113803905	alsin-like	0.765916	ALS2_RAT^ALS2_RAT^Q:24-758,H:1408-1650^39.31%ID^E:2e-38^RecName:
LOC113819760	ethanolamine-phosphate_phospho-lyase-like_isoform_X1	0.764452	AT2L1_HUMAN^AT2L1_HUMAN^Q:25-1263,H:19-436^52.03%ID^E:1e-152^RecName:
LOC113802838	nudC_domain-containing_protein_3-like	0.761892	NUDC3_HUMAN^NUDC3_HUMAN^Q:548-1078,H:180-355^40.68%ID^E:2e-38^RecName:
LOC113800159	tubulin--tyrosine_ligase-like_protein_12_isoform_X2	0.761304	TTL12_MOUSE^TTL12_MOUSE^Q:188-1996,H:26-636^45.34%ID^E:9e-174^RecName:
LOC113816519	serine/threonine-protein_kinase_4-like_isoform_X4	0.759828	STK3_HUMAN^STK3_HUMAN^Q:72-866,H:34-298^81.51%ID^E:3e-157^RecName:
LOC113804874	LOW_QUALITY_PROTEIN:_polycomb_protein_SCMH1-like	0.75791	SCM_DROME^SCM_DROME^Q:314-1438,H:62-396^56.53%ID^E:9e-114^RecName:
LOC113810876	LOW_QUALITY_PROTEIN:_transcription_elongation_factor_SPT6-like	0.754924	SPT6H_DANRE^SPT6H_DANRE^Q:1936-5232,H:507-1635^51.01%ID^E:0^RecName:
LOC113807828	cAMP-regulated_phosphoprotein_19-like_isoform_X2	0.752824	AR19B_XENLA^AR19B_XENLA^Q:176-499,H:12-111^48.65%ID^E:5e-14^RecName:
LOC113804231	cell_division_cycle_protein_27_homolog	0.752475	CDC27_MOUSE^CDC27_MOUSE^Q:79-2457,H:31-790^45.1%ID^E:0^RecName:
LOC113805509	kelch-like_protein_diablo	0.752128	KLH20_XENLA^KLH20_XENLA^Q:244-1965,H:31-604^82.23%ID^E:0^RecName:
LOC113815757	uncharacterized_protein_LOC113815757	0.743725	CI072_HUMAN^CI072_HUMAN^Q:1-618,H:247-462^25.23%ID^E:6e-14^RecName:
LOC113800170	alcohol_dehydrogenase_class-3-like	0.741318	ADHX_SPAAU^ADHX_SPAAU^Q:139-1263,H:1-376^72.61%ID^E:2e-173^RecName:
LOC113819392	protein_bric-a-brac_2-like	0.740863	HXA4_LINSA^HXA4_LINSA^Q:18-188,H:7-63^64.91%ID^E:5e-14^RecName:
LOC113814348	probable_elongator_complex_protein_3	0.737979	ELP3_CHICK^ELP3_CHICK^Q:86-1729,H:1-545^85.22%ID^E:0^RecName:
LOC113801929	elongator_complex_protein_6-like	0.736574	ELP6_RAT^ELP6_RAT^Q:180-974,H:1-266^33.82%ID^E:1e-32^RecName:
LOC113804422	40S_ribosomal_protein_S6-like	0.736545	RS6_RAT^RS6_RAT^Q:1-636,H:3-213^77.83%ID^E:3e-100^RecName:
LOC113812321	LOW_QUALITY_PROTEIN:_FAS-associated_factor_1-like	0.736237	FAF1_HUMAN^FAF1_HUMAN^Q:448-2055,H:116-649^40.22%ID^E:1e-105^RecName:
LOC113804766	zinc_finger_protein_572-like	0.732853	XFIN_XENLA^XFIN_XENLA^Q:1076-2122,H:182-490^36.75%ID^E:9e-49^RecName:
LOC113807049	serine/threonine-protein_kinase_D1-like	0.729381	KPCD3_MOUSE^KPCD3_MOUSE^Q:55-2379,H:96-887^58.48%ID^E:0^RecName:
LOC113813708	probable_histone-binding_protein_Caf1_isoform_X4	0.728694	CAF1_DROME^CAF1_DROME^Q:116-1471,H:1-427^87.42%ID^E:0^RecName:
LOC113817205	zinc_finger_protein_2-like	0.723454	ZN235_HUMAN^ZN235_HUMAN^Q:99-1229,H:375-733^41.27%ID^E:2e-82^RecName:
LOC113814679	cyclin-I-like,_partial	0.72271	CCNI_MOUSE^CCNI_MOUSE^Q:1-471,H:37-193^33.12%ID^E:2e-22^RecName:
LOC113807065	syndecan-3-like	0.722079	SDC_DROME^SDC_DROME^Q:877-1158,H:304-399^60.42%ID^E:2e-25^RecName:
LOC113818429	amyloid_protein-binding_protein_2-like_isoform_X2	0.719084	APBP2_MOUSE^APBP2_MOUSE^Q:284-1090,H:6-271^41.7%ID^E:5e-62^RecName:
LOC113808855	LIM_domain-binding_protein_2-like_isoform_X1	0.712654	LDB2_HUMAN^LDB2_HUMAN^Q:1386-2252,H:17-296^71.38%ID^E:3e-141^RecName:
LOC113820082	mitotic_spindle_assembly_checkpoint_protein_MAD1-like	0.71234	MD1L1_CRIGR^MD1L1_CRIGR^Q:1375-2289,H:393-715^38.92%ID^E:6e-52^RecName:
LOC113813712	vam6/Vps39-like_protein_isoform_X2	0.711915	VPS39_MOUSE^VPS39_MOUSE^Q:134-2770,H:1-880^41.86%ID^E:0^RecName:
LOC113808376	nipped-B-like_protein_B_isoform_X2	0.711533	NIPBL_MOUSE^NIPBL_MOUSE^Q:1249-5832,H:1192-2619^46.76%ID^E:0^RecName:
LOC113816012	DNA_topoisomerase_I,_mitochondrial-like_isoform_X1	0.710979	TOP1_HUMAN^TOP1_HUMAN^Q:610-2265,H:213-765^71.97%ID^E:0^RecName:
LOC113802919	E3_ubiquitin-protein_ligase_PPP1R11-like	0.710779	PP1RB_DANRE^PP1RB_DANRE^Q:414-623,H:33-110^44.3%ID^E:4e-05^RecName:
LOC113807486	uncharacterized_protein_LOC113807486_isoform_X1	0.707481	Y7065_DROME^Y7065_DROME^Q:7198-8121,H:579-879^25.86%ID^E:4e-14^RecName:
LOC113807150	large_proline-rich_protein_BAG6-like	0.707323	BAG6_DANRE^BAG6_DANRE^Q:1198-1968,H:703-956^30.62%ID^E:8e-28^RecName:
LOC113805237	dnaJ_homolog_subfamily_C_member_10-like_isoform_X2	0.706866	DJC10_PONAB^DJC10_PONAB^Q:133-2352,H:11-749^42.24%ID^E:0^RecName:
LOC113804213	zinc_finger_protein_271-like	0.692218	ZN271_MOUSE^ZN271_MOUSE^Q:359-895,H:148-326^49.72%ID^E:2e-52^RecName:
LOC113806004	clathrin_interactor_1-like	0.690385	EPN4_HUMAN^EPN4_HUMAN^Q:152-685,H:1-185^69.19%ID^E:9e-74^RecName:
LOC113817375	DNA-directed_RNA_polymerases_I,_II,_and_III_subunit_RPABC3-like	0.686188	RPAB3_MOUSE^RPAB3_MOUSE^Q:3-296,H:54-150^73.47%ID^E:3e-42^RecName:
LOC113802229	DDB1-_and_CUL4-associated_factor_5-like	0.683872	DCAF5_MOUSE^DCAF5_MOUSE^Q:892-2151,H:15-430^57.55%ID^E:5e-158^RecName:
LOC113804505	histone_deacetylase_complex_subunit_SAP130-A-like_isoform_X2	0.681697	SP13A_XENLA^SP13A_XENLA^Q:1962-2387,H:854-990^38.89%ID^E:6e-20^RecName:
LOC113819938	zinc_finger_and_BTB_domain-containing_protein_7B-like_isoform_X2	0.678455	LOLA3_DROME^LOLA3_DROME^Q:165-530,H:4-129^46.83%ID^E:8e-28^RecName:
LOC113809431	small_glutamine-rich_tetratricopeptide_repeat-containing_protein_alpha-like	0.677855	SGTA_MOUSE^SGTA_MOUSE^Q:232-876,H:5-211^52.09%ID^E:5e-61^RecName:
LOC113816887	DEAD-box_helicase_Dbp80-like	0.676839	DDX19_DROME^DDX19_DROME^Q:114-1541,H:3-459^54.51%ID^E:5e-166^RecName:
LOC113811234	protein_BANP-like_isoform_X1	0.676386	BANP_DANRE^BANP_DANRE^Q:535-912,H:197-322^60.32%ID^E:1e-49^RecName:
LOC113810178	LOW_QUALITY_PROTEIN:_uncharacterized_protein_LOC113810178	0.67386	ZFP26_MOUSE^ZFP26_MOUSE^Q:3621-5102,H:155-635^33%ID^E:1e-61^RecName:
LOC113813428	protein_CNPPD1-like_isoform_X2	0.668053	CNPD1_CHICK^CNPD1_CHICK^Q:73-969,H:18-324^38.59%ID^E:1e-48^RecName:
LOC113816225	lysine-specific_demethylase_2A-like	0.667056	KDM2B_XENLA^KDM2B_XENLA^Q:1171-1824,H:987-1205^40.64%ID^E:7e-45^RecName:
LOC113803338	uncharacterized_protein_LOC113803338	0.661282	CCNH_MOUSE^CCNH_MOUSE^Q:10-327,H:210-311^33.64%ID^E:1e-07^RecName:
LOC113801268	KAT8_regulatory_NSL_complex_subunit_1-like_isoform_X2	0.661029	KANL1_HUMAN^KANL1_HUMAN^Q:1096-1323,H:860-933^51.32%ID^E:1e-08^RecName:
LOC113808969	myb-like_protein_X_isoform_X2	0.660608	ZN800_MOUSE^ZN800_MOUSE^Q:678-884,H:26-92^34.78%ID^E:5e-09^RecName:
LOC113808455	U4/U6.U5_tri-snRNP-associated_protein_1-like	0.658094	SNUT1_HUMAN^SNUT1_HUMAN^Q:1751-2545,H:521-789^47.27%ID^E:2e-55^RecName:
LOC113807865	nuclear_valosin-containing_protein-like	0.658016	NVL_MOUSE^NVL_MOUSE^Q:626-2314,H:261-849^41.88%ID^E:8e-142^RecName:
LOC113803868	trinucleotide_repeat-containing_gene_6B_protein-like	0.65784	GAWKY_DROME^GAWKY_DROME^Q:1560-1877,H:1-109^58.56%ID^E:3e-25^RecName:
LOC113803882	2-oxoglutarate_and_iron-dependent_oxygenase_domain-containing_protein_2-like	0.655197	OGFD2_DANRE^OGFD2_DANRE^Q:781-1104,H:224-332^50%ID^E:5e-18^RecName:
LOC113805235	CDK2-associated_and_cullin_domain-containing_protein_1-like_isoform_X1	0.654691	CACL1_MOUSE^CACL1_MOUSE^Q:364-1065,H:132-361^40.17%ID^E:8e-46^RecName:
LOC113816473	LOW_QUALITY_PROTEIN:_serine/threonine-protein_phosphatase_2A_56_kDa_regulatory_subunit_epsilon_isoform-like	0.651949	2A5E_HUMAN^2A5E_HUMAN^Q:34-1182,H:53-435^84.86%ID^E:0^RecName:
LOC113802616	uncharacterized_protein_LOC113802616	0.645515	UBP4_HUMAN^UBP4_HUMAN^Q:3478-3933,H:776-927^40.13%ID^E:1e-30^RecName:
LOC113816044	neurexin-4-like	0.64533	NRX4_DROME^NRX4_DROME^Q:12-3389,H:194-1284^53.36%ID^E:0^RecName:
LOC113809388	phosphate_carrier_protein,_mitochondrial-like	0.644995	MPCP_MOUSE^MPCP_MOUSE^Q:162-1148,H:1-337^71.81%ID^E:5e-173^RecName:
LOC113818561	transcription_factor_25-like	0.643429	TCF25_HUMAN^TCF25_HUMAN^Q:4-1323,H:278-676^42.99%ID^E:6e-97^RecName:
LOC113803306	probable_RNA_polymerase_II_nuclear_localization_protein_SLC7A6OS	0.643091	S7A6O_MOUSE^S7A6O_MOUSE^Q:78-677,H:7-218^26.61%ID^E:8e-09^RecName:
LOC113800945	ribosome_biogenesis_regulatory_protein_homolog	0.635914	RRS1_HUMAN^RRS1_HUMAN^Q:79-942,H:6-298^44.07%ID^E:9e-73^RecName:
LOC113800049	protein_bunched,_class_2/F/G_isoform-like	0.635875	BUN2_DROME^BUN2_DROME^Q:490-948,H:260-427^39.64%ID^E:1e-23^RecName:
LOC113805731	myotubularin-related_protein_13-like	0.626556	MTMRD_HUMAN^MTMRD_HUMAN^Q:85-2778,H:1-866^51.66%ID^E:0^RecName:
LOC113804221	probable_GPI-anchored_adhesin-like_protein_PGA55_isoform_X2	0.625734	ZN484_HUMAN^ZN484_HUMAN^Q:3439-4197,H:498-743^38.91%ID^E:2e-40^RecName:
LOC113818106	mitochondrial_folate_transporter/carrier-like	0.618785	MFTC_MOUSE^MFTC_MOUSE^Q:220-1119,H:18-311^59.47%ID^E:3e-114^RecName:
LOC113800098	uncharacterized_protein_LOC113800098	0.611989	C2CD3_XENTR^C2CD3_XENTR^Q:1266-1592,H:1630-1734^32.43%ID^E:7e-09^RecName:
LOC113807229	eukaryotic_translation_initiation_factor_3_subunit_D-like_isoform_X4	0.610848	EIF3D_NASVI^EIF3D_NASVI^Q:75-1715,H:16-556^65.4%ID^E:0^.^.
LOC113820125	moesin/ezrin/radixin_homolog_1-like_isoform_X3	0.60836	MOEH_DROPS^MOEH_DROPS^Q:48-1829,H:7-593^74.63%ID^E:0^RecName:
LOC113802818	T-complex_protein_1_subunit_alpha-like	0.607545	TCPA_DROME^TCPA_DROME^Q:101-1759,H:3-555^74.68%ID^E:0^RecName:
LOC113818175	AT-rich_interactive_domain-containing_protein_2-like_isoform_X2	0.607282	ARID2_HUMAN^ARID2_HUMAN^Q:168-947,H:1-251^40.84%ID^E:2e-54^RecName:
LOC113811236	pumilio_homolog_2-like_isoform_X3	0.604911	PUM2_MOUSE^PUM2_MOUSE^Q:849-2693,H:429-1057^60.31%ID^E:0^RecName:
LOC113814510	exportin-T-like_isoform_X1	0.601455	XPOT_HUMAN^XPOT_HUMAN^Q:201-3131,H:1-961^46.48%ID^E:0^RecName:
LOC113803746	14-3-3_protein_zeta-like	0.59308	1433Z_AEDAE^1433Z_AEDAE^Q:334-624,H:152-248^88.66%ID^E:3e-52^RecName:
LOC113806529	60S_ribosomal_protein_L24-like	0.585713	RL24_RAT^RL24_RAT^Q:78-407,H:1-110^71.82%ID^E:1e-41^RecName:
LOC113802708	SAP_domain-containing_ribonucleoprotein-like	0.583041	SARNP_PONAB^SARNP_PONAB^Q:523-876,H:83-197^33.07%ID^E:7e-07^RecName:
LOC113802381	zinc_finger_protein_277-like	0.576142	ZN277_HUMAN^ZN277_HUMAN^Q:262-1362,H:58-414^39.89%ID^E:1e-73^RecName:
LOC113808471	protein_FAM160B1-like	0.574732	F16B1_XENLA^F16B1_XENLA^Q:288-2450,H:1-740^29.99%ID^E:6e-75^RecName:
LOC113811301	DENN_domain-containing_protein_1A-like_isoform_X4	0.56545	DEN1A_HUMAN^DEN1A_HUMAN^Q:77-1579,H:1-492^41.44%ID^E:8e-118^RecName:
LOC113816493	out_at_first_protein-like	0.564795	OAF_DROVI^OAF_DROVI^Q:96-890,H:40-305^49.82%ID^E:4e-81^RecName:
LOC113814888	zinc_finger_protein_749-like	0.563062	ZN260_MOUSE^ZN260_MOUSE^Q:838-1818,H:81-377^24.64%ID^E:2e-12^RecName:
LOC113802258	serine/arginine-rich_splicing_factor_2-like	0.557488	RBP1_DROME^RBP1_DROME^Q:351-527,H:11-69^83.05%ID^E:3e-27^RecName:
LOC113817360	alkylated_DNA_repair_protein_alkB_homolog_8-like	0.554737	ALKB8_MACFA^ALKB8_MACFA^Q:319-2334,H:35-664^39.83%ID^E:2e-160^RecName:
LOC113820154	ubiquitin_carboxyl-terminal_hydrolase_7-like	0.55469	UBP7_HUMAN^UBP7_HUMAN^Q:855-4043,H:42-1102^63.39%ID^E:0^RecName:
LOC113806580	peptidyl-prolyl_cis-trans_isomerase_CYP19-2-like_isoform_X1	0.549256	PPID_MOUSE^PPID_MOUSE^Q:165-920,H:13-263^60.47%ID^E:5e-102^RecName:
LOC113809733	immunoglobulin-binding_protein_1-like	0.543643	IGBP1_MOUSE^IGBP1_MOUSE^Q:77-1111,H:17-338^32.56%ID^E:5e-42^RecName:
LOC113801197	uncharacterized_protein_DDB_G0284459-like	0.538972	SUWA_DROME^SUWA_DROME^Q:91-1020,H:59-350^39.87%ID^E:1e-46^RecName:
LOC113820237	another_transcription_unit_protein-like	0.533167	LEO1_XENLA^LEO1_XENLA^Q:1108-2283,H:297-656^56.71%ID^E:7e-106^RecName:
LOC113803027	GPI_ethanolamine_phosphate_transferase_1-like	0.53252	PIGN_HUMAN^PIGN_HUMAN^Q:9-203,H:857-921^56.92%ID^E:1e-12^RecName:
LOC113802160	structural_maintenance_of_chromosomes_protein_1A-like_isoform_X2	0.532312	SMC1A_MOUSE^SMC1A_MOUSE^Q:173-3871,H:2-1230^54.03%ID^E:0^RecName:
LOC113810048	ankyrin_repeat_domain-containing_protein_16-like	0.531697	ANR16_HUMAN^ANR16_HUMAN^Q:229-1158,H:36-345^47.76%ID^E:4e-85^RecName:
LOC113809673	LOW_QUALITY_PROTEIN:_G_protein_pathway_suppressor_2-like	0.530515	GPS2_MOUSE^GPS2_MOUSE^Q:321-614,H:3-105^37.86%ID^E:5e-08^.^.
LOC113808582	uncharacterized_protein_LOC113808582	0.529369	REST_MOUSE^REST_MOUSE^Q:7477-7890,H:240-357^27.54%ID^E:6e-07^RecName:
LOC113800844	mastermind-like_protein_3	0.528303	SON_MOUSE^SON_MOUSE^Q:4-360,H:2315-2435^52.07%ID^E:2e-27^RecName:
LOC113813711	LOW_QUALITY_PROTEIN:_gamma-tubulin_complex_component_2-like	0.526503	GCP2_PONAB^GCP2_PONAB^Q:161-2554,H:1-841^42.92%ID^E:0^RecName:
LOC113804316	transmembrane_protein_147-like	0.525232	TM147_XENLA^TM147_XENLA^Q:70-612,H:1-181^56.35%ID^E:4e-65^RecName:
LOC113807220	pre-mRNA-splicing_factor_CWC25_homolog	0.524609	CWC25_HUMAN^CWC25_HUMAN^Q:95-649,H:1-167^51.87%ID^E:3e-32^RecName:
LOC113815243	protein_pelota-like	0.520628	PELO_DROME^PELO_DROME^Q:83-1192,H:1-371^61.73%ID^E:2e-150^RecName:
LOC113806008	protein_neuralized-like_isoform_X2	0.511515	NEUL1_HUMAN^NEUL1_HUMAN^Q:455-2143,H:62-573^33.22%ID^E:3e-78^RecName:
LOC113805786	probable_ATP-dependent_RNA_helicase_DDX52	0.511096	DDX52_MOUSE^DDX52_MOUSE^Q:395-1621,H:136-543^61.37%ID^E:0^RecName:
LOC113815875	synaptosomal-associated_protein_25-like	0.497511	SNP25_DROME^SNP25_DROME^Q:241-831,H:14-212^73.87%ID^E:2e-82^RecName:
LOC113816994	microfibrillar-associated_protein_1-like	0.494327	MFAP1_DROME^MFAP1_DROME^Q:776-1501,H:233-474^66.94%ID^E:7e-77^.^.`MFAP1_DROME^MFAP1_DROME^Q:140-256,H:12-50^79.49%ID^E:5e-12^.^.
LOC113805869	PIN2/TERF1-interacting_telomerase_inhibitor_1-like	0.494022	PINX1_MOUSE^PINX1_MOUSE^Q:105-587,H:1-156^49.38%ID^E:2e-36^RecName:
LOC113803745	nuclear_RNA_export_factor_1-like	0.492854	NXF1_HUMAN^NXF1_HUMAN^Q:644-1528,H:339-617^36.91%ID^E:9e-47^RecName:
LOC113801962	nuclear_migration_protein_nudC-like	0.490833	NUDC_RAT^NUDC_RAT^Q:631-882,H:249-332^83.33%ID^E:3e-40^RecName:
LOC113811512	regulator_of_nonsense_transcripts_2-like	0.489059	RENT2_HUMAN^RENT2_HUMAN^Q:100-588,H:1102-1265^41.46%ID^E:3e-27^RecName:
LOC113800549	hypoxia-inducible_factor_1-alpha_inhibitor-like	0.487638	HIF1N_HUMAN^HIF1N_HUMAN^Q:51-1022,H:24-349^61.16%ID^E:2e-131^RecName:
LOC113808559	phosphatidylinositol_3-kinase_catalytic_subunit_type_3-like	0.486956	PK3C3_XENLA^PK3C3_XENLA^Q:128-1351,H:3-415^61.02%ID^E:2e-160^RecName:
LOC113804578	transcription_elongation_regulator_1-like	0.466983	TCRG1_HUMAN^TCRG1_HUMAN^Q:709-1386,H:868-1093^58.85%ID^E:3e-67^RecName:
LOC113813834	cellular_tumor_antigen_p53-like_isoform_X1	0.463777	P53_XIPHE^P53_XIPHE^Q:689-1249,H:60-249^34.2%ID^E:3e-22^RecName:
LOC113807989	dnaJ_homolog_subfamily_B_member_6-like	0.461549	DNJB2_HUMAN^DNJB2_HUMAN^Q:164-949,H:1-213^41.89%ID^E:2e-36^RecName:
LOC113803092	T-complex_protein_1_subunit_zeta-like	0.436514	TCPZ_BOVIN^TCPZ_BOVIN^Q:56-1648,H:1-530^71.56%ID^E:0^RecName:
LOC113803451	calcium_uptake_protein_1_homolog,_mitochondrial-like_isoform_X3	0.43174	MICU1_DROME^MICU1_DROME^Q:282-1316,H:35-380^57.59%ID^E:4e-110^RecName:
LOC113803885	guanine_nucleotide-binding_protein_G(I)/G(S)/G(T)_subunit_beta-1	0.431009	GBB1_HOMAM^GBB1_HOMAM^Q:34-1002,H:18-340^97.83%ID^E:0^RecName:
LOC113800265	metastasis-associated_protein_MTA3-like	0.409274	MTA1_RAT^MTA1_RAT^Q:163-2229,H:100-680^50.21%ID^E:0^RecName:
LOC113818059	serine/threonine-protein_kinase_PRP4_homolog	0.371312	PRP4B_BOVIN^PRP4B_BOVIN^Q:1941-3056,H:632-1008^71.88%ID^E:0^RecName:
LOC113801328	U2_snRNP-associated_SURP_motif-containing_protein-like	0.341359	SR140_MOUSE^SR140_MOUSE^Q:242-2710,H:120-884^49.82%ID^E:0^RecName:
LOC113816603	cullin-1-like	0.338625	CUL1_PONAB^CUL1_PONAB^Q:481-2772,H:9-776^77.4%ID^E:0^RecName:
LOC113805753	splicing_factor_3B_subunit_1-like_isoform_X1	0.336339	SF3B1_HUMAN^SF3B1_HUMAN^Q:54-4019,H:1-1304^76.01%ID^E:0^RecName:
LOC113809416	DNA-binding_protein_HEXBP-like_isoform_X2	0.318773	HEXP_LEIMA^HEXP_LEIMA^Q:227-829,H:12-268^34.87%ID^E:6e-31^RecName:

## Sheet: HP
Locus	Protein name	log2FC	BLASTx hit
LOC113800804	peritrophin-1-like	-9.98818	PE1_ANOGA^PE1_ANOGA^Q:271-411,H:32-78^36.17%ID^E:0.0004^RecName:
LOC113813404	LOW_QUALITY_PROTEIN:_uncharacterized_protein_LOC113813404	-9.97877	BGBP_PENVA^BGBP_PENVA^Q:62-1798,H:876-1453^94.83%ID^E:0^.^.
LOC113810321	sphingomyelin_phosphodiesterase-like	-10.869	ASM_BOVIN^ASM_BOVIN^Q:52-1452,H:147-606^42.09%ID^E:4e-114^RecName:
LOC113809055	liver_carboxylesterase_2-like	-10.817	EST2_RABIT^EST2_RABIT^Q:231-776,H:30-219^54.97%ID^E:2e-53^RecName:
LOC113804096	uncharacterized_protein_LOC113804096	-10.6737	LRC15_RAT^LRC15_RAT^Q:271-495,H:281-354^37.33%ID^E:2e-05^RecName:
LOC113812851	sphingomyelin_phosphodiesterase-like_isoform_X1	-10.6517	ASM_MOUSE^ASM_MOUSE^Q:190-1782,H:81-609^36.85%ID^E:1e-105^RecName:
LOC113813405	uncharacterized_protein_LOC113813405	-10.4649	BGBP_PENVA^BGBP_PENVA^Q:116-616,H:1289-1453^92.81%ID^E:6e-105^.^.`BGBP_PENVA^BGBP_PENVA^Q:3-119,H:1251-1289^100%ID^E:6e-105^.^.
LOC113811939	trypsin-1-like	-10.4447	TRYP_ASTAS^TRYP_ASTAS^Q:204-884,H:1-235^42.02%ID^E:1e-45^RecName:
LOC113802980	UDP-glucuronosyltransferase_1-8-like	-10.4188	UD18_RAT^UD18_RAT^Q:309-1598,H:45-483^26.5%ID^E:1e-35^RecName:
LOC113809619	uncharacterized_protein_LOC113809619	-10.407	GUN4_THEFU^GUN4_THEFU^Q:2-922,H:62-378^50%ID^E:2e-84^RecName:
LOC113820005	perlucin-like_protein	-10.4052	CLC4F_MOUSE^CLC4F_MOUSE^Q:167-550,H:412-528^30.08%ID^E:7e-09^RecName:
LOC113818315	O-acyltransferase_like_protein-like	-10.3999	NRF6_CAEEL^NRF6_CAEEL^Q:724-1668,H:476-797^28.48%ID^E:7e-25^RecName:
LOC113808670	vitelline_membrane_outer_layer_protein_1_homolog	-10.3813	VMO1_MOUSE^VMO1_MOUSE^Q:158-346,H:33-97^36.92%ID^E:2e-11^RecName:
LOC113805675	laccase-1-like	-10.3615	LAC2_TRAVE^LAC2_TRAVE^Q:306-1898,H:38-509^32.72%ID^E:2e-57^RecName:
LOC113799995	uncharacterized_protein_LOC113799995	-10.3264	CSLA_PEDHD^CSLA_PEDHD^Q:517-2004,H:222-697^27.73%ID^E:2e-35^RecName:
LOC113806039	uncharacterized_protein_LOC113806039	-10.2916	SLED_CALRH^SLED_CALRH^Q:177-428,H:1-84^30.23%ID^E:1e-05^RecName:
LOC113810219	crustacyanin-A2_subunit-like	-10.2853	APOD_HUMAN^APOD_HUMAN^Q:192-653,H:25-182^26.88%ID^E:9e-17^RecName:
LOC113805524	hepatic_lectin-like	-10.281	LECH_CHICK^LECH_CHICK^Q:189-560,H:91-203^29.03%ID^E:5e-10^RecName:
LOC113819458	vitelline_membrane_outer_layer_protein_1-like	-10.2758	VMO1_CHICK^VMO1_CHICK^Q:173-775,H:29-182^28.92%ID^E:1e-14^RecName:
LOC113804700	probable_4-coumarate--CoA_ligase_1	-10.2726	4CL3_DICDI^4CL3_DICDI^Q:276-1838,H:12-544^33.46%ID^E:4e-79^RecName:
LOC113814235	uncharacterized_protein_LOC113814235_isoform_X1	-10.2363	CLC10_RAT^CLC10_RAT^Q:59-490,H:145-270^27.4%ID^E:0.0008^RecName:
LOC113820003	NPC_intracellular_cholesterol_transporter_1-like	-10.231	NPCL1_RAT^NPCL1_RAT^Q:169-1647,H:518-1003^33.47%ID^E:7e-73^RecName:
LOC113813092	von_Willebrand_factor_A_domain-containing_protein_7-like	-10.2302	VWA7_MOUSE^VWA7_MOUSE^Q:185-2557,H:41-834^29.59%ID^E:2e-81^RecName:
LOC113814526	beta-galactosidase-1-like_protein_2	-10.2184	BGAL_XANMN^BGAL_XANMN^Q:93-1106,H:33-359^38.86%ID^E:9e-56^RecName:
LOC113818949	LOW_QUALITY_PROTEIN:_mannan_endo-1,4-beta-mannosidase-like	-10.1488	MANA_MYTED^MANA_MYTED^Q:85-1110,H:21-365^39.66%ID^E:3e-64^RecName:
LOC113813696	uncharacterized_protein_LOC113813696	-10.1242	CLC4D_HUMAN^CLC4D_HUMAN^Q:33-416,H:84-209^27.41%ID^E:3e-08^RecName:
LOC113808797	cysteine_proteinase_4-like	-10.1201	CYSP2_HOMAM^CYSP2_HOMAM^Q:1152-2063,H:20-323^63.84%ID^E:2e-135^RecName:
LOC113800812	kynurenine/alpha-aminoadipate_aminotransferase,_mitochondrial-like	-10.1174	AADAT_BOVIN^AADAT_BOVIN^Q:64-1320,H:1-425^44.24%ID^E:2e-132^RecName:
LOC113811551	very_low-density_lipoprotein_receptor-like_isoform_X1	-10.1142	LRP1B_MOUSE^LRP1B_MOUSE^Q:122-649,H:3354-3535^36.22%ID^E:7e-22^RecName:
LOC113813817	apolipoprotein_D-like	-10.1137	APOD_HUMAN^APOD_HUMAN^Q:206-679,H:24-182^34.38%ID^E:5e-28^RecName:
LOC113809598	hematopoietic_prostaglandin_D_synthase-like	-10.0871	HPGDS_CHICK^HPGDS_CHICK^Q:82-576,H:37-197^41.21%ID^E:1e-29^RecName:
LOC113817772	pancreatic_triacylglycerol_lipase-like	-10.0704	LIPP_RAT^LIPP_RAT^Q:6-1115,H:17-382^42.44%ID^E:3e-79^RecName:
LOC113813397	LOW_QUALITY_PROTEIN:_beta-1,3-glucan-binding_protein-like	-10.0522	BGBP_PENVA^BGBP_PENVA^Q:519-4865,H:1-1453^92.79%ID^E:0^.^.
LOC113819973	uncharacterized_protein_LOC113819973	-10.0458	PE48_CHRBE^PE48_CHRBE^Q:225-716,H:34-198^26.7%ID^E:0.0006^RecName:
LOC113807349	oplophorus-luciferin_2-monooxygenase_non-catalytic_subunit-like	-10.0453	LUCB_OPLGR^LUCB_OPLGR^Q:255-1259,H:32-358^29.29%ID^E:4e-29^RecName:
LOC113807500	pancreatic_lipase-related_protein_2-like	-10.0443	LIPP_MOUSE^LIPP_MOUSE^Q:150-899,H:52-308^33.84%ID^E:5e-42^RecName:
LOC113811552	uncharacterized_protein_LOC113811552	-10.0434	LRP8_CHICK^LRP8_CHICK^Q:292-609,H:120-224^38.53%ID^E:2e-19^RecName:
LOC113807492	guanine_deaminase-like	-10.0173	GUAD_PONAB^GUAD_PONAB^Q:77-1372,H:12-448^46.01%ID^E:2e-124^RecName:
LOC113815561	trypsin-1-like	-10.015	TRYP_ASTAS^TRYP_ASTAS^Q:175-885,H:1-237^75.11%ID^E:2e-115^RecName:
LOC113804186	metalloreductase_STEAP4-like	-10.0063	STEA3_HUMAN^STEA3_HUMAN^Q:592-1887,H:26-469^37.09%ID^E:9e-71^RecName:
LOC113817084	maltase-glucoamylase,_intestinal-like	-9.95771	LYAG_MOUSE^LYAG_MOUSE^Q:169-2778,H:99-946^36.95%ID^E:6e-170^RecName:
LOC113817487	arylsulfatase_H-like	-9.95475	ARSD_HUMAN^ARSD_HUMAN^Q:162-1856,H:41-577^40.73%ID^E:3e-103^RecName:
LOC113820644	macrophage_mannose_receptor_1-like	-9.94495	LADD_ONCMY^LADD_ONCMY^Q:442-975,H:11-174^26.82%ID^E:2e-09^RecName:
LOC113799989	uncharacterized_protein_LOC113799989_isoform_X2	-9.94005	CSLA_PEDHD^CSLA_PEDHD^Q:1055-1864,H:385-643^31.32%ID^E:6e-22^RecName:
LOC113803695	pancreatic_alpha-amylase-like	-9.92945	AMYP_MOUSE^AMYP_MOUSE^Q:106-1593,H:16-508^60.32%ID^E:0^RecName:
LOC113817026	arylsulfatase_I-like	-9.9251	ARSI_MOUSE^ARSI_MOUSE^Q:111-1427,H:45-522^36.91%ID^E:9e-89^RecName:
LOC113807265	oplophorus-luciferin_2-monooxygenase_non-catalytic_subunit-like	-9.92224	LUCB_OPLGR^LUCB_OPLGR^Q:468-1010,H:168-358^37.44%ID^E:2e-40^RecName:
LOC113807350	oplophorus-luciferin_2-monooxygenase_non-catalytic_subunit-like	-9.9214	LUCB_OPLGR^LUCB_OPLGR^Q:152-1123,H:43-358^30.58%ID^E:9e-33^RecName:
LOC113804699	LOW_QUALITY_PROTEIN:_uncharacterized_protein_LOC113804699,_partial	-9.9187	TRYP_ASTAS^TRYP_ASTAS^Q:323-1054,H:1-237^36.51%ID^E:1e-38^RecName:
LOC113802323	low-density_lipoprotein_receptor_class_A_domain-containing_protein_3-like	-9.88929	LRP1B_MOUSE^LRP1B_MOUSE^Q:211-636,H:3540-3667^37.76%ID^E:1e-17^RecName:
LOC113812017	uncharacterized_protein_LOC113812017	-9.88689	MET27_HUMAN^MET27_HUMAN^Q:248-745,H:32-193^30.95%ID^E:3e-17^.^.
LOC113804114	perlucin-like_protein	-9.8837	LECH_CHICK^LECH_CHICK^Q:181-483,H:88-179^32.67%ID^E:4e-08^RecName:
LOC113812977	C-type_lectin_domain_family_7_member_A-like	-9.86527	CL17A_HUMAN^CL17A_HUMAN^Q:198-554,H:271-374^31.09%ID^E:2e-09^RecName:
LOC113805766	chymotrypsin_BI-like	-9.86255	CTRB1_PENVA^CTRB1_PENVA^Q:98-487,H:16-144^80.77%ID^E:2e-70^.^.
LOC113805737	chymotrypsin_BII-like	-9.84561	CTRB2_PENVA^CTRB2_PENVA^Q:100-870,H:16-271^82.49%ID^E:2e-152^.^.
LOC113805933	lysozyme-like	-9.83517	LYS_CRAGI^LYS_CRAGI^Q:118-447,H:22-130^39.29%ID^E:3e-16^RecName:
LOC113809332	zinc_metalloproteinase_nas-14-like	-9.83481	NAS14_CAEEL^NAS14_CAEEL^Q:243-812,H:125-313^42.71%ID^E:9e-45^RecName:
LOC113805408	solute_carrier_family_35_member_F6-like	-9.83441	S35F6_PONAB^S35F6_PONAB^Q:175-1200,H:1-336^57.73%ID^E:4e-126^RecName:
LOC113802097	carboxypeptidase_B-like	-9.83367	CBPB_ASTAS^CBPB_ASTAS^Q:403-1305,H:1-302^77.15%ID^E:7e-174^RecName:
LOC113814196	uncharacterized_protein_LOC113814196_isoform_X1	-9.82479	GLYL3_HUMAN^GLYL3_HUMAN^Q:671-1000,H:181-280^29.73%ID^E:3e-07^RecName:
LOC113806227	vitelline_membrane_outer_layer_protein_1-like	-9.82427	VMO1_CHICK^VMO1_CHICK^Q:139-546,H:23-150^31.39%ID^E:2e-12^RecName:
LOC113814945	SET_and_MYND_domain-containing_protein_4-like	-9.81856	SMYD4_CHICK^SMYD4_CHICK^Q:558-1661,H:98-564^23.78%ID^E:9e-16^RecName:
LOC113805736	chymotrypsin_BII	-9.81855	CTRB2_PENVA^CTRB2_PENVA^Q:157-927,H:16-271^95.72%ID^E:1e-176^.^.
LOC113812976	C-type_lectin_domain_family_6_member_A-like	-9.81698	PLCL_MYTGA^PLCL_MYTGA^Q:60-539,H:4-156^24.69%ID^E:1e-07^RecName:
LOC113803089	endochitinase-like	-9.80951	CHIT_MANSE^CHIT_MANSE^Q:232-1374,H:18-398^61.1%ID^E:1e-158^RecName:
LOC113810220	apolipoprotein_D-like	-9.79254	APOD_HUMAN^APOD_HUMAN^Q:205-576,H:20-147^40.31%ID^E:5e-19^RecName:
LOC113807071	oplophorus-luciferin_2-monooxygenase_non-catalytic_subunit-like	-9.7912	LUCB_OPLGR^LUCB_OPLGR^Q:216-1097,H:59-343^31.21%ID^E:2e-32^RecName:
LOC113802021	uncharacterized_protein_LOC113802021	-9.78784	GARR_ECOLI^GARR_ECOLI^Q:193-873,H:19-245^32.16%ID^E:1e-31^RecName:
LOC113805418	LOW_QUALITY_PROTEIN:_lysozyme-like	-9.78636	LYS1_CRAVI^LYS1_CRAVI^Q:58-288,H:99-179^35.8%ID^E:4e-10^RecName:
LOC113807070	leucine-rich_repeat-containing_protein_15-like	-9.78362	LUCB_OPLGR^LUCB_OPLGR^Q:140-1126,H:36-359^28.7%ID^E:5e-31^RecName:
LOC113806454	uncharacterized_protein_LOC113806454	-9.77806	HEBP1_MOUSE^HEBP1_MOUSE^Q:1343-1723,H:61-189^35.38%ID^E:6e-17^RecName:
LOC113813342	lipase_3-like	-9.76766	LIP3_DROME^LIP3_DROME^Q:225-1310,H:30-393^44.51%ID^E:7e-100^RecName:
LOC113805827	LOW_QUALITY_PROTEIN:_carboxypeptidase_A1-like	-9.75987	CBPA1_RAT^CBPA1_RAT^Q:127-1281,H:20-411^38.79%ID^E:9e-89^RecName:
LOC113813774	trypsin-1-like	-9.75309	TRY1_BOVIN^TRY1_BOVIN^Q:962-1690,H:19-239^38.93%ID^E:2e-40^RecName:
LOC113813710	LOW_QUALITY_PROTEIN:_ladderlectin-like	-9.75236	CLC4F_RAT^CLC4F_RAT^Q:181-522,H:426-538^30.33%ID^E:1e-09^RecName:
LOC113805770	uncharacterized_protein_LOC113805770	-9.74514	ASPG1_YEAST^ASPG1_YEAST^Q:406-648,H:103-182^31.33%ID^E:0.001^RecName:
LOC113815705	uncharacterized_protein_LOC113815705	-9.69799	PE1_ANOGA^PE1_ANOGA^Q:249-557,H:51-153^35.24%ID^E:0.0002^RecName:
LOC113800863	laccase-like	-9.68859	LAC1_PYCCI^LAC1_PYCCI^Q:419-2002,H:33-491^32.17%ID^E:3e-58^RecName:
LOC113808672	vitelline_membrane_outer_layer_protein_1_homolog	-9.68159	VMO1_MOUSE^VMO1_MOUSE^Q:93-308,H:133-200^38.36%ID^E:1e-07^RecName:
LOC113806355	von_Willebrand_factor_A_domain-containing_protein_7-like	-9.67989	VWA7_MOUSE^VWA7_MOUSE^Q:169-2442,H:45-809^28.45%ID^E:2e-68^RecName:
LOC113805243	LOW_QUALITY_PROTEIN:_perlucin-like_protein	-9.66952	PLCL_MYTGA^PLCL_MYTGA^Q:223-594,H:29-148^26.61%ID^E:2e-07^RecName:
LOC113800790	proton-coupled_amino_acid_transporter-like_protein_pathetic_isoform_X2	-9.66951	S36A4_MOUSE^S36A4_MOUSE^Q:468-1706,H:16-449^39.91%ID^E:2e-93^RecName:
LOC113806365	von_Willebrand_factor_A_domain-containing_protein_7-like	-9.65441	VWA7_MOUSE^VWA7_MOUSE^Q:145-2445,H:45-816^28.94%ID^E:4e-65^RecName:
LOC113800625	peritrophin-1-like	-9.65091	PE1_ANOGA^PE1_ANOGA^Q:414-554,H:32-78^38.3%ID^E:0.0004^RecName:
LOC113805525	C-type_lectin_domain_family_4_member_F-like	-9.64861	CLC4F_HUMAN^CLC4F_HUMAN^Q:192-392,H:483-544^40.3%ID^E:2e-08^RecName:
LOC113815027	apolipoprotein_D-like	-9.64324	APOD_HUMAN^APOD_HUMAN^Q:175-672,H:19-185^36.31%ID^E:3e-26^RecName:
LOC113806545	macrophage_mannose_receptor_1-like	-9.63543	CD209_NOMCO^CD209_NOMCO^Q:226-546,H:286-387^33.33%ID^E:1e-07^RecName:
LOC113819960	phosphomethylethanolamine_N-methyltransferase-like_isoform_X2	-9.63034	PEAM1_ARATH^PEAM1_ARATH^Q:129-1595,H:1-491^44.18%ID^E:4e-132^RecName:
LOC113812325	ladderlectin-like	-9.62604	LADD_ONCMY^LADD_ONCMY^Q:137-532,H:45-169^27.82%ID^E:5e-07^RecName:
LOC113811553	low-density_lipoprotein_receptor-like	-9.61601	LRP2_MOUSE^LRP2_MOUSE^Q:120-686,H:1109-1306^39.6%ID^E:6e-23^RecName:
LOC113807222	beta-1,3-glucan-binding_protein	-9.61501	BGBP_PENMO^BGBP_PENMO^Q:101-1201,H:1-366^91.01%ID^E:0^RecName:
LOC113804475	MAM_and_LDL-receptor_class_A_domain-containing_protein_1-like	-9.6108	MLRP2_ACRMI^MLRP2_ACRMI^Q:2413-10524,H:2883-5556^29.19%ID^E:0^RecName:
LOC113806564	uncharacterized_protein_LOC113806564	-9.58909	CREA_BACB0^CREA_BACB0^Q:230-865,H:13-228^52.29%ID^E:9e-65^RecName:
LOC113810044	collectin-11-like_isoform_X1	-9.58854	COL11_DANRE^COL11_DANRE^Q:318-656,H:153-265^33.91%ID^E:2e-13^RecName:
LOC113820645	macrophage_mannose_receptor_1-like	-9.58844	MRC1_HUMAN^MRC1_HUMAN^Q:194-1009,H:670-923^22.18%ID^E:4e-10^RecName:
LOC113805545	endochitinase-like,_partial	-9.58743	CHIT_MANSE^CHIT_MANSE^Q:255-935,H:20-245^63.44%ID^E:1e-98^RecName:
LOC113817472	NPC_intracellular_cholesterol_transporter_2_homolog_a-like	-9.58356	NPC2_DROME^NPC2_DROME^Q:132-506,H:22-147^38.28%ID^E:8e-21^RecName:
LOC113810713	uncharacterized_protein_LOC113810713	-9.57767	APLP_LOCMI^APLP_LOCMI^Q:1275-3245,H:354-1048^25.14%ID^E:2e-41^RecName:
LOC113804095	protein_sidekick-1-like	-9.56583	SDK1_CHICK^SDK1_CHICK^Q:49-1008,H:1230-1571^24.57%ID^E:7e-07^RecName:
LOC113819693	hemocyanin_C_chain-like	-9.55942	HCYC_PANIN^HCYC_PANIN^Q:75-2018,H:3-655^68.76%ID^E:0^RecName:
LOC113817050	tetranectin-like	-9.5485	LECH_CHICK^LECH_CHICK^Q:454-834,H:91-203^25.2%ID^E:3e-05^RecName:
LOC113808519	uncharacterized_protein_LOC113808519	-9.52449	CP2DQ_RAT^CP2DQ_RAT^Q:296-1606,H:61-500^37.78%ID^E:4e-77^RecName:
LOC113820910	C-type_lectin_domain_family_17,_member_A-like	-9.5189	CL17A_HUMAN^CL17A_HUMAN^Q:182-595,H:250-375^27.54%ID^E:2e-09^RecName:
LOC113805449	sodium/bile_acid_cotransporter-like	-9.51558	NTCP_HUMAN^NTCP_HUMAN^Q:116-859,H:20-262^31.35%ID^E:4e-23^RecName:
LOC113805758	chymotrypsin_BI-like	-9.5136	CTRB1_PENVA^CTRB1_PENVA^Q:61-825,H:16-271^77.82%ID^E:1e-143^.^.
LOC113820912	uncharacterized_protein_LOC113820912	-9.47963	LUCB_OPLGR^LUCB_OPLGR^Q:157-1059,H:43-334^24.59%ID^E:4e-15^RecName:
LOC113811544	vitellogenin_receptor-like	-9.47697	LRP2_RAT^LRP2_RAT^Q:403-882,H:1143-1306^36.69%ID^E:4e-16^RecName:
LOC113810646	sphingomyelin_phosphodiesterase-like	-9.45253	SGMB_DICDI^SGMB_DICDI^Q:193-912,H:77-311^38.43%ID^E:9e-35^RecName:
LOC113809292	LOW_QUALITY_PROTEIN:_uncharacterized_protein_LOC113809292	-9.44965	SQASE_ECOLI^SQASE_ECOLI^Q:8-1855,H:53-671^41.93%ID^E:2e-161^.^.
LOC113819139	fatty_acid_binding_protein_1-B.1-like	-9.43769	FA1B1_DANRE^FA1B1_DANRE^Q:87-473,H:1-126^28.68%ID^E:6e-12^RecName:
LOC113812501	perlucin-like_protein	-9.4374	PLCL_MYTGA^PLCL_MYTGA^Q:116-544,H:10-148^29.53%ID^E:2e-06^RecName:
LOC113800280	sphingosine-1-phosphate_lyase-like	-9.42382	SGPL_DROME^SGPL_DROME^Q:322-1290,H:72-387^49.85%ID^E:5e-107^RecName:
LOC113809596	hematopoietic_prostaglandin_D_synthase-like	-9.40808	HPGDS_CHICK^HPGDS_CHICK^Q:37-318,H:105-197^34.04%ID^E:3e-10^RecName:
LOC113820543	facilitated_trehalose_transporter_Tret1-like_isoform_X1	-9.39385	TRET1_BOMMO^TRET1_BOMMO^Q:370-1302,H:24-328^25.47%ID^E:9e-28^RecName:
LOC113804726	fibronectin_type_III_domain-containing_protein-like	-9.31387	FP_ACRMI^FP_ACRMI^Q:631-1035,H:900-1041^34.51%ID^E:3e-10^RecName:
LOC113819445	LOW_QUALITY_PROTEIN:_astacin-like	-9.30934	ASTA_ASTAS^ASTA_ASTAS^Q:337-975,H:28-243^66.36%ID^E:1e-100^RecName:
LOC113804921	chondroadherin-like_isoform_X1	-9.30737	LUCB_OPLGR^LUCB_OPLGR^Q:241-1080,H:49-344^25.97%ID^E:8e-15^RecName:
LOC113810721	poly(U)-specific_endoribonuclease-like	-9.30098	ENDOU_PAROL^ENDOU_PAROL^Q:38-1099,H:1-382^37.34%ID^E:3e-61^RecName:
LOC113817222	protein_artichoke-like	-9.29843	LUCB_OPLGR^LUCB_OPLGR^Q:49-828,H:49-327^23.51%ID^E:8e-16^RecName:
LOC113817109	cystinosin-like	-9.27099	CTNS_MOUSE^CTNS_MOUSE^Q:265-1356,H:31-361^36.07%ID^E:3e-64^RecName:
LOC113802100	vitelline_membrane_outer_layer_protein_1-like	-9.26837	VMO1_CHICK^VMO1_CHICK^Q:221-721,H:36-182^40.24%ID^E:1e-24^RecName:
LOC113804946	la-related_protein_6-like	-9.25956	LARP6_HUMAN^LARP6_HUMAN^Q:446-1015,H:67-272^38.46%ID^E:2e-30^RecName:
LOC113811633	uncharacterized_protein_LOC113811633	-9.25085	CHST3_MOUSE^CHST3_MOUSE^Q:361-1230,H:129-463^24.19%ID^E:4e-08^RecName:
LOC113807305	leucine-rich_repeat-containing_protein_15-like	-9.24599	LRC15_MOUSE^LRC15_MOUSE^Q:185-892,H:31-265^28.1%ID^E:5e-11^RecName:
LOC113809171	C-type_lectin_domain_family_4_member_E-like	-9.23367	CLC4E_HUMAN^CLC4E_HUMAN^Q:122-583,H:75-219^29.3%ID^E:9e-15^RecName:
LOC113812552	LOW_QUALITY_PROTEIN:_glutathione_S-transferase_1-like	-9.20262	GST1D_ANOGA^GST1D_ANOGA^Q:99-674,H:1-193^52.58%ID^E:3e-69^RecName:
LOC113807436	venom_carboxylesterase-6-like	-9.19708	CES1D_MOUSE^CES1D_MOUSE^Q:98-757,H:7-241^41.25%ID^E:3e-47^RecName:
LOC113802751	facilitated_trehalose_transporter_Tret1-like	-9.19073	TRET1_APILI^TRET1_APILI^Q:188-1609,H:38-475^25.94%ID^E:3e-42^RecName:
LOC113814947	uncharacterized_protein_LOC113814947_isoform_X1	-9.16884	S17A5_SHEEP^S17A5_SHEEP^Q:924-1433,H:154-319^38.24%ID^E:3e-43^RecName:
LOC113814030	membrane_metallo-endopeptidase-like_1	-9.1548	NEP_DROME^NEP_DROME^Q:12-1724,H:268-849^32.89%ID^E:2e-95^.^.
LOC113806544	macrophage_mannose_receptor_1-like	-9.14988	MRC1_HUMAN^MRC1_HUMAN^Q:192-1055,H:646-914^24.41%ID^E:9e-10^RecName:
LOC113804091	LOW_QUALITY_PROTEIN:_alpha-mannosidase_2C1-like	-9.13732	MA2C1_MOUSE^MA2C1_MOUSE^Q:68-2698,H:144-1032^43.39%ID^E:0^RecName:
LOC113819630	betaine--homocysteine_S-methyltransferase_1-like	-9.12133	BHMT1_XENLA^BHMT1_XENLA^Q:32-1093,H:2-359^58.38%ID^E:2e-130^RecName:
LOC113806003	glucosylceramidase-like	-9.10807	GLCM_PANTR^GLCM_PANTR^Q:120-1577,H:42-530^49.7%ID^E:5e-163^RecName:
LOC113808342	C-type_mannose_receptor_2-like	-9.10755	MRC1_HUMAN^MRC1_HUMAN^Q:276-929,H:824-1028^26.24%ID^E:3e-10^RecName:
LOC113800421	vitelline_membrane_outer_layer_protein_1_homolog	-9.1065	VMO1_HUMAN^VMO1_HUMAN^Q:487-1002,H:31-200^37.14%ID^E:6e-18^RecName:
LOC113803455	uncharacterized_protein_LOC113803455	-9.09656	GHRA_ECOL6^GHRA_ECOL6^Q:138-929,H:57-312^35.45%ID^E:9e-41^RecName:
LOC113810077	pancreatic_lipase-related_protein_2-like	-9.07015	LIPR2_BOVIN^LIPR2_BOVIN^Q:89-1189,H:49-431^34.43%ID^E:3e-46^RecName:
LOC113807624	nose_resistant_to_fluoxetine_protein_6-like	-9.06888	NRF6_CAEEL^NRF6_CAEEL^Q:289-1335,H:153-531^24.09%ID^E:2e-17^RecName:
LOC113800306	uncharacterized_protein_LOC113800306_isoform_X2	-9.0619	LECG_THANI^LECG_THANI^Q:1081-1425,H:50-155^29.51%ID^E:0.0002^RecName:
LOC113815890	slit_homolog_2_protein-like	-9.03547	LRC4B_HUMAN^LRC4B_HUMAN^Q:132-440,H:137-241^31.43%ID^E:5e-06^RecName:
LOC113802453	inositol_oxygenase-like	-9.01591	MIOX_DANRE^MIOX_DANRE^Q:139-972,H:4-278^60.57%ID^E:8e-118^RecName:
LOC113802311	uncharacterized_protein_LOC113802311	-9.00866	TRPA1_CAEEL^TRPA1_CAEEL^Q:1370-1540,H:87-145^37.29%ID^E:0.0002^RecName:
LOC113808669	vitelline_membrane_outer_layer_protein_1_homolog	-9.00155	VMO1_CHICK^VMO1_CHICK^Q:26-313,H:94-182^34.69%ID^E:7e-07^RecName:
LOC113819957	macrophage_mannose_receptor_1-like	-9.00108	MRC1_HUMAN^MRC1_HUMAN^Q:194-1060,H:646-914^24.32%ID^E:2e-09^RecName:
LOC113817496	uncharacterized_protein_LOC113817496	-8.98288	CASP2_CHICK^CASP2_CHICK^Q:224-976,H:162-413^31.42%ID^E:7e-26^RecName:
LOC113802228	uncharacterized_protein_LOC113802228_isoform_X2	-8.96024	YR877_MIMIV^YR877_MIMIV^Q:170-442,H:35-122^34.02%ID^E:6e-07^RecName:
LOC113807239	beta-1,3-glucan-binding_protein-like	-8.9031	BGBP_PENMO^BGBP_PENMO^Q:2-874,H:77-366^84.54%ID^E:0^RecName:
LOC113811726	4-coumarate--CoA_ligase-like_isoform_X1	-8.90244	4CL_PINTA^4CL_PINTA^Q:232-1722,H:27-523^36.06%ID^E:3e-89^RecName:
LOC113819719	organic_cation_transporter-like_protein	-8.89668	OCTL_DROME^OCTL_DROME^Q:50-1234,H:3-414^27.06%ID^E:6e-39^RecName:
LOC113813392	apolipophorins-like	-8.86731	APLP_LOCMI^APLP_LOCMI^Q:151-2073,H:38-688^31.06%ID^E:4e-84^RecName:
LOC113812416	hemocyanin_D_chain-like	-8.82862	HCYD_APHSP^HCYD_APHSP^Q:227-2089,H:40-624^34.28%ID^E:5e-104^RecName:
LOC113814344	sorbitol_dehydrogenase-like	-8.79183	DHSO_BOVIN^DHSO_BOVIN^Q:116-1141,H:12-350^52.34%ID^E:6e-114^RecName:
LOC113812137	T-box_transcription_factor_TBX6-like_isoform_X2	-8.77207	TBX6L_CHICK^TBX6L_CHICK^Q:385-1074,H:23-255^54.89%ID^E:2e-82^RecName:
LOC113800811	kynurenine/alpha-aminoadipate_aminotransferase,_mitochondrial-like	-8.74149	AADAT_BOVIN^AADAT_BOVIN^Q:2-1246,H:2-425^41.27%ID^E:6e-108^RecName:
LOC113820757	perlucin-like_protein	-8.73615	CLC4D_HUMAN^CLC4D_HUMAN^Q:106-507,H:84-209^28.89%ID^E:3e-10^RecName:
LOC113817096	retinol_dehydrogenase_13-like	-8.72839	RDH13_HUMAN^RDH13_HUMAN^Q:203-1150,H:1-320^46.79%ID^E:5e-67^RecName:
LOC113802130	uncharacterized_protein_LOC113802130	-8.68272	CASPE_HUMAN^CASPE_HUMAN^Q:803-1531,H:19-241^26.98%ID^E:8e-09^RecName:
LOC113812888	perlucin-like	-8.66101	C209E_MOUSE^C209E_MOUSE^Q:186-614,H:57-198^25.85%ID^E:6e-14^RecName:
LOC113816761	alkylglycerol_monooxygenase-like	-8.65659	ALKMO_RAT^ALKMO_RAT^Q:445-1206,H:16-259^42.52%ID^E:2e-54^RecName:
LOC113809173	perlucin-like_protein	-8.63669	CLC4M_SYMSY^CLC4M_SYMSY^Q:397-774,H:302-414^31.75%ID^E:2e-12^RecName:
LOC113820192	membrane_progestin_receptor_gamma-like	-8.58945	PAQR6_HUMAN^PAQR6_HUMAN^Q:594-1517,H:7-305^36.66%ID^E:2e-55^RecName:
LOC113819867	carboxylesterase_4A-like	-8.58821	EST4A_MOUSE^EST4A_MOUSE^Q:712-2253,H:54-537^31.61%ID^E:2e-52^RecName:
LOC113808791	oplophorus-luciferin_2-monooxygenase_non-catalytic_subunit-like	-8.56776	LUCB_OPLGR^LUCB_OPLGR^Q:19-441,H:215-358^32.41%ID^E:8e-20^RecName:
LOC113811511	uncharacterized_protein_LOC113811511	-8.56731	YL432_MIMIV^YL432_MIMIV^Q:36-464,H:77-215^37.76%ID^E:1e-27^RecName:
LOC113805398	clavesin-2-like	-8.56071	PINTA_DROME^PINTA_DROME^Q:95-886,H:18-270^29.17%ID^E:2e-35^.^.
LOC113811093	uncharacterized_protein_LOC113811093	-8.55441	NALP2_HUMAN^NALP2_HUMAN^Q:68-400,H:200-304^33.04%ID^E:1e-07^RecName:
LOC113810786	nose_resistant_to_fluoxetine_protein_6-like_isoform_X1	-8.53088	NRF6_CAEEL^NRF6_CAEEL^Q:297-1910,H:251-822^28.86%ID^E:3e-41^RecName:
LOC113815367	beta,beta-carotene_15,15\'-dioxygenase-like	-8.52887	BCDO1_CHICK^BCDO1_CHICK^Q:119-1639,H:11-518^34.38%ID^E:2e-91^RecName:
LOC113813200	basic_salivary_proline-rich_protein_2-like	-8.49853	BAG_STRAG^BAG_STRAG^Q:528-761,H:845-917^38.46%ID^E:8e-06^RecName:
LOC113800614	D-beta-hydroxybutyrate_dehydrogenase,_mitochondrial-like	-8.46502	BDH_BOVIN^BDH_BOVIN^Q:120-587,H:29-190^47.53%ID^E:6e-42^RecName:
LOC113800316	trimethyllysine_dioxygenase,_mitochondrial-like	-8.46374	TMLH_CHICK^TMLH_CHICK^Q:113-523,H:7-141^25.36%ID^E:6e-06^RecName:
LOC113800084	caspase-1-A-like	-8.45905	CASP2_MOUSE^CASP2_MOUSE^Q:16-702,H:172-422^28.63%ID^E:2e-22^RecName:
LOC113804459	carboxypeptidase_Q-like	-8.43644	CBPQ_RAT^CBPQ_RAT^Q:287-1600,H:35-471^54.57%ID^E:2e-154^RecName:
LOC113808167	putative_N-acetylated-alpha-linked_acidic_dipeptidase_isoform_X2	-8.43177	NALD2_MOUSE^NALD2_MOUSE^Q:376-2271,H:31-674^38.65%ID^E:2e-147^RecName:
LOC113805990	proton-coupled_folate_transporter-like	-8.42738	PCFT_XENLA^PCFT_XENLA^Q:422-1480,H:78-422^23.66%ID^E:5e-07^RecName:
LOC113809381	ankyrin_repeat_domain-containing_protein_17-like	-8.42141	ANR52_DANRE^ANR52_DANRE^Q:633-3341,H:93-1010^28.04%ID^E:3e-47^RecName:
LOC113809406	ankycorbin-like_isoform_X2	-8.3914	ANKR1_BOVIN^ANKR1_BOVIN^Q:6-419,H:155-292^41.3%ID^E:1e-24^RecName:
LOC113815583	UDP-glucuronosyltransferase_2C1-like_isoform_X2	-8.38656	CGT_MOUSE^CGT_MOUSE^Q:173-1522,H:19-472^27.71%ID^E:3e-57^RecName:
LOC113810954	cytochrome_P450_6k1-like	-8.37989	CP6K1_BLAGE^CP6K1_BLAGE^Q:199-972,H:62-322^36.23%ID^E:1e-36^RecName:
LOC113801632	cholinesterase_2-like_isoform_X2	-8.34536	EST6_APIME^EST6_APIME^Q:174-1793,H:25-556^29.68%ID^E:1e-76^RecName:
LOC113817262	acidic_mammalian_chitinase-like	-8.32541	CHIT2_DROME^CHIT2_DROME^Q:105-1172,H:40-395^42.51%ID^E:3e-88^RecName:
LOC113817463	cytokine_receptor-like_factor_1	-8.30683	CRLF1_MOUSE^CRLF1_MOUSE^Q:454-1143,H:45-283^25.61%ID^E:4e-05^RecName:
LOC113813021	actin,_cytoplasmic_A3a-like	-8.29728	ACT3A_HELAM^ACT3A_HELAM^Q:155-1282,H:1-376^96.81%ID^E:0^RecName:
LOC113800534	putative_inorganic_phosphate_cotransporter	-8.29399	PICO_DROME^PICO_DROME^Q:108-1619,H:6-502^34.45%ID^E:7e-95^RecName:
LOC113807292	fatty_acid-binding_protein-like	-8.28438	FABP_LEPDS^FABP_LEPDS^Q:108-509,H:1-131^39.42%ID^E:1e-16^RecName:
LOC113813407	apolipophorins-like	-8.2808	APLP_LOCMI^APLP_LOCMI^Q:7-810,H:805-1096^28.91%ID^E:8e-21^RecName:
LOC113805993	D-beta-hydroxybutyrate_dehydrogenase,_mitochondrial-like	-8.26043	BDH_MOUSE^BDH_MOUSE^Q:1000-1881,H:47-341^45.08%ID^E:1e-71^RecName:
LOC113806002	glucosylceramidase-like	-8.25652	GLCM_PANTR^GLCM_PANTR^Q:88-1512,H:42-519^49.48%ID^E:2e-159^RecName:
LOC113808881	proteoglycan_4-like	-8.25486	CSP_PLASI^CSP_PLASI^Q:895-1476,H:85-269^32.99%ID^E:4e-11^RecName:
LOC113806563	oplophorus-luciferin_2-monooxygenase_non-catalytic_subunit-like_isoform_X1	-8.24605	LUCB_OPLGR^LUCB_OPLGR^Q:120-830,H:36-284^30.12%ID^E:3e-22^RecName:
LOC113803188	angiotensin-converting_enzyme-like	-8.23434	ACE_MESAU^ACE_MESAU^Q:151-1767,H:648-1132^43.43%ID^E:1e-124^RecName:
LOC113809795	ileal_sodium/bile_acid_cotransporter-like	-8.21035	NTCP2_RABIT^NTCP2_RABIT^Q:258-848,H:127-322^31.82%ID^E:2e-16^RecName:
LOC113800924	organic_cation_transporter_protein-like	-8.19835	ORCT_DROME^ORCT_DROME^Q:269-1735,H:51-534^28.69%ID^E:2e-60^RecName:
LOC113815473	multiple_coagulation_factor_deficiency_protein_2_homolog	-8.1862	MCFD2_PONAB^MCFD2_PONAB^Q:167-568,H:23-146^33.09%ID^E:6e-06^RecName:
LOC113807661	prostaglandin_reductase_1-like	-8.15643	PTGR1_RAT^PTGR1_RAT^Q:125-1141,H:1-329^48.26%ID^E:1e-86^RecName:
LOC113806375	uncharacterized_protein_LOC113806375	-8.11533	CRA2_HOMGA^CRA2_HOMGA^Q:554-1069,H:3-172^27.93%ID^E:7e-17^RecName:
LOC113814355	probable_caffeoyl-CoA_O-methyltransferase_2	-8.10237	CAMT2_DICDI^CAMT2_DICDI^Q:94-744,H:12-229^48.4%ID^E:5e-55^RecName:
LOC113817363	proton-coupled_folate_transporter-like	-8.09039	PCFT_DANRE^PCFT_DANRE^Q:253-1134,H:28-309^26.51%ID^E:2e-05^RecName:
LOC113802832	uncharacterized_protein_LOC113802832	-8.08977	ANR52_DANRE^ANR52_DANRE^Q:3519-4685,H:78-471^30.3%ID^E:3e-29^RecName:
LOC113809573	ficolin-3-like	-8.08236	FCN3_HUMAN^FCN3_HUMAN^Q:231-863,H:85-299^37.56%ID^E:1e-34^RecName:
LOC113804466	monocarboxylate_transporter_9-like	-8.07013	MOT14_MOUSE^MOT14_MOUSE^Q:460-1953,H:20-500^22.88%ID^E:3e-18^RecName:
LOC113818746	adhesion_G_protein-coupled_receptor_L2-like	-8.04105	LPLT2_CAEEL^LPLT2_CAEEL^Q:202-1317,H:800-1145^32.64%ID^E:4e-47^RecName:
LOC113805039	oplophorus-luciferin_2-monooxygenase_non-catalytic_subunit-like	-8.03796	LUCB_OPLGR^LUCB_OPLGR^Q:185-1138,H:30-358^34.85%ID^E:2e-51^RecName:
LOC113820670	nose_resistant_to_fluoxetine_protein_6-like	-8.00623	NRF6_CAEEL^NRF6_CAEEL^Q:166-906,H:508-757^28.74%ID^E:1e-20^RecName:
LOC113800199	aldose_reductase-related_protein_2-like	-8.00473	A1A1A_DANRE^A1A1A_DANRE^Q:8-904,H:1-294^43.85%ID^E:6e-73^RecName:
LOC113803522	carbonyl_reductase	-7.99857	CBR1_MOUSE^CBR1_MOUSE^Q:132-971,H:1-277^52.13%ID^E:2e-82^RecName:
LOC113807912	uncharacterized_protein_LOC113807912_isoform_X2	-7.99849	NAL12_MOUSE^NAL12_MOUSE^Q:760-1464,H:145-394^27%ID^E:2e-11^RecName:
LOC113800201	alcohol_dehydrogenase	-7.99521	A1A1A_DANRE^A1A1A_DANRE^Q:107-1003,H:1-294^45.18%ID^E:3e-74^RecName:
LOC113809949	beta,beta-carotene_15,15\'-dioxygenase-like_isoform_X1	-7.96637	BCDO1_CHICK^BCDO1_CHICK^Q:206-1765,H:9-520^36.35%ID^E:1e-102^RecName:
LOC113803974	uncharacterized_lyase_C29B12.13-like	-7.96111	YEMD_SCHPO^YEMD_SCHPO^Q:1-372,H:1-122^26.56%ID^E:0.0001^RecName:
LOC113820754	integrin_alpha-4-like	-7.95544	ITA4_XENLA^ITA4_XENLA^Q:139-1329,H:74-447^32.92%ID^E:3e-52^RecName:
LOC113806565	uncharacterized_protein_LOC113806565	-7.9506	CREA_BACB0^CREA_BACB0^Q:176-1402,H:1-411^56.66%ID^E:1e-166^RecName:
LOC113811873	gamma-interferon-inducible_lysosomal_thiol_reductase-like	-7.94433	GILT_CARAU^GILT_CARAU^Q:169-720,H:53-237^37.04%ID^E:4e-30^.^.
LOC113805739	chymotrypsin_BII-like	-7.93622	CTRB2_PENVA^CTRB2_PENVA^Q:78-848,H:16-271^87.16%ID^E:3e-163^.^.
LOC113802297	ankyrin-1-like,_partial	-7.92597	ANK1_HUMAN^ANK1_HUMAN^Q:258-2639,H:41-828^26.34%ID^E:2e-48^RecName:
LOC113811400	26S_proteasome_non-ATPase_regulatory_subunit_10-like	-7.89073	PSD10_HUMAN^PSD10_HUMAN^Q:289-783,H:42-206^35.76%ID^E:6e-24^RecName:
LOC113820091	snaclec_6-like	-7.88242	PLC_HALLA^PLC_HALLA^Q:166-624,H:2-143^28.57%ID^E:2e-05^RecName:
LOC113810065	LOW_QUALITY_PROTEIN:_NPC_intracellular_cholesterol_transporter_1_homolog_1b-like	-7.8367	NPC1B_DROME^NPC1B_DROME^Q:293-2863,H:308-1220^23.38%ID^E:4e-48^.^.
LOC113803973	S-adenosylmethionine_synthase-like	-7.82715	METK2_MOUSE^METK2_MOUSE^Q:245-1375,H:17-393^75.6%ID^E:0^RecName:
LOC113804690	4-coumarate--CoA_ligase-like	-7.82589	4CL1_DICDI^4CL1_DICDI^Q:256-1821,H:11-544^34.38%ID^E:3e-85^RecName:
LOC113809174	uncharacterized_protein_LOC113809174_isoform_X2	-7.8039	PLCX1_DANRE^PLCX1_DANRE^Q:1888-2628,H:10-273^27.24%ID^E:9e-24^RecName:
LOC113804456	thiopurine_S-methyltransferase-like	-7.79881	TPMT_BOVIN^TPMT_BOVIN^Q:70-636,H:29-220^39.9%ID^E:4e-43^RecName:
LOC113801338	oplophorus-luciferin_2-monooxygenase_non-catalytic_subunit-like	-7.7612	LUCB_OPLGR^LUCB_OPLGR^Q:196-705,H:186-356^34.1%ID^E:5e-23^RecName:
LOC113820002	NPC_intracellular_cholesterol_transporter_1_homolog_1b-like	-7.73504	NPC1B_DROME^NPC1B_DROME^Q:1-240,H:185-258^28.92%ID^E:0.0009^.^.
LOC113807693	cytochrome_P450_2L1-like	-7.71127	CP2L1_PANAR^CP2L1_PANAR^Q:84-1505,H:19-492^53.68%ID^E:0^RecName:
LOC113808003	uncharacterized_protein_LOC113808003	-7.71092	ST1C4_HUMAN^ST1C4_HUMAN^Q:311-940,H:11-192^32.23%ID^E:1e-26^RecName:
LOC113810254	uncharacterized_protein_LOC113810254	-7.70389	FKRP_MOUSE^FKRP_MOUSE^Q:1267-1524,H:282-379^31.63%ID^E:3e-07^RecName:
LOC113820612	chlorophyllase-2,_chloroplastic-like	-7.69289	CLH1_CITUN^CLH1_CITUN^Q:200-1096,H:27-314^27.36%ID^E:2e-16^RecName:
LOC113807137	lactosylceramide_4-alpha-galactosyltransferase-like_isoform_X2	-7.68139	A4GAT_RAT^A4GAT_RAT^Q:343-1260,H:58-357^28.16%ID^E:2e-23^RecName:
LOC113801179	glycerol-3-phosphate_acyltransferase_3-like	-7.67609	GPAT4_MOUSE^GPAT4_MOUSE^Q:1-954,H:142-452^46.42%ID^E:9e-96^RecName:
LOC113811178	proton-coupled_folate_transporter-like	-7.6492	S46A3_BOVIN^S46A3_BOVIN^Q:292-690,H:41-173^29.63%ID^E:2e-07^RecName:
LOC113805413	DNA_damage-regulated_autophagy_modulator_protein_2-like	-7.63872	DRAM1_XENLA^DRAM1_XENLA^Q:2-325,H:141-238^29.63%ID^E:6e-06^RecName:
LOC113812622	uncharacterized_protein_LOC113812622	-7.63843	YLK1_CAEEL^YLK1_CAEEL^Q:463-1197,H:107-334^23.39%ID^E:7e-05^RecName:
LOC113802559	cholinesterase_1-like	-7.61822	EST6_APIME^EST6_APIME^Q:57-1403,H:106-556^31.05%ID^E:2e-62^RecName:
LOC113812978	macrophage_mannose_receptor_1-like	-7.60852	PLCL_MYTGA^PLCL_MYTGA^Q:670-1089,H:28-156^29.08%ID^E:8e-11^RecName:
LOC113808331	venom_carboxylesterase-6-like	-7.60557	EST6_APIME^EST6_APIME^Q:534-1847,H:122-556^34.21%ID^E:5e-72^RecName:
LOC113810366	LOW_QUALITY_PROTEIN:_alpha-N-acetylgalactosaminidase-like	-7.57337	NAGAB_CHICK^NAGAB_CHICK^Q:195-1343,H:2-381^54.64%ID^E:2e-144^RecName:
LOC113818940	MAM_and_LDL-receptor_class_A_domain-containing_protein_1-like	-7.57099	MLRP2_ACRMI^MLRP2_ACRMI^Q:99-9224,H:3200-6586^25.83%ID^E:0^RecName:
LOC113813339	ubiquitin-conjugating_enzyme_E2_D2B-like	-7.55015	U2D2B_RAT^U2D2B_RAT^Q:88-522,H:2-146^62.07%ID^E:1e-59^RecName:
LOC113809671	UDP-glucuronosyltransferase_2B16-like	-7.54801	UDB16_RABIT^UDB16_RABIT^Q:322-1551,H:119-523^32.04%ID^E:7e-64^RecName:
LOC113816349	LOW_QUALITY_PROTEIN:_serine/arginine_repetitive_matrix_protein_2-like	-7.53446	AKAP5_RAT^AKAP5_RAT^Q:3240-3908,H:411-588^25.11%ID^E:0.0004^RecName:
LOC113815556	trypsin-1-like	-7.53189	TRYP_ASTAS^TRYP_ASTAS^Q:96-806,H:1-237^70.46%ID^E:1e-119^RecName:
LOC113801935	uncharacterized_protein_LOC113801935	-7.5296	DKGA_ECOLI^DKGA_ECOLI^Q:526-720,H:199-263^49.23%ID^E:3e-13^RecName:
LOC113810785	nose_resistant_to_fluoxetine_protein_6-like	-7.52342	NRF6_CAEEL^NRF6_CAEEL^Q:94-1911,H:146-797^26.65%ID^E:9e-52^RecName:
LOC113801249	acylcarnitine_hydrolase-like	-7.52067	EST2C_MOUSE^EST2C_MOUSE^Q:144-1412,H:58-468^37.56%ID^E:3e-70^RecName:
LOC113807875	regucalcin-like	-7.50945	RGN_CHICK^RGN_CHICK^Q:724-1611,H:16-297^40.2%ID^E:3e-58^RecName:
LOC113807877	uncharacterized_protein_LOC113807877	-7.50482	VIT_PENME^VIT_PENME^Q:15-2576,H:28-913^22.34%ID^E:8e-43^.^.
LOC113810845	disintegrin_and_metalloproteinase_domain-containing_protein_29-like	-7.49905	LEG3_MOUSE^LEG3_MOUSE^Q:536-820,H:25-119^37.11%ID^E:5e-07^RecName:
LOC113807072	oplophorus-luciferin_2-monooxygenase_non-catalytic_subunit-like	-7.47866	LUCB_OPLGR^LUCB_OPLGR^Q:516-1523,H:33-358^29.5%ID^E:3e-33^RecName:
LOC113800375	uncharacterized_protein_LOC113800375	-7.46503	LUCB_OPLGR^LUCB_OPLGR^Q:597-947,H:43-156^32.23%ID^E:2e-07^RecName:
LOC113802645	inactive_hydroxysteroid_dehydrogenase-like_protein_1,_partial	-7.46068	HSDL1_HUMAN^HSDL1_HUMAN^Q:139-657,H:48-222^50.86%ID^E:1e-51^RecName:
LOC113816168	carbohydrate_sulfotransferase_1-like	-7.45319	CHST1_MOUSE^CHST1_MOUSE^Q:299-1150,H:64-396^27.86%ID^E:4e-20^RecName:
LOC113814475	uncharacterized_protein_LOC113814475	-7.42911	WSCD1_XENTR^WSCD1_XENTR^Q:721-1035,H:462-567^34.58%ID^E:2e-23^RecName:
LOC113806491	GTP_cyclohydrolase_1-like	-7.42691	GCH1_OSTOS^GCH1_OSTOS^Q:26-310,H:78-172^76.84%ID^E:2e-49^RecName:
LOC113809250	carboxylesterase_5A-like	-7.42259	CEL_HUMAN^CEL_HUMAN^Q:259-507,H:456-542^32.18%ID^E:5e-05^RecName:
LOC113807175	cholinesterase_2-like	-7.41852	CHLE1_BRALA^CHLE1_BRALA^Q:37-354,H:77-183^50%ID^E:7e-21^RecName:
LOC113816330	xanthine_dehydrogenase-like	-7.41215	ALDO2_ARATH^ALDO2_ARATH^Q:165-3992,H:5-1305^33.18%ID^E:0^RecName:
LOC113805743	chymotrypsin_BII-like_isoform_X2	-7.38045	CTRB2_PENVA^CTRB2_PENVA^Q:119-871,H:22-271^86.06%ID^E:6e-157^.^.
LOC113802673	solute_carrier_family_22_member_6-B-like	-7.35788	S226B_XENLA^S226B_XENLA^Q:244-1632,H:3-468^27.85%ID^E:3e-42^RecName:
LOC113806955	toll-like_receptor_13_isoform_X2	-7.35476	TLR13_MOUSE^TLR13_MOUSE^Q:2346-4133,H:376-977^29.07%ID^E:3e-48^RecName:
LOC113808028	LOW_QUALITY_PROTEIN:_pancreas_transcription_factor_1_subunit_alpha-like	-7.3528	PTF1A_XENLA^PTF1A_XENLA^Q:967-1152,H:115-178^76.56%ID^E:4e-21^RecName:
LOC113816251	leucine-rich_alpha-2-glycoprotein-like	-7.32741	LUCB_OPLGR^LUCB_OPLGR^Q:61-768,H:74-325^25.19%ID^E:5e-11^RecName:
LOC113802186	failed_axon_connections_homolog_isoform_X1	-7.31093	FAXC_XENTR^FAXC_XENTR^Q:254-976,H:88-333^30.49%ID^E:2e-34^RecName:
LOC113802120	26S_proteasome_non-ATPase_regulatory_subunit_10-like	-7.31057	Y381_RICFE^Y381_RICFE^Q:253-1080,H:884-1159^39.49%ID^E:1e-47^RecName:
LOC113815562	trypsin-1-like	-7.28404	TRYP_ASTAS^TRYP_ASTAS^Q:169-879,H:1-237^70.46%ID^E:6e-119^RecName:
LOC113809293	uncharacterized_protein_LOC113809293	-7.26803	SQASE_ECOLI^SQASE_ECOLI^Q:222-905,H:29-256^33.91%ID^E:2e-36^.^.
LOC113805979	uncharacterized_protein_LOC113805979	-7.24817	LITH_RAT^LITH_RAT^Q:951-1343,H:35-164^22.39%ID^E:8e-05^RecName:
LOC113816911	facilitated_trehalose_transporter_Tret1-like	-7.20133	TRET1_POLVA^TRET1_POLVA^Q:108-1544,H:7-486^36.23%ID^E:4e-76^RecName:
LOC113819931	adenosine_deaminase_2-like	-7.16771	ADA2_XENLA^ADA2_XENLA^Q:225-1655,H:22-502^45.96%ID^E:9e-135^.^.
LOC113820869	deoxynucleoside_triphosphate_triphosphohydrolase_SAMHD1-like	-7.15419	SAMH1_HUMAN^SAMH1_HUMAN^Q:108-1286,H:116-547^43.52%ID^E:4e-112^RecName:
LOC113812177	aldose_reductase-like	-7.13866	ALDR_RABIT^ALDR_RABIT^Q:89-1018,H:5-316^58.33%ID^E:6e-109^RecName:
LOC113819896	phospholipid_phosphatase-related_protein_type_3-like	-7.08939	PLPR5_HUMAN^PLPR5_HUMAN^Q:480-1022,H:63-253^27.08%ID^E:1e-10^RecName:
LOC113802121	myosin-14-like	-7.06398	ANR42_MOUSE^ANR42_MOUSE^Q:22-231,H:295-356^35.71%ID^E:9e-05^RecName:
LOC113819917	homeobox_protein_Nkx-2.5-like	-7.04369	HNK2_XENLA^HNK2_XENLA^Q:1016-1384,H:68-186^66.67%ID^E:5e-33^RecName:
LOC113802111	ankyrin-3-like_isoform_X3	-7.03496	ANK3_HUMAN^ANK3_HUMAN^Q:423-938,H:617-788^40.12%ID^E:2e-31^RecName:
LOC113800866	innexin_inx2-like	-7.01769	INX2_DROME^INX2_DROME^Q:9-941,H:52-354^40.38%ID^E:2e-69^RecName:
LOC113801949	short-chain_dehydrogenase/reductase_family_42E_member_1-like,_partial	-7.01702	D42E1_DANRE^D42E1_DANRE^Q:184-561,H:77-195^49.21%ID^E:6e-28^RecName:
LOC113818219	vascular_non-inflammatory_molecule_2-like	-7.00145	VNNL2_DROME^VNNL2_DROME^Q:111-515,H:138-270^43.48%ID^E:7e-27^RecName:
LOC113813354	LOW_QUALITY_PROTEIN:_probable_phospholipid-transporting_ATPase_IF	-6.99871	AT11B_HUMAN^AT11B_HUMAN^Q:151-3327,H:19-1092^47.4%ID^E:0^RecName:
LOC113810897	N-acetylgalactosamine-6-sulfatase-like	-6.99196	GALNS_MOUSE^GALNS_MOUSE^Q:1337-2338,H:186-520^54.76%ID^E:7e-123^RecName:
LOC113802672	astacin-like	-6.98472	ASTA_ASTAS^ASTA_ASTAS^Q:250-729,H:43-205^36.36%ID^E:2e-26^RecName:
LOC113800802	uncharacterized_protein_LOC113800802	-6.98333	NAL10_MOUSE^NAL10_MOUSE^Q:1258-2268,H:165-480^24.79%ID^E:6e-08^RecName:
LOC113812229	uncharacterized_protein_LOC113812229	-6.97946	PHNW_BACV8^PHNW_BACV8^Q:106-1179,H:6-362^47.79%ID^E:2e-108^RecName:
LOC113812122	myotrophin-like	-6.95798	MTPN_CHICK^MTPN_CHICK^Q:200-460,H:9-93^40.23%ID^E:8e-13^RecName:
LOC113817853	putative_inorganic_phosphate_cotransporter	-6.95642	VGLU3_HUMAN^VGLU3_HUMAN^Q:3-221,H:141-213^45.21%ID^E:1e-20^RecName:
LOC113800801	neuronal_acetylcholine_receptor_subunit_alpha-10-like	-6.92635	ACH10_HUMAN^ACH10_HUMAN^Q:220-1044,H:32-302^30.39%ID^E:1e-34^RecName:
LOC113806591	ankyrin_repeat_domain-containing_protein_6-like_isoform_X1	-6.9218	ANR28_MOUSE^ANR28_MOUSE^Q:218-775,H:209-394^35.83%ID^E:5e-25^RecName:
LOC113813412	ankyrin-3-like	-6.91247	ANK3_MOUSE^ANK3_MOUSE^Q:31-918,H:427-718^29.53%ID^E:3e-28^RecName:
LOC113813365	LOW_QUALITY_PROTEIN:_probable_phospholipid-transporting_ATPase_IF	-6.91199	AT11B_HUMAN^AT11B_HUMAN^Q:321-3446,H:37-1099^43.57%ID^E:0^RecName:
LOC113807838	probable_G-protein_coupled_receptor_AH9.1	-6.90702	YWO1_CAEEL^YWO1_CAEEL^Q:324-1301,H:50-373^27.25%ID^E:8e-16^RecName:
LOC113817598	T-box_transcription_factor_TBX18-like	-6.90288	TBX18_HUMAN^TBX18_HUMAN^Q:795-1328,H:141-314^48.88%ID^E:3e-44^RecName:
LOC113808483	cotranscriptional_regulator_FAM172A_homolog	-6.89912	F172A_XENTR^F172A_XENTR^Q:90-572,H:52-215^51.22%ID^E:2e-53^RecName:
LOC113812121	ankyrin-3-like	-6.87016	DAPK1_MOUSE^DAPK1_MOUSE^Q:613-957,H:548-662^35.65%ID^E:1e-13^RecName:
LOC113815862	uncharacterized_protein_LOC113815862,_partial	-6.86727	APOA_HUMAN^APOA_HUMAN^Q:962-1210,H:4314-4394^43.37%ID^E:2e-13^RecName:
LOC113809157	zinc_transporter_ZIP1-like	-6.83973	S39A1_HUMAN^S39A1_HUMAN^Q:397-1329,H:74-319^26.58%ID^E:3e-14^RecName:
LOC113803418	chymotrypsin_BII-like	-6.83636	CTRB2_PENVA^CTRB2_PENVA^Q:84-1058,H:7-271^51.06%ID^E:1e-98^.^.
LOC113810978	cysteine_sulfinic_acid_decarboxylase-like	-6.83373	CSAD_HUMAN^CSAD_HUMAN^Q:1-1329,H:54-493^52.25%ID^E:1e-162^RecName:
LOC113816541	UNC93-like_protein_isoform_X1	-6.83062	UN93L_DROME^UN93L_DROME^Q:116-1441,H:10-456^45.8%ID^E:1e-113^RecName:
LOC113808076	carbohydrate_sulfotransferase_11-like	-6.8118	CHSTB_RAT^CHSTB_RAT^Q:336-1160,H:64-348^29.49%ID^E:7e-28^RecName:
LOC113813746	uncharacterized_protein_LOC113813746_isoform_X2	-6.79896	ST3A1_RABIT^ST3A1_RABIT^Q:204-992,H:11-273^34.47%ID^E:5e-55^RecName:
LOC113812120	serine/threonine-protein_phosphatase_6_regulatory_ankyrin_repeat_subunit_C-like,_partial	-6.79618	ANK3_MOUSE^ANK3_MOUSE^Q:352-1842,H:300-798^28.99%ID^E:2e-43^RecName:
LOC113816052	oplophorus-luciferin_2-monooxygenase_non-catalytic_subunit-like	-6.78974	LUCB_OPLGR^LUCB_OPLGR^Q:135-941,H:30-304^33.45%ID^E:3e-41^RecName:
LOC113802814	glutamine-dependent_NAD(+)_synthetase-like	-6.77664	NADE_HUMAN^NADE_HUMAN^Q:146-1864,H:1-567^43.73%ID^E:5e-149^RecName:
LOC113804593	glucose-6-phosphate_exchanger_SLC37A4-like	-6.77653	G6PT1_HUMAN^G6PT1_HUMAN^Q:3-719,H:166-397^34.85%ID^E:3e-24^RecName:
LOC113809377	urea_transporter_2-like	-6.76394	UT1_HUMAN^UT1_HUMAN^Q:1-963,H:69-384^28.74%ID^E:1e-21^RecName:
LOC113811776	baculoviral_IAP_repeat-containing_protein_8-like	-6.76142	BIRC7_XENTR^BIRC7_XENTR^Q:179-1321,H:4-364^28.11%ID^E:2e-36^RecName:
LOC113802190	sphingomyelin_phosphodiesterase-like,_partial	-6.71549	ASM_BOVIN^ASM_BOVIN^Q:3-179,H:509-567^45%ID^E:1e-09^RecName:
LOC113813089	serine/threonine-protein_phosphatase_6_regulatory_ankyrin_repeat_subunit_B-like	-6.71509	ANK2_HUMAN^ANK2_HUMAN^Q:100-1641,H:30-549^30.13%ID^E:6e-47^RecName:
LOC113815715	cadherin-23-like	-6.71441	CAD23_RAT^CAD23_RAT^Q:714-1676,H:193-505^33.43%ID^E:8e-24^RecName:
LOC113807073	acid_sphingomyelinase-like_phosphodiesterase_3b	-6.70225	ASM3B_MOUSE^ASM3B_MOUSE^Q:167-1426,H:21-428^41.51%ID^E:8e-109^RecName:
LOC113808718	short-chain_dehydrogenase/reductase_family_42E_member_1-like	-6.6828	D42E1_DANRE^D42E1_DANRE^Q:661-1545,H:56-352^34.12%ID^E:2e-49^RecName:
LOC113812112	ubiquitin_carboxyl-terminal_hydrolase_29-like	-6.67423	UBP2_CHICK^UBP2_CHICK^Q:9-464,H:70-257^26.98%ID^E:6e-08^RecName:
LOC113817854	astacin-like_metalloprotease_toxin_5	-6.66084	TLL1_DANRE^TLL1_DANRE^Q:171-500,H:169-278^35.65%ID^E:7e-18^RecName:
LOC113809934	ankyrin_repeat_domain-containing_protein_12-like	-6.65604	TNKS2_HUMAN^TNKS2_HUMAN^Q:526-906,H:528-656^42.64%ID^E:8e-14^RecName:
LOC113810209	probable_cytochrome_P450_49a1	-6.644	C49A1_DROME^C49A1_DROME^Q:91-999,H:275-587^35.02%ID^E:1e-53^RecName:
LOC113805182	brain_protein_I3-like	-6.58923	BRI3_MOUSE^BRI3_MOUSE^Q:372-512,H:78-124^61.7%ID^E:2e-11^RecName:
LOC113807820	ankyrin_repeat_and_KH_domain-containing_protein_1-like	-6.58603	ANR42_HUMAN^ANR42_HUMAN^Q:115-543,H:64-210^34.69%ID^E:4e-21^RecName:
LOC113809249	esterase_FE4-like	-6.57174	ESTF_MYZPE^ESTF_MYZPE^Q:217-990,H:25-286^43.82%ID^E:2e-61^RecName:
LOC113803018	uncharacterized_protein_LOC113803018	-6.56166	TNKS1_MOUSE^TNKS1_MOUSE^Q:50-661,H:745-948^26.41%ID^E:7e-06^RecName:
LOC113805172	cadherin-23-like	-6.55478	FAT4_MOUSE^FAT4_MOUSE^Q:598-1689,H:216-553^25.06%ID^E:5e-16^RecName:
LOC113808787	oplophorus-luciferin_2-monooxygenase_non-catalytic_subunit-like	-6.55304	LUCB_OPLGR^LUCB_OPLGR^Q:3-398,H:224-358^36.03%ID^E:3e-18^RecName:
LOC113815572	sulfotransferase_1C4-like	-6.53983	LST_PHOPY^LST_PHOPY^Q:375-995,H:147-350^31.43%ID^E:1e-37^.^.`LST_PHOPY^LST_PHOPY^Q:97-336,H:65-151^35.63%ID^E:1e-37^.^.
LOC113807168	bile_salt-activated_lipase-like	-6.53541	CEL_HUMAN^CEL_HUMAN^Q:7-354,H:409-516^33.61%ID^E:7e-07^RecName:
LOC113812118	ankyrin_repeat_domain-containing_protein_17-like	-6.52318	ANKK1_HUMAN^ANKK1_HUMAN^Q:331-786,H:567-716^37.66%ID^E:3e-15^RecName:
LOC113814676	epoxide_hydrolase_1-like	-6.50524	HYEP_RAT^HYEP_RAT^Q:207-1445,H:44-455^49.16%ID^E:2e-122^RecName:
LOC113818504	peroxisomal_acyl-coenzyme_A_oxidase_1-like	-6.49072	ACOX1_PHACI^ACOX1_PHACI^Q:759-1814,H:295-656^43.68%ID^E:5e-83^RecName:
LOC113808254	uncharacterized_protein_LOC113808254	-6.48909	Y381_RICFE^Y381_RICFE^Q:5-871,H:873-1162^30.46%ID^E:1e-26^RecName:
LOC113800681	inversin-A-like	-6.47327	ANK1_HUMAN^ANK1_HUMAN^Q:6-308,H:340-440^43.56%ID^E:7e-15^RecName:
LOC113817210	oplophorus-luciferin_2-monooxygenase_non-catalytic_subunit-like	-6.47153	LUCB_OPLGR^LUCB_OPLGR^Q:976-1872,H:22-328^26.69%ID^E:9e-15^RecName:
LOC113800686	ankyrin-1-like	-6.46144	ASB10_MOUSE^ASB10_MOUSE^Q:3-278,H:159-251^43.01%ID^E:4e-15^RecName:
LOC113812624	sulfotransferase_1C4-like	-6.46037	ST1C4_HUMAN^ST1C4_HUMAN^Q:211-1122,H:12-300^31.53%ID^E:8e-41^RecName:
LOC113817602	uncharacterized_protein_LOC113817602	-6.4379	NAL10_HUMAN^NAL10_HUMAN^Q:792-1151,H:166-294^32.85%ID^E:3e-06^RecName:
LOC113809225	chymotrypsin_BI-like	-6.43367	CTRB1_PENVA^CTRB1_PENVA^Q:362-889,H:94-270^52.54%ID^E:2e-64^.^.`CTRB1_PENVA^CTRB1_PENVA^Q:72-347,H:5-88^53.76%ID^E:2e-64^.^.
LOC113811226	L-galactose_dehydrogenase-like	-6.43117	GALDH_ARATH^GALDH_ARATH^Q:177-1055,H:1-284^43.92%ID^E:2e-68^RecName:
LOC113815130	leucine-rich_repeat-containing_protein_15-like	-6.42882	SLIT1_RAT^SLIT1_RAT^Q:535-876,H:569-681^35.96%ID^E:1e-13^RecName:
LOC113811731	beta-hexosaminidase_subunit_alpha-like	-6.42547	HEXA_BOVIN^HEXA_BOVIN^Q:314-1270,H:23-341^48.19%ID^E:5e-99^RecName:
LOC113807064	ubiquitin_carboxyl-terminal_hydrolase_2-like	-6.4221	UBP50_MOUSE^UBP50_MOUSE^Q:1018-1920,H:45-363^27.78%ID^E:5e-25^RecName:
LOC113816341	uncharacterized_protein_LOC113816341_isoform_X1	-6.41567	FABG_STAAW^FABG_STAAW^Q:113-829,H:5-240^35.27%ID^E:4e-38^RecName:
LOC113806448	heme-binding_protein_1-like_isoform_X2	-6.39943	HEBP1_CHICK^HEBP1_CHICK^Q:212-757,H:1-188^34.9%ID^E:2e-21^RecName:
LOC113804476	MAM_and_LDL-receptor_class_A_domain-containing_protein_1-like	-6.39917	MLRP2_ACRMI^MLRP2_ACRMI^Q:10-1995,H:4737-5386^29.45%ID^E:5e-63^RecName:
LOC113819008	mitochondrial_amidoxime-reducing_component_1-like	-6.39207	MARC1_HUMAN^MARC1_HUMAN^Q:418-1296,H:53-335^37.2%ID^E:3e-54^RecName:
LOC113816971	pancreatic_lipase-related_protein_2-like	-6.36274	LIPP_MOUSE^LIPP_MOUSE^Q:13-894,H:72-328^35.45%ID^E:4e-46^RecName:
LOC113815619	UDP-glucuronosyltransferase_2C1-like	-6.35691	CGT_MOUSE^CGT_MOUSE^Q:145-1494,H:19-472^27.96%ID^E:2e-53^RecName:
LOC113813336	ubiquitin-conjugating_enzyme_E2_4-like	-6.34557	UBC4_SCHPO^UBC4_SCHPO^Q:1-414,H:9-146^60.87%ID^E:2e-53^RecName:
LOC113813947	facilitated_trehalose_transporter_Tret1-like	-6.31879	TRET1_CULQU^TRET1_CULQU^Q:246-1250,H:64-391^30.86%ID^E:4e-36^RecName:
LOC113809648	plasminogen_receptor_(KT)-like	-6.318	PLRKT_RAT^PLRKT_RAT^Q:328-621,H:28-125^29.59%ID^E:9e-08^RecName:
LOC113803099	carbonic_anhydrase_1-like_isoform_X3	-6.30507	CAHZ_DANRE^CAHZ_DANRE^Q:479-1237,H:5-253^42.8%ID^E:3e-52^RecName:
LOC113802460	inositol_oxygenase-like	-6.30198	MIOX_DANRE^MIOX_DANRE^Q:146-982,H:4-278^62.37%ID^E:7e-127^RecName:
LOC113805076	LOW_QUALITY_PROTEIN:_protein_sel-1_homolog_2-like	-6.29408	SE1L2_HUMAN^SE1L2_HUMAN^Q:229-1797,H:121-629^26.97%ID^E:3e-41^RecName:
LOC113803587	ubiquitin-60S_ribosomal_protein_L40-like_isoform_X1	-6.28301	UBIQP_XENLA^UBIQP_XENLA^Q:54-500,H:16-160^46.31%ID^E:9e-27^RecName:
LOC113803426	ras-related_protein_Rab-8B-like_isoform_X1	-6.2808	RAB8B_RAT^RAB8B_RAT^Q:182-541,H:54-172^46.67%ID^E:9e-40^RecName:
LOC113812193	uncharacterized_protein_LOC113812193	-6.27555	CLC10_RAT^CLC10_RAT^Q:692-889,H:238-301^34.29%ID^E:9e-06^RecName:
LOC113800718	solute_carrier_family_43_member_3-like_isoform_X1	-6.25483	S43A3_HUMAN^S43A3_HUMAN^Q:231-1538,H:14-474^24.7%ID^E:4e-32^RecName:
LOC113805144	gamma-butyrobetaine_dioxygenase-like	-6.24764	BODG_RAT^BODG_RAT^Q:361-1197,H:8-281^40.14%ID^E:1e-60^RecName:
LOC113810426	polyubiquitin-like	-6.23825	RUB1_ARATH^RUB1_ARATH^Q:229-582,H:42-154^33.33%ID^E:5e-11^RecName:
LOC113800436	glucose-6-phosphate_exchanger_SLC37A4-like	-6.23707	G6PT1_HUMAN^G6PT1_HUMAN^Q:212-1327,H:9-397^36.59%ID^E:3e-55^RecName:
LOC113806669	poly	-6.22417	PAR12_HUMAN^PAR12_HUMAN^Q:370-2037,H:162-676^28.42%ID^E:6e-51^RecName:
LOC113800560	pancreatic_lipase-related_protein_2-like	-6.21983	tsl
LOC113806181	LOW_QUALITY_PROTEIN:_lysosome_membrane_protein_2-like	-6.20347	SCRB2_RAT^SCRB2_RAT^Q:725-1609,H:167-437^33.11%ID^E:3e-45^RecName:
LOC113811535	zinc_transporter_ZIP1-like	-6.19333	S39A3_BOVIN^S39A3_BOVIN^Q:20-988,H:1-303^30.89%ID^E:7e-27^RecName:
LOC113804467	monocarboxylate_transporter_9-like	-6.14354	MOT5_MOUSE^MOT5_MOUSE^Q:716-2227,H:2-484^23.44%ID^E:4e-19^RecName:
LOC113817668	cytochrome_P450_2L1-like	-6.12943	CP2L1_PANAR^CP2L1_PANAR^Q:244-1671,H:33-492^38.02%ID^E:6e-102^RecName:
LOC113807837	cytochrome_P450_3A13-like	-6.12694	CP9E2_BLAGE^CP9E2_BLAGE^Q:152-1525,H:16-493^34.71%ID^E:4e-88^RecName:
LOC113806012	mucin-5AC-like	-6.09517	XYNB_NEOPA^XYNB_NEOPA^Q:406-1371,H:414-735^35.71%ID^E:7e-32^RecName:
LOC113819214	neutral_ceramidase-like_isoform_X1	-6.07248	ASAH2_HUMAN^ASAH2_HUMAN^Q:184-2190,H:102-779^52.05%ID^E:0^RecName:
LOC113809531	beta-glucuronidase-like	-6.07105	BGLR_RAT^BGLR_RAT^Q:185-1231,H:26-370^48.58%ID^E:1e-112^RecName:
LOC113817445	cytochrome_P450_2L1-like_isoform_X2	-6.06842	CP2L1_PANAR^CP2L1_PANAR^Q:172-1569,H:21-492^41.18%ID^E:4e-121^RecName:
LOC113816288	uncharacterized_protein_LOC113816288	-6.01117	WSCD1_XENTR^WSCD1_XENTR^Q:303-566,H:469-567^26.26%ID^E:2e-06^RecName:
LOC113806980	caspase_Dronc-like	-6.00803	DRONC_DROME^DRONC_DROME^Q:80-733,H:196-445^22.8%ID^E:1e-21^RecName:
LOC113814824	LOW_QUALITY_PROTEIN:_neural_Wiskott-Aldrich_syndrome_protein-like	-6.00605	WASL_RAT^WASL_RAT^Q:7-759,H:39-268^32.67%ID^E:2e-34^RecName:
LOC113815555	trypsin-1-like	-5.97638	TRYP_ASTAS^TRYP_ASTAS^Q:1-627,H:29-237^76.08%ID^E:6e-101^RecName:
LOC113813337	uncharacterized_protein_LOC113813337	-5.97072	Y381_RICFE^Y381_RICFE^Q:149-1357,H:683-1085^30.99%ID^E:7e-42^RecName:
LOC113802711	LOW_QUALITY_PROTEIN:_acyl-CoA_synthetase_family_member_2,_mitochondrial-like	-5.9551	ACSF2_DANRE^ACSF2_DANRE^Q:1-1902,H:12-606^44.98%ID^E:1e-171^RecName:
LOC113817521	LOW_QUALITY_PROTEIN:_alkaline_phosphatase-like	-5.94958	PPBT_RAT^PPBT_RAT^Q:81-1610,H:1-497^47.97%ID^E:2e-140^RecName:
LOC113806515	receptor_expression-enhancing_protein_5-like	-5.94658	REEP5_PONAB^REEP5_PONAB^Q:233-673,H:40-186^53.74%ID^E:6e-55^RecName:
LOC113814895	beta-1,4-glucuronyltransferase_1-like_isoform_X1	-5.94431	B4GA1_BOVIN^B4GA1_BOVIN^Q:354-1406,H:68-408^30.81%ID^E:9e-39^RecName:
LOC113809135	beta-glucuronidase-like	-5.93469	BGLR_FELCA^BGLR_FELCA^Q:283-1461,H:71-469^49.01%ID^E:6e-133^RecName:
LOC113806678	receptor-type_tyrosine-protein_phosphatase_C-like	-5.92936	PTP10_DROME^PTP10_DROME^Q:127-789,H:1299-1523^28.81%ID^E:2e-26^RecName:
LOC113819000	uncharacterized_protein_LOC113819000_isoform_X2	-5.91798	P53_TETMU^P53_TETMU^Q:828-1328,H:89-269^27.07%ID^E:5e-09^RecName:
LOC113806668	uncharacterized_protein_LOC113806668	-5.91533	PAR12_HUMAN^PAR12_HUMAN^Q:1399-2223,H:382-676^34.9%ID^E:3e-38^RecName:
LOC113811643	probable_cytochrome_P450_301a1,_mitochondrial	-5.91292	CP301_DROME^CP301_DROME^Q:681-1406,H:307-550^37.55%ID^E:1e-42^RecName:
LOC113804078	alkylglycerol_monooxygenase-like	-5.90103	ALKMO_DANRE^ALKMO_DANRE^Q:68-1063,H:36-366^46.71%ID^E:3e-93^RecName:
LOC113818984	bile_salt-activated_lipase-like	-5.88624	CEL_HUMAN^CEL_HUMAN^Q:64-342,H:448-542^35.05%ID^E:2e-07^RecName:
LOC113807039	uncharacterized_protein_LOC113807039	-5.86797	CED3_CAERE^CED3_CAERE^Q:695-1648,H:237-501^26.73%ID^E:3e-18^RecName:
LOC113814383	probable_cytochrome_P450_12a4,_mitochondrial	-5.86778	C12A4_DROME^C12A4_DROME^Q:12-1346,H:72-533^33.26%ID^E:1e-64^RecName:
LOC113803382	putative_N-acetylated-alpha-linked_acidic_dipeptidase_isoform_X1	-5.85611	NALD2_MOUSE^NALD2_MOUSE^Q:99-2243,H:22-740^38.93%ID^E:3e-168^RecName:
LOC113810066	uncharacterized_protein_LOC113810066	-5.85241	SSK_BOMMO^SSK_BOMMO^Q:289-576,H:50-150^29.7%ID^E:8e-08^.^.
LOC113800771	AT-rich_interactive_domain-containing_protein_1A-like	-5.85239	FA5_HUMAN^FA5_HUMAN^Q:1113-523,H:1221-1426^26.09%ID^E:0.0007^RecName:
LOC113813877	heme-binding_protein_2-like	-5.8401	HEBP2_HUMAN^HEBP2_HUMAN^Q:101-586,H:27-186^41.57%ID^E:8e-31^RecName:
LOC113813587	tyrosine-protein_kinase_SRK3-like	-5.82588	FYNA_DANRE^FYNA_DANRE^Q:743-1063,H:87-188^44.95%ID^E:4e-19^RecName:
LOC113820303	uncharacterized_protein_LOC113820303	-5.81942	EPCAM_MACMU^EPCAM_MACMU^Q:45-233,H:82-143^42.65%ID^E:0.0005^RecName:
LOC113811606	carbohydrate_sulfotransferase_14-like_isoform_X2	-5.81867	CHSTE_MOUSE^CHSTE_MOUSE^Q:278-1168,H:89-364^28.34%ID^E:6e-16^RecName:
LOC113800957	baculoviral_IAP_repeat-containing_protein_8-like	-5.81293	KN7D_ARATH^KN7D_ARATH^Q:177-335,H:982-1046^38.46%ID^E:3e-09^.^.
LOC113800171	LOW_QUALITY_PROTEIN:_alcohol_dehydrogenase_class-3-like	-5.80419	ADHX_SPAAU^ADHX_SPAAU^Q:92-1213,H:1-376^71.54%ID^E:8e-170^RecName:
LOC113813580	tyrosine-protein_kinase_SRK3-like_isoform_X1	-5.78341	SRK3_SPOLA^SRK3_SPOLA^Q:10-837,H:48-317^49.28%ID^E:5e-93^RecName:
LOC113809208	moesin/ezrin/radixin_homolog_1-like	-5.764	MOEH_CULQU^MOEH_CULQU^Q:241-1485,H:1-415^67.31%ID^E:0^RecName:
LOC113802122	inversin-B-like	-5.7611	ANK1_HUMAN^ANK1_HUMAN^Q:655-1986,H:397-840^37.36%ID^E:3e-60^RecName:
LOC113802990	inactive_hydroxysteroid_dehydrogenase-like_protein_1	-5.75254	HSDL1_HUMAN^HSDL1_HUMAN^Q:324-866,H:2-184^46.99%ID^E:5e-46^RecName:
LOC113806761	molybdenum_cofactor_sulfurase-like_isoform_X2	-5.74585	MOCOS_DANRE^MOCOS_DANRE^Q:100-2742,H:30-806^38.22%ID^E:0^RecName:
LOC113815553	uncharacterized_protein_LOC113815553,_partial	-5.74535	Y4MH_SINFN^Y4MH_SINFN^Q:226-591,H:179-297^30.33%ID^E:4e-14^.^.
LOC113818778	prostaglandin_reductase_1-like	-5.73915	PTGR1_CAVPO^PTGR1_CAVPO^Q:226-915,H:32-296^41.52%ID^E:7e-39^RecName:
LOC113815053	LOW_QUALITY_PROTEIN:_probable_cation-transporting_ATPase_13A3	-5.73706	AT133_HUMAN^AT133_HUMAN^Q:911-3907,H:123-1202^33.79%ID^E:8e-166^RecName:
LOC113801166	glutathione_S-transferase_Mu_1-like	-5.73101	GSTM1_RAT^GSTM1_RAT^Q:1-606,H:13-216^54.9%ID^E:7e-74^RecName:
LOC113814203	sulfotransferase_1_family_member_D1-like	-5.72446	LST_PHOPY^LST_PHOPY^Q:29-295,H:36-124^30.34%ID^E:2e-08^.^.
LOC113809383	beta-mannosidase-like_isoform_X1	-5.71184	MANBA_CAPHI^MANBA_CAPHI^Q:129-2771,H:28-879^40.47%ID^E:0^RecName:
LOC113802176	failed_axon_connections_homolog	-5.69553	FAXC_XENTR^FAXC_XENTR^Q:222-941,H:88-331^31.97%ID^E:1e-40^RecName:
LOC113814668	uncharacterized_protein_LOC113814668	-5.68336	CADM3_MOUSE^CADM3_MOUSE^Q:767-1048,H:93-182^28.72%ID^E:0.0002^RecName:
LOC113810737	estrogen_sulfotransferase-like	-5.66988	ST1E1_HUMAN^ST1E1_HUMAN^Q:206-1117,H:16-294^35.5%ID^E:1e-43^RecName:
LOC113808743	very_low-density_lipoprotein_receptor-like,_partial	-5.66446	PGBM_MOUSE^PGBM_MOUSE^Q:285-461,H:182-245^41.54%ID^E:5e-05^RecName:
LOC113802831	serine/threonine-protein_phosphatase_6_regulatory_ankyrin_repeat_subunit_A-like	-5.66416	SECG_DICDI^SECG_DICDI^Q:1096-2403,H:69-476^26.29%ID^E:8e-29^RecName:
LOC113800196	thyroxine_5-deiodinase-like	-5.65192	IOD3_CHICK^IOD3_CHICK^Q:26-535,H:81-249^42.94%ID^E:1e-47^RecName:
LOC113812901	uncharacterized_protein_LOC113812901	-5.64389	PTR1_LEITA^PTR1_LEITA^Q:160-885,H:9-286^35.48%ID^E:7e-38^RecName:
LOC113806490	GTP_cyclohydrolase_1-like	-5.63883	GCH1_CAEEL^GCH1_CAEEL^Q:217-897,H:8-221^62.56%ID^E:1e-95^RecName:
LOC113809191	disrupted_in_renal_carcinoma_protein_2_homolog	-5.62849	DIRC2_XENLA^DIRC2_XENLA^Q:241-930,H:24-257^34.45%ID^E:3e-27^RecName:
LOC113818543	ubiquitin-like_modifier-activating_enzyme_1	-5.62651	UBA1_RABIT^UBA1_RABIT^Q:148-2592,H:230-1057^50.9%ID^E:0^RecName:
LOC113801041	sucrase-isomaltase,_intestinal-like	-5.61599	LYAG_MOUSE^LYAG_MOUSE^Q:169-1293,H:82-452^30.71%ID^E:1e-41^RecName:
LOC113804203	speedy_protein_A-like	-5.61504	SPDYA_MOUSE^SPDYA_MOUSE^Q:598-1209,H:18-230^42.59%ID^E:3e-46^RecName:
LOC113810344	heme-binding_protein_2-like	-5.61497	HEBP2_HUMAN^HEBP2_HUMAN^Q:101-622,H:27-198^42.7%ID^E:5e-37^RecName:
LOC113812123	ubiquitin_carboxyl-terminal_hydrolase_21-like	-5.61297	UBP21_RAT^UBP21_RAT^Q:81-863,H:246-556^26.88%ID^E:5e-23^RecName:
LOC113805694	alkylglycerol_monooxygenase-like	-5.60932	ALKMO_HUMAN^ALKMO_HUMAN^Q:281-1189,H:141-441^37.91%ID^E:5e-61^RecName:
LOC113808104	uncharacterized_protein_LOC113808104_isoform_X2	-5.60588	TRI50_PIG^TRI50_PIG^Q:517-666,H:13-61^42.31%ID^E:0.0003^RecName:
LOC113816203	cytochrome_P450_2L1-like	-5.60055	CP2L1_PANAR^CP2L1_PANAR^Q:241-564,H:20-128^51.38%ID^E:1e-26^RecName:
LOC113807089	LOW_QUALITY_PROTEIN:_pyridine_nucleotide-disulfide_oxidoreductase_domain-containing_protein_2-like	-5.59595	PYRD2_BOVIN^PYRD2_BOVIN^Q:121-1764,H:21-571^53.33%ID^E:0^RecName:
LOC113803957	LOW_QUALITY_PROTEIN:_uncharacterized_protein_LOC113803957	-5.5951	SPEB_CHICK^SPEB_CHICK^Q:214-1140,H:28-338^64.63%ID^E:2e-144^RecName:
LOC113803985	uncharacterized_protein_LOC113803985	-5.58411	EGR2_PIG^EGR2_PIG^Q:1065-1229,H:333-387^61.82%ID^E:2e-14^RecName:
LOC113808551	2-hydroxyacylsphingosine_1-beta-galactosyltransferase-like	-5.58012	UDB15_RAT^UDB15_RAT^Q:301-1203,H:192-489^34.77%ID^E:1e-52^RecName:
LOC113808741	uncharacterized_protein_LOC113808741	-5.57696	APLP_LOCMI^APLP_LOCMI^Q:4-2541,H:160-1034^26.75%ID^E:7e-76^RecName:
LOC113804202	uncharacterized_protein_LOC113804202	-5.56899	LENG9_MOUSE^LENG9_MOUSE^Q:320-784,H:2-145^42.24%ID^E:8e-32^RecName:
LOC113807490	pancreatic_lipase-related_protein_2-like	-5.55423	LIPR2_MYOCO^LIPR2_MYOCO^Q:257-1183,H:43-349^35.42%ID^E:7e-53^RecName:
LOC113803884	LOW_QUALITY_PROTEIN:_protein_mesh-like	-5.54945	MESH_BOMMO^MESH_BOMMO^Q:1343-4198,H:265-1174^50.63%ID^E:0^RecName:
LOC113808530	cytochrome_P450_2L1-like	-5.5251	CP2L1_PANAR^CP2L1_PANAR^Q:1069-2466,H:21-491^34.1%ID^E:3e-86^RecName:
LOC113801205	uncharacterized_protein_LOC113801205	-5.52233	USH1G_MOUSE^USH1G_MOUSE^Q:2145-2315,H:62-118^42.11%ID^E:0.0007^RecName:
LOC113810875	innexin_inx2-like	-5.52099	INX2_SCHAM^INX2_SCHAM^Q:92-625,H:176-354^37.22%ID^E:1e-36^RecName:
LOC113807061	sialin-like	-5.51606	S17A5_HUMAN^S17A5_HUMAN^Q:220-1389,H:99-485^39.49%ID^E:9e-94^RecName:
LOC113802445	two_pore_calcium_channel_protein_1-like	-5.50726	TPC1_MOUSE^TPC1_MOUSE^Q:572-1780,H:127-525^25.97%ID^E:6e-26^RecName:
LOC113805997	glucosylceramidase-like	-5.49757	GLCM_PANTR^GLCM_PANTR^Q:121-426,H:42-147^47.17%ID^E:2e-16^RecName:
LOC113806994	venom_phosphodiesterase_2-like_isoform_X3	-5.47526	PDE2_CROAD^PDE2_CROAD^Q:206-2257,H:91-799^37.62%ID^E:2e-143^RecName:
LOC113813895	LOW_QUALITY_PROTEIN:_thromboxane-A_synthase-like	-5.46597	THAS_BOVIN^THAS_BOVIN^Q:65-667,H:11-206^31.34%ID^E:1e-24^RecName:
LOC113808659	protein_croquemort-like	-5.45835	CRQ_DROME^CRQ_DROME^Q:253-1173,H:28-326^34.19%ID^E:4e-52^RecName:
LOC113820469	flavin_reductase_(NADPH)-like_isoform_X1	-5.45601	BLVRB_HUMAN^BLVRB_HUMAN^Q:109-675,H:22-195^31.31%ID^E:8e-15^RecName:
LOC113807453	beta,beta-carotene_15,15\'-dioxygenase-like	-5.44142	BCDO2_MOUSE^BCDO2_MOUSE^Q:397-1698,H:19-452^42.19%ID^E:2e-108^RecName:
LOC113809605	LOW_QUALITY_PROTEIN:_inositol-tetrakisphosphate_1-kinase-like	-5.43649	ITPK1_CHICK^ITPK1_CHICK^Q:217-1218,H:10-344^37.46%ID^E:2e-76^RecName:
LOC113816958	2,4-dienoyl-CoA_reductase,_mitochondrial-like_isoform_X1	-5.42934	DECR_RAT^DECR_RAT^Q:205-1092,H:37-332^62.5%ID^E:3e-110^RecName:
LOC113803261	pyridine_nucleotide-disulfide_oxidoreductase_domain-containing_protein_2-like	-5.41954	PYRD2_MOUSE^PYRD2_MOUSE^Q:26-358,H:377-487^52.25%ID^E:2e-56^RecName:
LOC113814836	inosine-uridine_preferring_nucleoside_hydrolase-like_isoform_X1	-5.41064	IUNH_LEIMA^IUNH_LEIMA^Q:149-1102,H:4-292^28.35%ID^E:5e-26^RecName:
LOC113805840	uncharacterized_protein_LOC113805840_isoform_X2	-5.39707	NAL10_MOUSE^NAL10_MOUSE^Q:1036-1515,H:155-308^30.67%ID^E:5e-08^RecName:
LOC113806188	galactokinase-like	-5.35963	GALK1_HUMAN^GALK1_HUMAN^Q:470-1159,H:163-392^60.87%ID^E:8e-80^RecName:
LOC113820228	monocarboxylate_transporter_13-like	-5.35222	MOT12_XENTR^MOT12_XENTR^Q:391-1722,H:7-450^23.19%ID^E:6e-29^RecName:
LOC113820796	probable_low-specificity_L-threonine_aldolase_2	-5.34462	THA2_ARATH^THA2_ARATH^Q:100-1149,H:8-346^46.74%ID^E:8e-91^RecName:
LOC113814200	sulfotransferase_1_family_member_D1-like	-5.33297	ST1B1_MOUSE^ST1B1_MOUSE^Q:2-223,H:207-279^41.89%ID^E:8e-11^RecName:
LOC113803506	endochitinase-like	-5.33259	CHIT_MANSE^CHIT_MANSE^Q:270-1397,H:18-401^46.77%ID^E:2e-106^RecName:
LOC113815807	vesicle-associated_membrane_protein_3-like_isoform_X1	-5.3115	SYBL_SCHMA^SYBL_SCHMA^Q:142-330,H:6-68^50.79%ID^E:6e-07^RecName:
LOC113812913	3-hydroxybutyrate_dehydrogenase_type_2-like	-5.29945	BDH2_RAT^BDH2_RAT^Q:80-814,H:2-245^55.92%ID^E:6e-78^RecName:
LOC113805717	integrin_beta-PS-like	-5.29056	ITBX_DROME^ITBX_DROME^Q:5-1075,H:484-844^43.44%ID^E:6e-70^RecName:
LOC113801046	inactive_peptidyl-prolyl_cis-trans_isomerase_FKBP6-like	-5.28955	FKBP6_HORSE^FKBP6_HORSE^Q:437-1369,H:10-310^31.83%ID^E:2e-43^RecName:
LOC113809466	NPC_intracellular_cholesterol_transporter_2-like	-5.27775	ALL22_GLYDO^ALL22_GLYDO^Q:24-302,H:16-103^29.03%ID^E:3e-10^RecName:
LOC113813961	tyrosine-protein_kinase_SRK2-like	-5.25706	SRC42_DROME^SRC42_DROME^Q:3-1031,H:171-516^59.25%ID^E:9e-149^RecName:
LOC113817761	carbohydrate_sulfotransferase_1-like	-5.23773	CHST5_MOUSE^CHST5_MOUSE^Q:40-882,H:53-383^26.04%ID^E:2e-12^RecName:
LOC113804808	N-acetylneuraminate_lyase-like	-5.22079	NPL_PONAB^NPL_PONAB^Q:144-1061,H:9-314^35.71%ID^E:3e-56^RecName:
LOC113820166	decapping_and_exoribonuclease_protein-like_isoform_X6	-5.21725	DXO_BOVIN^DXO_BOVIN^Q:124-948,H:98-382^30%ID^E:8e-29^RecName:
LOC113811762	uncharacterized_protein_LOC113811762	-5.21182	DPO3_THEP1^DPO3_THEP1^Q:1197-1697,H:357-513^32.37%ID^E:2e-08^RecName:
LOC113815648	transient_receptor_potential_channel_pyrexia-like	-5.17992	TRPA1_RAT^TRPA1_RAT^Q:73-2160,H:336-1012^24.23%ID^E:2e-23^RecName:
LOC113817088	beta-1,3-galactosyltransferase_5-like_isoform_X1	-5.17345	B3GT5_PANPA^B3GT5_PANPA^Q:431-1018,H:52-246^36.87%ID^E:9e-36^RecName:
LOC113803007	major_facilitator_superfamily_domain-containing_protein_6-like	-5.15331	MFSD6_MOUSE^MFSD6_MOUSE^Q:277-1059,H:73-338^22.57%ID^E:1e-06^RecName:
LOC113819882	jmjC_domain-containing_protein_5-like_isoform_X3	-5.14026	KDM8_RAT^KDM8_RAT^Q:689-1732,H:57-403^44.32%ID^E:5e-92^RecName:
LOC113805473	uncharacterized_protein_LOC113805473	-5.14003	PPS_BACSU^PPS_BACSU^Q:691-1761,H:502-863^28.72%ID^E:5e-31^RecName:
LOC113807793	organic_cation_transporter_protein-like	-5.1367	S226A_XENLA^S226A_XENLA^Q:166-1551,H:100-548^30.21%ID^E:9e-65^RecName:
LOC113808740	apolipophorins-like	-5.13063	APLP_LOCMI^APLP_LOCMI^Q:656-2341,H:2764-3329^23.65%ID^E:2e-40^RecName:
LOC113800979	monocarboxylate_transporter_3-like	-5.1265	MOT9_PONAB^MOT9_PONAB^Q:11-394,H:23-150^32.58%ID^E:1e-08^RecName:
LOC113810766	ankyrin-1-like	-5.1151	ANK2_HUMAN^ANK2_HUMAN^Q:190-891,H:233-466^38.89%ID^E:2e-34^RecName:
LOC113809057	acylcarnitine_hydrolase-like,_partial	-5.10825	ESTF_MYZPE^ESTF_MYZPE^Q:277-984,H:25-269^44.49%ID^E:2e-57^RecName:
LOC113814501	uncharacterized_protein_LOC113814501	-5.09832	XKR6_TETNG^XKR6_TETNG^Q:563-1567,H:25-396^22.67%ID^E:2e-06^RecName:
LOC113812971	cytochrome_P450_18a1-like,_partial	-5.0957	CP18A_DROME^CP18A_DROME^Q:1-375,H:396-520^45.6%ID^E:6e-28^RecName:
LOC113814038	LOW_QUALITY_PROTEIN:_toll-like_receptor_13	-5.08434	TLR13_MOUSE^TLR13_MOUSE^Q:32-1384,H:513-981^28.69%ID^E:2e-25^RecName:
LOC113810793	neuropeptide_SIFamide_receptor-like	-5.08251	RYAR_TRICA^RYAR_TRICA^Q:832-1080,H:29-110^56.63%ID^E:1e-19^.^.
LOC113805338	diacylglycerol_O-acyltransferase_2-like	-5.08015	MOGT1_XENTR^MOGT1_XENTR^Q:60-1016,H:4-321^48.59%ID^E:4e-108^RecName:
LOC113819854	sodium/glucose_cotransporter_4-like	-5.06693	SC5A9_DANRE^SC5A9_DANRE^Q:241-1347,H:290-632^43.28%ID^E:2e-104^RecName:
LOC113805937	enoyl-CoA_delta_isomerase_2,_mitochondrial-like_isoform_X1	-5.05078	ECI2_HUMAN^ECI2_HUMAN^Q:218-910,H:139-375^52.94%ID^E:1e-69^RecName:
LOC113806882	poly	-5.03394	PAR12_HUMAN^PAR12_HUMAN^Q:253-1995,H:125-676^27.17%ID^E:3e-47^RecName:
LOC113814341	sorbitol_dehydrogenase-like	-5.03318	DHSO_BOVIN^DHSO_BOVIN^Q:115-1140,H:12-350^54.09%ID^E:4e-110^RecName:
LOC113807800	solute_carrier_family_22_member_24-like	-5.02841	S22A7_RABIT^S22A7_RABIT^Q:280-1299,H:3-365^29.52%ID^E:1e-31^RecName:
LOC113809945	multidrug_resistance-associated_protein_1-like	-5.01766	MRP1_MOUSE^MRP1_MOUSE^Q:4-2271,H:390-1127^52.54%ID^E:0^RecName:
LOC113810457	innexin_inx2-like	-5.00912	INX2_SCHAM^INX2_SCHAM^Q:1-738,H:120-359^36.99%ID^E:8e-58^RecName:
LOC113818993	putative_2\'-deoxynucleoside_5\'-phosphate_N-hydrolase_1	-5.00861	DNPH1_NEMVE^DNPH1_NEMVE^Q:59-484,H:8-147^52.82%ID^E:5e-43^RecName:
LOC113807982	facilitated_trehalose_transporter_Tret1-2_homolog	-4.99631	TRE12_DROME^TRE12_DROME^Q:1-906,H:115-457^28.49%ID^E:5e-28^RecName:
LOC113809936	canalicular_multispecific_organic_anion_transporter_2-like	-4.98708	MRP3_MOUSE^MRP3_MOUSE^Q:75-548,H:1-162^38.1%ID^E:2e-28^RecName:
LOC113814101	epidermal_growth_factor_receptor_kinase_substrate_8-like	-4.96967	EPS8_RAT^EPS8_RAT^Q:134-517,H:65-185^28.46%ID^E:5e-11^RecName:
LOC113818954	N-acetylneuraminate_lyase-like	-4.96124	NPL_PONAB^NPL_PONAB^Q:173-919,H:54-302^30.68%ID^E:2e-26^RecName:
LOC113816062	regucalcin-like	-4.95773	RGN_CHICK^RGN_CHICK^Q:148-1089,H:1-297^43.49%ID^E:2e-74^RecName:
LOC113808562	mpv17-like_protein	-4.94093	MP17L_XENLA^MP17L_XENLA^Q:173-703,H:1-170^28.81%ID^E:2e-24^RecName:
LOC113800163	uncharacterized_protein_LOC113800163_isoform_X2	-4.931	TDR12_HUMAN^TDR12_HUMAN^Q:1407-3620,H:440-1149^24.19%ID^E:1e-46^RecName:
LOC113820646	proline-rich_protein_36-like	-4.92701	SOX14_XENLA^SOX14_XENLA^Q:440-760,H:1-109^78.18%ID^E:2e-47^RecName:
LOC113812968	protein_big_brother-like	-4.90408	BGB_DROME^BGB_DROME^Q:1-201,H:119-185^68.66%ID^E:1e-22^RecName:
LOC113800490	ankyrin_repeat_domain-containing_protein_42-like_isoform_X4	-4.90367	ANR42_HUMAN^ANR42_HUMAN^Q:5-130,H:134-175^45.24%ID^E:2e-06^RecName:
LOC113806750	gastric_triacylglycerol_lipase-like_isoform_X1	-4.88051	LICH_HUMAN^LICH_HUMAN^Q:501-1376,H:27-283^34.92%ID^E:9e-51^RecName:
LOC113803735	UDP-xylose_and_UDP-N-acetylglucosamine_transporter-like	-4.87706	S35B4_DANRE^S35B4_DANRE^Q:254-706,H:1-148^52.98%ID^E:2e-50^RecName:
LOC113811684	chitooligosaccharidolytic_beta-N-acetylglucosaminidase-like	-4.86697	HEXC_BOMMO^HEXC_BOMMO^Q:219-1997,H:20-595^47.01%ID^E:1e-176^RecName:
LOC113811885	isocitrate_dehydrogenase	-4.8654	IDHC_SHEEP^IDHC_SHEEP^Q:3-971,H:86-409^76.85%ID^E:0^RecName:
LOC113803395	ras-like_protein_family_member_10B	-4.84911	RSLAB_HUMAN^RSLAB_HUMAN^Q:255-695,H:61-203^40.67%ID^E:5e-27^RecName:
LOC113800520	glycosylated_lysosomal_membrane_protein-like	-4.84763	GLMP_SALSA^GLMP_SALSA^Q:52-1161,H:53-396^25.2%ID^E:4e-30^RecName:
LOC113811330	uncharacterized_protein_LOC113811330	-4.84243	WASP_HUMAN^WASP_HUMAN^Q:472-621,H:58-107^44%ID^E:7e-14^RecName:
LOC113802710	acyl-CoA_synthetase_family_member_2,_mitochondrial-like	-4.83744	ACSF2_DANRE^ACSF2_DANRE^Q:955-2397,H:146-606^44.27%ID^E:1e-128^RecName:
LOC113809943	multidrug_resistance-associated_protein_1-like	-4.82801	MRP1_HUMAN^MRP1_HUMAN^Q:2-1006,H:1198-1531^70.45%ID^E:3e-150^RecName:
LOC113812522	ectonucleotide_pyrophosphatase/phosphodiesterase_family_member_6-like	-4.81475	ENPP6_DANRE^ENPP6_DANRE^Q:31-711,H:190-413^33.19%ID^E:1e-26^RecName:
LOC113807804	ankyrin_repeat_and_zinc_finger_domain-containing_protein_1-like	-4.80696	ANR52_CHICK^ANR52_CHICK^Q:227-421,H:423-487^33.85%ID^E:0.001^RecName:
LOC113812358	sodium-independent_sulfate_anion_transporter-like	-4.80456	S2611_MOUSE^S2611_MOUSE^Q:253-1779,H:9-510^43.5%ID^E:8e-110^RecName:
LOC113813885	phosphatidylinositol_3,4,5-trisphosphate_3-phosphatase_TPTE2-like	-4.78381	TPTE2_HUMAN^TPTE2_HUMAN^Q:500-1783,H:96-521^44.6%ID^E:1e-107^RecName:
LOC113817572	dehydrogenase/reductase_SDR_family_member_11-like	-4.77999	DHR11_CHICK^DHR11_CHICK^Q:174-917,H:1-253^56.13%ID^E:2e-91^RecName:
LOC113818177	uncharacterized_protein_LOC113818177	-4.77769	TDCB_STAAN^TDCB_STAAN^Q:90-1046,H:7-331^35.28%ID^E:1e-39^RecName:
LOC113815520	cyclin-J-like_protein_isoform_X2	-4.77557	CCNJ_MOUSE^CCNJ_MOUSE^Q:163-897,H:5-254^37.6%ID^E:2e-33^RecName:
LOC113812215	UDP-glucuronosyltransferase_2C1-like	-4.76966	UDB15_HUMAN^UDB15_HUMAN^Q:1-690,H:290-517^34.35%ID^E:8e-49^RecName:
LOC113813503	basic_proline-rich_protein-like	-4.76311	MARCO_MESAU^MARCO_MESAU^Q:2687-2965,H:312-384^37.63%ID^E:2e-05^RecName:
LOC113810959	WD_repeat,_SAM_and_U-box_domain-containing_protein_1-like_isoform_X3	-4.75598	WSDU1_DANRE^WSDU1_DANRE^Q:353-1831,H:3-465^37.75%ID^E:5e-99^RecName:
LOC113802319	carboxylesterase_4A-like	-4.74126	EST2_HUMAN^EST2_HUMAN^Q:24-530,H:46-230^46.24%ID^E:2e-45^RecName:
LOC113809501	inactive_hydroxysteroid_dehydrogenase-like_protein_1_isoform_X1	-4.7376	HSDL1_HUMAN^HSDL1_HUMAN^Q:276-1046,H:51-309^50.19%ID^E:3e-81^RecName:
LOC113811920	epidermal_growth_factor_receptor_kinase_substrate_8-like	-4.73059	EPS8_MOUSE^EPS8_MOUSE^Q:263-1888,H:265-810^34.38%ID^E:2e-68^RecName:
LOC113806398	monocarboxylate_transporter_13-like	-4.72675	MOT12_XENTR^MOT12_XENTR^Q:22-1338,H:7-451^22.86%ID^E:8e-28^RecName:
LOC113815091	uncharacterized_protein_LOC113815091_isoform_X2	-4.7249	CTR2_MOUSE^CTR2_MOUSE^Q:201-2021,H:14-607^47.73%ID^E:7e-156^RecName:
LOC113804104	biglycan-like	-4.71662	PGS1_HORSE^PGS1_HORSE^Q:205-456,H:78-157^35.71%ID^E:4e-07^RecName:
LOC113810111	4-coumarate--CoA_ligase-like_5	-4.71447	4CLL9_ARATH^4CLL9_ARATH^Q:159-1268,H:184-550^40.05%ID^E:2e-78^RecName:
LOC113805430	probable_cytochrome_P450_49a1	-4.7127	C49A1_DROME^C49A1_DROME^Q:218-1654,H:98-587^32.73%ID^E:6e-85^RecName:
LOC113807445	solute_carrier_family_28_member_3-like	-4.70024	S28A3_EPTST^S28A3_EPTST^Q:741-1910,H:213-611^50.99%ID^E:2e-119^RecName:
LOC113812942	eukaryotic_translation_initiation_factor_5B-like	-4.68765	CHSTB_HUMAN^CHSTB_HUMAN^Q:1619-2500,H:79-349^31.25%ID^E:8e-28^RecName:
LOC113813176	uncharacterized_protein_LOC113813176	-4.6729	FUT6_PANTR^FUT6_PANTR^Q:1270-1545,H:258-344^40.22%ID^E:1e-11^RecName:
LOC113814629	N(4)-(Beta-N-acetylglucosaminyl)-L-asparaginase-like	-4.66133	ASPG_SPOFR^ASPG_SPOFR^Q:242-1204,H:4-320^57.41%ID^E:4e-115^RecName:
LOC113815316	3_beta-hydroxysteroid_dehydrogenase/Delta_5-->4-isomerase-like	-4.65992	3BHS_HORSE^3BHS_HORSE^Q:282-1397,H:1-359^28.5%ID^E:2e-16^RecName:
LOC113810450	leucine-rich_repeat_neuronal_protein_1-like	-4.63959	LRRN1_RAT^LRRN1_RAT^Q:128-1222,H:98-422^29.38%ID^E:7e-17^RecName:
LOC113820667	carbohydrate_sulfotransferase_11-like_isoform_X2	-4.63865	CHSTB_RAT^CHSTB_RAT^Q:217-1236,H:20-343^31.77%ID^E:2e-43^RecName:
LOC113802801	UDP-glucose_4-epimerase-like_isoform_X1	-4.62459	GALE_MOUSE^GALE_MOUSE^Q:182-1216,H:4-343^61.16%ID^E:2e-150^RecName:
LOC113805715	integrin_beta-PS-like	-4.6178	ITBX_DROME^ITBX_DROME^Q:428-2449,H:153-843^43.25%ID^E:0^RecName:
LOC113800933	nicotinamide_riboside_kinase_1-like	-4.61532	NRK1_HUMAN^NRK1_HUMAN^Q:245-862,H:16-189^27.18%ID^E:1e-09^RecName:
LOC113805021	multidrug_resistance-associated_protein_1-like_isoform_X2	-4.59407	MRP1_RAT^MRP1_RAT^Q:123-4556,H:3-1532^43.28%ID^E:0^RecName:
LOC113814912	V-type_proton_ATPase_subunit_e_2-like	-4.59351	VA0E2_HUMAN^VA0E2_HUMAN^Q:85-309,H:7-81^54.67%ID^E:2e-19^RecName:
LOC113814198	uncharacterized_protein_LOC113814198_isoform_X3	-4.58314	GLYL3_HUMAN^GLYL3_HUMAN^Q:893-1165,H:181-257^31.87%ID^E:2e-05^RecName:
LOC113818033	androgen-induced_gene_1_protein-like_isoform_X2	-4.57303	AIG1_HUMAN^AIG1_HUMAN^Q:205-774,H:32-227^36.73%ID^E:3e-26^RecName:
LOC113820759	uncharacterized_protein_LOC113820759_isoform_X2	-4.56991	PROHY_STRGD^PROHY_STRGD^Q:399-833,H:101-257^31.06%ID^E:8e-16^.^.
LOC113818277	uncharacterized_protein_LOC113818277	-4.54678	MOT3_CHICK^MOT3_CHICK^Q:4-600,H:24-224^30.35%ID^E:1e-22^RecName:
LOC113819489	uncharacterized_protein_LOC113819489	-4.54598	ZCCHV_RAT^ZCCHV_RAT^Q:309-1067,H:545-761^22.14%ID^E:3e-11^RecName:
LOC113813421	LOW_QUALITY_PROTEIN:_palmitoyl-protein_thioesterase_1-like	-4.52344	PPT1_MACFA^PPT1_MACFA^Q:220-906,H:79-302^56.96%ID^E:4e-86^RecName:
LOC113803019	serine/threonine-protein_phosphatase_6_regulatory_ankyrin_repeat_subunit_A-like	-4.52332	NFKB1_DROME^NFKB1_DROME^Q:203-748,H:601-788^27.84%ID^E:1e-10^RecName:
LOC113813866	heme-binding_protein_2-like_isoform_X2	-4.52117	HEBP2_HUMAN^HEBP2_HUMAN^Q:86-607,H:27-198^42.13%ID^E:9e-37^RecName:
LOC113808512	hydroxyacid-oxoacid_transhydrogenase,_mitochondrial-like	-4.514	HOT_BOVIN^HOT_BOVIN^Q:55-1446,H:3-466^68.1%ID^E:0^RecName:
LOC113816199	cytochrome_P450_2L1-like	-4.51361	CP2L1_PANAR^CP2L1_PANAR^Q:205-1614,H:20-491^41.35%ID^E:3e-120^RecName:
LOC113804731	alcohol_dehydrogenase	-4.5108	DDBX_BOVIN^DDBX_BOVIN^Q:76-768,H:7-245^40.5%ID^E:3e-50^RecName:
LOC113811707	disrupted_in_renal_carcinoma_protein_2_homolog	-4.50958	DIRC2_XENLA^DIRC2_XENLA^Q:130-1404,H:18-451^30.52%ID^E:2e-31^RecName:
LOC113807718	liver_carboxylesterase_2-like	-4.50518	EST6_APIME^EST6_APIME^Q:124-1695,H:40-556^30.57%ID^E:3e-74^RecName:
LOC113816040	L-xylulose_reductase-like	-4.50391	DCXR_MESAU^DCXR_MESAU^Q:72-785,H:5-242^59.24%ID^E:7e-93^RecName:
LOC113815725	ankyrin-1-like	-4.50333	ANK3_RAT^ANK3_RAT^Q:329-1804,H:365-823^26.01%ID^E:5e-28^RecName:
LOC113818115	uncharacterized_protein_LOC113818115_isoform_X1	-4.49711	CED3_CAEEL^CED3_CAEEL^Q:1147-1821,H:234-499^29.78%ID^E:2e-21^RecName:
LOC113804075	calcium-activated_chloride_channel_regulator_1-like	-4.48901	CLCA1_MACMU^CLCA1_MACMU^Q:176-895,H:16-277^27.84%ID^E:4e-16^RecName:
LOC113800197	type_I_iodothyronine_deiodinase-like	-4.47824	IOD2_RAT^IOD2_RAT^Q:306-839,H:60-256^45.69%ID^E:2e-47^RecName:
LOC113805477	nicotinamide_phosphoribosyltransferase-like	-4.47433	NAMPT_RAT^NAMPT_RAT^Q:135-1502,H:10-483^48.42%ID^E:1e-148^RecName:
LOC113815492	GRAM_domain-containing_protein_1A-like	-4.47287	ASTRB_MOUSE^ASTRB_MOUSE^Q:483-1385,H:373-714^24.86%ID^E:9e-25^.^.
LOC113800845	sodium-dependent_dopamine_transporter-like	-4.47076	DAT_DROME^DAT_DROME^Q:9-395,H:502-629^50.38%ID^E:1e-27^RecName:
LOC113817740	uncharacterized_protein_LOC113817740	-4.46417	CBPB_ASTAS^CBPB_ASTAS^Q:437-1288,H:6-291^39.18%ID^E:7e-60^RecName:
LOC113818713	ATP-binding_cassette_sub-family_A_member_3-like	-4.46236	ABCA3_HUMAN^ABCA3_HUMAN^Q:18-4433,H:291-1694^35.03%ID^E:0^RecName:
LOC113800993	probable_cytochrome_P450_49a1	-4.45631	C49A1_DROME^C49A1_DROME^Q:243-1769,H:78-585^32.96%ID^E:8e-86^RecName:
LOC113805716	ectonucleotide_pyrophosphatase/phosphodiesterase_family_member_6-like	-4.44425	ENPP6_DANRE^ENPP6_DANRE^Q:79-1281,H:16-409^31.7%ID^E:5e-69^RecName:
LOC113812204	anti-lipopolysaccharide_factor-like	-4.43532	ALPS_PORTR^ALPS_PORTR^Q:203-508,H:22-122^33.98%ID^E:1e-08^RecName:
LOC113815256	acetylcholine-gated_chloride_channel_subunit_acc-1-like	-4.43413	ACC1_CAEEL^ACC1_CAEEL^Q:122-541,H:158-305^26.85%ID^E:6e-09^.^.
LOC113818521	protein_big_brother-like_isoform_X2	-4.43153	BGB_DROME^BGB_DROME^Q:194-547,H:8-118^61.16%ID^E:3e-35^RecName:
LOC113805540	endochitinase-like,_partial	-4.42772	CHIT_MANSE^CHIT_MANSE^Q:52-1167,H:26-401^43.65%ID^E:5e-104^RecName:
LOC113802318	uncharacterized_protein_LOC113802318	-4.42133	CEL_HUMAN^CEL_HUMAN^Q:316-591,H:423-522^33.33%ID^E:0.0008^RecName:
LOC113800773	LOW_QUALITY_PROTEIN:_ATP-binding_cassette_sub-family_A_member_3-like	-4.41878	ABCA3_HUMAN^ABCA3_HUMAN^Q:965-5527,H:179-1693^31.86%ID^E:0^RecName:
LOC113815724	serine/threonine-protein_phosphatase_6_regulatory_ankyrin_repeat_subunit_C-like	-4.40937	ANK3_RAT^ANK3_RAT^Q:73-1716,H:78-652^29.26%ID^E:2e-42^RecName:
LOC113802170	jmjC_domain-containing_protein_8-like	-4.39757	JMJD8_RAT^JMJD8_RAT^Q:139-933,H:15-270^48.68%ID^E:1e-81^RecName:
LOC113808810	cathepsin_L1-like	-4.38664	CATL_DROME^CATL_DROME^Q:16-360,H:123-246^66.41%ID^E:1e-48^RecName:
LOC113812011	methyltransferase-like_protein_7A	-4.38547	MET7A_HUMAN^MET7A_HUMAN^Q:215-916,H:25-244^35.9%ID^E:3e-41^RecName:
LOC113805431	probable_cytochrome_P450_49a1	-4.38323	C49A1_DROME^C49A1_DROME^Q:242-1678,H:96-587^33.73%ID^E:4e-90^RecName:
LOC113815629	UDP-glucuronosyltransferase_2B19-like	-4.37944	UDB19_MACFA^UDB19_MACFA^Q:4-990,H:167-488^33.03%ID^E:2e-57^RecName:
LOC113813738	protein_NATD1-like	-4.36962	NATD1_XENTR^NATD1_XENTR^Q:194-526,H:1-103^46.02%ID^E:3e-23^RecName:
LOC113812910	serine_racemase-like	-4.36024	SRR_RAT^SRR_RAT^Q:7-210,H:259-327^34.78%ID^E:0.0007^RecName:
LOC113805259	protein_regulator_of_cytokinesis_1-like_isoform_X1	-4.34842	PRC1_HUMAN^PRC1_HUMAN^Q:92-1597,H:15-539^29.6%ID^E:9e-58^RecName:
LOC113812621	uncharacterized_protein_LOC113812621_isoform_X2	-4.34481	YLK1_CAEEL^YLK1_CAEEL^Q:340-1173,H:83-334^25.62%ID^E:3e-08^RecName:
LOC113820579	retinol_dehydrogenase_11-like_isoform_X2	-4.34466	RDH11_HUMAN^RDH11_HUMAN^Q:270-1139,H:24-315^51.03%ID^E:2e-88^RecName:
LOC113813128	torso-like_protein_isoform_X2	-4.34115	TSL_DROME^TSL_DROME^Q:232-1245,H:23-346^27.38%ID^E:2e-35^RecName:
LOC113799994	alpha-(1,3)-fucosyltransferase_C-like	-4.33962	FUCTC_DROME^FUCTC_DROME^Q:779-1744,H:85-424^33.71%ID^E:1e-54^RecName:
LOC113805480	uncharacterized_protein_LOC113805480	-4.32933	PSUK_ECOLI^PSUK_ECOLI^Q:115-405,H:30-128^33.33%ID^E:2e-10^RecName:
LOC113806643	sepiapterin_reductase-like	-4.32651	SPRE_BOVIN^SPRE_BOVIN^Q:112-897,H:6-267^40.52%ID^E:2e-55^RecName:
LOC113810401	39S_ribosomal_protein_L9,_mitochondrial-like	-4.32636	RM09_DROME^RM09_DROME^Q:205-861,H:22-239^47.27%ID^E:9e-64^RecName:
LOC113812417	platelet-activating_factor_acetylhydrolase_2,_cytoplasmic-like_isoform_X3	-4.32233	PAFA_CHICK^PAFA_CHICK^Q:251-1300,H:40-398^39.89%ID^E:7e-72^RecName:
LOC113805787	methanethiol_oxidase-like	-4.31357	SBP1_XENTR^SBP1_XENTR^Q:8-745,H:227-472^71.54%ID^E:2e-125^RecName:
LOC113813311	V-type_proton_ATPase_subunit_G-like	-4.3116	VATG_MANSE^VATG_MANSE^Q:64-402,H:1-113^69.91%ID^E:2e-25^RecName:
LOC113813745	sulfotransferase_family_cytosolic_1B_member_1-like_isoform_X2	-4.30318	ST1B1_MOUSE^ST1B1_MOUSE^Q:298-1080,H:28-292^37.83%ID^E:1e-55^RecName:
LOC113809900	sialin-like_isoform_X1	-4.29466	S17A5_HUMAN^S17A5_HUMAN^Q:170-1561,H:29-485^35.91%ID^E:3e-90^RecName:
LOC113809158	facilitated_trehalose_transporter_Tret1-2_homolog	-4.2943	TRET1_CULQU^TRET1_CULQU^Q:709-1932,H:94-499^28.95%ID^E:4e-34^RecName:
LOC113812268	LOW_QUALITY_PROTEIN:_methylthioribose-1-phosphate_isomerase-like	-4.28531	MTNA_DROWI^MTNA_DROWI^Q:37-672,H:1-222^56.5%ID^E:8e-77^RecName:
LOC113808550	5E5_antigen-like	-4.28113	UDB15_RAT^UDB15_RAT^Q:936-1589,H:274-489^38.36%ID^E:6e-42^RecName:
LOC113806697	persulfide_dioxygenase_ETHE1,_mitochondrial-like	-4.27158	ETHE1_MOUSE^ETHE1_MOUSE^Q:284-1009,H:12-253^57.44%ID^E:2e-95^RecName:
LOC113812243	uncharacterized_protein_LOC113812243	-4.2651	GLOA_GLAL2^GLOA_GLAL2^Q:211-462,H:39-112^34.52%ID^E:1e-06^.^.
LOC113812015	acyl-CoA_synthetase_short-chain_family_member_3,_mitochondrial-like	-4.26248	ACSS3_MOUSE^ACSS3_MOUSE^Q:136-2109,H:28-680^51.22%ID^E:0^RecName:
LOC113804047	dynein_regulatory_complex_protein_8-like	-4.25671	DRC8_HUMAN^DRC8_HUMAN^Q:14-340,H:144-252^30.28%ID^E:2e-06^.^.
LOC113804516	uncharacterized_protein_LOC113804516	-4.24926	CLRN3_MOUSE^CLRN3_MOUSE^Q:814-1140,H:105-215^28.07%ID^E:9e-07^RecName:
LOC113811583	uncharacterized_protein_LOC113811583	-4.24786	TRI59_HUMAN^TRI59_HUMAN^Q:976-1275,H:3-106^30.7%ID^E:0.0004^RecName:
LOC113804832	balbiani_ring_protein_3-like	-4.24726	ANTA_HYDVU^ANTA_HYDVU^Q:881-1273,H:33-156^30.82%ID^E:3e-05^RecName:
LOC113806937	cysteine_sulfinic_acid_decarboxylase-like	-4.24095	CSAD_HUMAN^CSAD_HUMAN^Q:162-1526,H:42-493^50.66%ID^E:5e-161^RecName:
LOC113808479	failed_axon_connections-like	-4.22776	FAXC_DROME^FAXC_DROME^Q:286-993,H:103-356^35.04%ID^E:5e-40^RecName:
LOC113805138	mycophenolic_acid_acyl-glucuronide_esterase,_mitochondrial-like	-4.22227	ABHDA_RAT^ABHDA_RAT^Q:9-635,H:91-294^29.3%ID^E:2e-18^RecName:
LOC113806737	glutamine-dependent_NAD(+)_synthetase-like_isoform_X2	-4.2215	NADE_CHICK^NADE_CHICK^Q:79-2175,H:1-699^63.95%ID^E:0^RecName:
LOC113820593	lambda-crystallin-like	-4.21359	CRYL1_HUMAN^CRYL1_HUMAN^Q:128-814,H:19-247^53.28%ID^E:1e-69^RecName:
LOC113807648	aldehyde_dehydrogenase,_dimeric_NADP-preferring-like	-4.21099	AL3A1_HUMAN^AL3A1_HUMAN^Q:115-1449,H:1-445^49.22%ID^E:1e-157^RecName:
LOC113800274	high_mobility_group_protein_DSP1-like	-4.20899	HMG2_DROME^HMG2_DROME^Q:118-615,H:178-342^64.46%ID^E:6e-67^RecName:
LOC113804937	sulfotransferase_1A1-like	-4.19107	ST1C4_HUMAN^ST1C4_HUMAN^Q:144-1124,H:11-293^29.48%ID^E:1e-37^RecName:
LOC113817069	LOW_QUALITY_PROTEIN:_myosin-VIIa-like	-4.17866	MYO7A_AEDAE^MYO7A_AEDAE^Q:370-6840,H:2-2163^77.43%ID^E:0^RecName:
LOC113809052	fucose_mutarotase-like	-4.17521	FUCM_HUMAN^FUCM_HUMAN^Q:20-385,H:29-147^54.1%ID^E:4e-40^RecName:
LOC113805741	chymotrypsin_BII-like	-4.16822	CTRB2_PENVA^CTRB2_PENVA^Q:105-860,H:22-271^80.95%ID^E:3e-143^.^.
LOC113809204	3\'(2\'),5\'-bisphosphate_nucleotidase_1-like_isoform_X2	-4.1498	BPNT1_BOVIN^BPNT1_BOVIN^Q:154-1074,H:1-306^54.87%ID^E:4e-89^RecName:
LOC113808548	uncharacterized_protein_LOC113808548	-4.14592	Y1343_NEIMA^Y1343_NEIMA^Q:1183-1419,H:174-252^34.18%ID^E:2e-06^RecName:
LOC113812318	uncharacterized_protein_LOC113812318	-4.12967	RC3H1_XENLA^RC3H1_XENLA^Q:534-734,H:11-74^41.18%ID^E:5e-07^RecName:
LOC113803808	T-cell_leukemia_homeobox_protein_3-like	-4.12223	TLX3_MOUSE^TLX3_MOUSE^Q:141-557,H:147-285^68.35%ID^E:7e-49^RecName:
LOC113814079	LOW_QUALITY_PROTEIN:_palmitoleoyl-protein_carboxylesterase_NOTUM-like	-4.12049	NOTUM_DROME^NOTUM_DROME^Q:40-600,H:238-420^47.62%ID^E:2e-53^RecName:
LOC113800813	N-acetylgalactosamine_kinase-like_isoform_X1	-4.10926	GALK2_PONAB^GALK2_PONAB^Q:160-1533,H:1-455^48.71%ID^E:2e-137^RecName:
LOC113808182	ceramide_synthase_2-like	-4.10533	CERS2_BOVIN^CERS2_BOVIN^Q:409-1275,H:1-285^35.05%ID^E:6e-47^RecName:
LOC113815659	V-type_proton_ATPase_subunit_E-like	-4.10034	VATE_MANSE^VATE_MANSE^Q:1-648,H:12-226^58.8%ID^E:3e-81^RecName:
LOC113802141	estradiol_17-beta-dehydrogenase_8-like	-4.09688	DHB8_HUMAN^DHB8_HUMAN^Q:93-818,H:13-261^54.33%ID^E:1e-68^RecName:
LOC113802925	uncharacterized_protein_LOC113802925_isoform_X1	-4.09002	VAT1L_MOUSE^VAT1L_MOUSE^Q:604-927,H:96-201^33.93%ID^E:1e-05^RecName:
LOC113814483	retinol_dehydrogenase_14-like	-4.08444	RDH12_BOVIN^RDH12_BOVIN^Q:367-1122,H:89-316^36.76%ID^E:4e-33^RecName:
LOC113802498	COMM_domain-containing_protein_7-like_isoform_X1	-4.08032	COMD7_DICDI^COMD7_DICDI^Q:504-755,H:127-209^36.78%ID^E:2e-11^RecName:
LOC113819808	trans-1,2-dihydrobenzene-1,2-diol_dehydrogenase-like	-4.06846	DHDH_DANRE^DHDH_DANRE^Q:1-636,H:123-334^43.87%ID^E:2e-51^RecName:
LOC113820218	putative_aminopeptidase_W07G4.4	-4.05484	YH24_CAEEL^YH24_CAEEL^Q:766-1998,H:105-518^47.48%ID^E:1e-117^RecName:
LOC113819282	synaptic_vesicle_glycoprotein_2C-like_isoform_X5	-4.04984	SV2B_HUMAN^SV2B_HUMAN^Q:271-1266,H:77-434^36.94%ID^E:6e-62^RecName:
LOC113809051	fucose_mutarotase-like	-4.04628	FUCM_HUMAN^FUCM_HUMAN^Q:7-219,H:78-147^50.7%ID^E:2e-17^RecName:
LOC113816296	muscle_M-line_assembly_protein_unc-89-like	-4.04062	CTIP_RAT^CTIP_RAT^Q:2212-2412,H:793-856^47.76%ID^E:3e-10^.^.
LOC113801067	V-type_proton_ATPase_catalytic_subunit_A-like	-4.0369	VATA_ANOGA^VATA_ANOGA^Q:156-1997,H:2-614^79.8%ID^E:0^RecName:
LOC113803489	V-type_proton_ATPase_subunit_H-like	-4.02607	VATH_DROME^VATH_DROME^Q:1-846,H:173-453^74.82%ID^E:2e-154^RecName:
LOC113809324	band_7_protein_AGAP004871-like	-4.02301	MEC2_CAEEL^MEC2_CAEEL^Q:1-522,H:195-368^77.59%ID^E:2e-66^RecName:
LOC113806145	V-type_proton_ATPase_subunit_H-like	-4.01774	VATH_MANSE^VATH_MANSE^Q:2-400,H:50-178^59.4%ID^E:5e-43^RecName:
LOC113813944	solute_carrier_family_2,_facilitated_glucose_transporter_member_8-like	-4.01205	TRET1_AEDAE^TRET1_AEDAE^Q:39-317,H:678-770^24.73%ID^E:2e-11^RecName:
LOC113816053	uncharacterized_protein_LOC113816053	-4.01044	DNAT_DROME^DNAT_DROME^Q:223-741,H:68-238^25.42%ID^E:4e-05^RecName:
LOC113804621	4-coumarate--CoA_ligase_1-like	-4.0059	4CL1_DICDI^4CL1_DICDI^Q:19-1473,H:44-544^41.04%ID^E:8e-121^RecName:
LOC113818650	venom_dipeptidyl_peptidase_4-like	-4.00538	VDDP4_VESVU^VDDP4_VESVU^Q:202-2418,H:51-771^39.36%ID^E:2e-168^RecName:
LOC113815986	uncharacterized_protein_LOC113815986_isoform_X1	-4.00079	CASP2_CHICK^CASP2_CHICK^Q:1292-2080,H:143-417^27.24%ID^E:2e-23^RecName:
LOC113807528	cystathionine_gamma-lyase-like	-4.00054	CGL_MOUSE^CGL_MOUSE^Q:145-1326,H:9-395^64.21%ID^E:2e-171^RecName:
LOC113812805	uncharacterized_protein_LOC113812805	-3.99764	LRP1B_MOUSE^LRP1B_MOUSE^Q:1294-2574,H:3354-3796^35.16%ID^E:4e-51^RecName:
LOC113814190	1-aminocyclopropane-1-carboxylate_synthase-like_protein_1	-3.99627	1A1L1_MOUSE^1A1L1_MOUSE^Q:61-744,H:163-386^37.83%ID^E:2e-44^RecName:
LOC113803796	cytochrome_b5-like	-3.99156	CYB5_MUSDO^CYB5_MUSDO^Q:1-261,H:41-128^53.41%ID^E:2e-25^RecName:
LOC113807601	quinone_oxidoreductase-like	-3.98827	QOR_PIG^QOR_PIG^Q:163-1128,H:1-327^51.83%ID^E:1e-93^RecName:
LOC113810973	phytanoyl-CoA_dioxygenase,_peroxisomal-like	-3.98802	PAHX_BOVIN^PAHX_BOVIN^Q:8-307,H:85-184^59%ID^E:2e-35^RecName:
LOC113800379	putative_inorganic_phosphate_cotransporter	-3.98058	PICO_DROME^PICO_DROME^Q:158-1576,H:30-501^47.27%ID^E:6e-131^RecName:
LOC113811244	enoyl-CoA_hydratase,_mitochondrial-like	-3.97981	ECHM_MOUSE^ECHM_MOUSE^Q:94-945,H:6-289^60.56%ID^E:2e-112^RecName:
LOC113809899	mitochondrial_fission_process_protein_1-like	-3.97796	MTFP1_HUMAN^MTFP1_HUMAN^Q:155-586,H:10-155^58.78%ID^E:2e-44^RecName:
LOC113817416	probable_serine_racemase	-3.96634	SRR_DICDI^SRR_DICDI^Q:228-932,H:7-240^48.52%ID^E:2e-70^RecName:
LOC113801246	LOW_QUALITY_PROTEIN:_major_facilitator_superfamily_domain-containing_protein_12-like	-3.96464	MFS12_HUMAN^MFS12_HUMAN^Q:1-1158,H:67-443^44.89%ID^E:2e-100^RecName:
LOC113814749	long-chain_fatty_acid_transport_protein_4-like	-3.96233	S27A4_HUMAN^S27A4_HUMAN^Q:399-1634,H:145-553^52.67%ID^E:5e-146^RecName:
LOC113820707	protein_patched_homolog_2-like	-3.95102	NPC1_HUMAN^NPC1_HUMAN^Q:1058-2956,H:583-1254^25.83%ID^E:1e-42^RecName:
LOC113802813	solute_carrier_family_46_member_3-like	-3.93191	S46A3_CHICK^S46A3_CHICK^Q:193-1443,H:1-421^23.79%ID^E:2e-10^RecName:
LOC113812937	DNA_polymerase_delta_catalytic_subunit-like_isoform_X1	-3.92912	DPOD1_DROME^DPOD1_DROME^Q:278-3391,H:57-1092^66.89%ID^E:0^RecName:
LOC113814903	S-methyl-5\'-thioadenosine_phosphorylase-like	-3.92653	MTAP_DANRE^MTAP_DANRE^Q:147-617,H:5-161^66.24%ID^E:8e-70^RecName:
LOC113813771	transcription_factor_ets-4-like	-3.91754	EHF_BOVIN^EHF_BOVIN^Q:955-1296,H:180-292^34.21%ID^E:6e-16^RecName:
LOC113805385	copper-transporting_ATPase_2-like_isoform_X4	-3.91317	ATP7A_HUMAN^ATP7A_HUMAN^Q:20-3718,H:179-1442^50.19%ID^E:0^RecName:
LOC113804575	rhomboid-related_protein_2-like_isoform_X2	-3.91149	ROM1_CAEEL^ROM1_CAEEL^Q:524-1516,H:14-345^30.9%ID^E:1e-41^RecName:
LOC113804210	LOW_QUALITY_PROTEIN:_ficolin-2-like	-3.9088	FCN2_PIG^FCN2_PIG^Q:219-872,H:112-321^50.68%ID^E:2e-60^RecName:
LOC113808692	LOW_QUALITY_PROTEIN:_carboxypeptidase_E-like	-3.89844	CBPE_MOUSE^CBPE_MOUSE^Q:187-1404,H:46-449^46.6%ID^E:1e-110^RecName:
LOC113806982	delta-1-pyrroline-5-carboxylate_synthase-like	-3.88724	P5CS_HUMAN^P5CS_HUMAN^Q:821-3055,H:43-789^57.05%ID^E:0^RecName:
LOC113817189	cytosolic_non-specific_dipeptidase-like_isoform_X3	-3.8774	CNDP2_PONAB^CNDP2_PONAB^Q:142-1554,H:4-472^67.94%ID^E:0^RecName:
LOC113818931	ras-related_protein_Rab-31-like	-3.87249	RABJ_DICDI^RABJ_DICDI^Q:349-834,H:10-171^48.15%ID^E:3e-43^RecName:
LOC113814572	V-type_proton_ATPase_subunit_d_1-like	-3.87247	VA0D1_DROME^VA0D1_DROME^Q:139-1170,H:7-350^84.01%ID^E:0^RecName:
LOC113802181	sulfotransferase_1_family_member_D1-like	-3.86897	LST_PHOPY^LST_PHOPY^Q:176-1111,H:33-350^36.53%ID^E:4e-63^.^.
LOC113801631	molybdenum_cofactor_sulfurase-like	-3.85859	MOCOS_DANRE^MOCOS_DANRE^Q:95-2737,H:30-806^38.11%ID^E:0^RecName:
LOC113810396	DNA_repair_protein_XRCC3-like	-3.83495	XRCC3_MOUSE^XRCC3_MOUSE^Q:123-1166,H:3-340^35.16%ID^E:8e-43^RecName:
LOC113816049	regucalcin-like	-3.82738	RGN_DANRE^RGN_DANRE^Q:13-837,H:38-293^37.68%ID^E:5e-52^RecName:
LOC113818250	probable_aldehyde_oxidase_4	-3.80923	ALDO1_ORYSJ^ALDO1_ORYSJ^Q:312-3635,H:18-1169^32.83%ID^E:3e-148^RecName:
LOC113810734	probable_Na(+)/H(+)_antiporter_nhx-9	-3.80665	SL9A2_RAT^SL9A2_RAT^Q:2-1384,H:100-561^51.82%ID^E:2e-150^RecName:
LOC113818317	solute_carrier_family_25_member_45-like_isoform_X2	-3.7837	S2545_MOUSE^S2545_MOUSE^Q:246-1064,H:5-286^40.21%ID^E:4e-61^RecName:
LOC113804255	ribokinase-like_isoform_X1	-3.78059	RBSK_HUMAN^RBSK_HUMAN^Q:97-993,H:22-322^55.81%ID^E:1e-106^RecName:
LOC113809325	WASH_complex_subunit_5-like	-3.77799	WASC5_PONAB^WASC5_PONAB^Q:65-3529,H:4-1152^52.47%ID^E:0^.^.
LOC113817041	extended_synaptotagmin-2-like	-3.75965	ESYT2_MOUSE^ESYT2_MOUSE^Q:316-1683,H:111-565^32.97%ID^E:1e-70^RecName:
LOC113803283	G2/mitotic-specific_cyclin-B-like	-3.75391	CCNB_PATVU^CCNB_PATVU^Q:188-1300,H:27-406^52.56%ID^E:6e-107^RecName:
LOC113803006	tachykinin-like_peptides_receptor_86C	-3.7533	RYAR_DROME^RYAR_DROME^Q:79-366,H:353-455^38.32%ID^E:3e-15^.^.`RYAR_DROME^RYAR_DROME^Q:21-56,H:335-346^66.67%ID^E:3e-15^.^.
LOC113804012	aldehyde_dehydrogenase,_dimeric_NADP-preferring-like	-3.74994	AL3A1_MOUSE^AL3A1_MOUSE^Q:1-1329,H:7-449^52.13%ID^E:1e-154^RecName:
LOC113813277	equilibrative_nucleoside_transporter_1-like	-3.74166	S29A2_HUMAN^S29A2_HUMAN^Q:313-1713,H:13-428^29.21%ID^E:9e-36^RecName:
LOC113806223	mannose-P-dolichol_utilization_defect_1_protein_homolog	-3.74113	MPU1_DROME^MPU1_DROME^Q:69-779,H:1-237^43.88%ID^E:8e-64^RecName:
LOC113810390	COP1-interactive_protein_1-like	-3.73843	CENPF_HUMAN^CENPF_HUMAN^Q:101-1336,H:1-444^25.43%ID^E:2e-15^RecName:
LOC113812983	glutathione_S-transferase_theta-1-like	-3.73831	GSTT1_BOVIN^GSTT1_BOVIN^Q:1-600,H:25-225^45.27%ID^E:3e-53^RecName:
LOC113809825	probable_transcription_factor_PosF21	-3.73629	DACH1_HUMAN^DACH1_HUMAN^Q:1117-1266,H:619-668^56%ID^E:9e-08^RecName:
LOC113807680	enoyl-CoA_delta_isomerase_2,_mitochondrial-like	-3.72622	ECI2_HUMAN^ECI2_HUMAN^Q:210-1016,H:36-306^54.41%ID^E:3e-97^RecName:
LOC113804790	phenazine_biosynthesis-like_domain-containing_protein_1	-3.72253	PBLD2_MOUSE^PBLD2_MOUSE^Q:22-918,H:1-284^45.67%ID^E:2e-70^RecName:
LOC113817613	uncharacterized_protein_LOC113817613_isoform_X2	-3.71679	TRI32_HUMAN^TRI32_HUMAN^Q:222-965,H:20-249^23.44%ID^E:8e-11^RecName:
LOC113803947	peripheral_plasma_membrane_protein_CASK-like,_partial	-3.70831	CSKP_MOUSE^CSKP_MOUSE^Q:528-1058,H:1-177^84.75%ID^E:2e-99^RecName:
LOC113802500	uncharacterized_protein_F13E9.13,_mitochondrial-like	-3.70002	YSMU_CAEEL^YSMU_CAEEL^Q:182-997,H:10-277^49.45%ID^E:1e-81^RecName:
LOC113811582	proton_myo-inositol_cotransporter-like	-3.69777	MYCT_MOUSE^MYCT_MOUSE^Q:115-1170,H:262-622^44.35%ID^E:1e-78^RecName:
LOC113820141	COMM_domain-containing_protein_7-like_isoform_X1	-3.69071	COMD7_DICDI^COMD7_DICDI^Q:515-766,H:127-209^36.78%ID^E:3e-11^RecName:
LOC113811663	cytochrome_b561_domain-containing_protein_2-like	-3.69013	C56D2_BOVIN^C56D2_BOVIN^Q:132-629,H:28-193^43.71%ID^E:3e-21^RecName:
LOC113800373	LOW_QUALITY_PROTEIN:_adenosine_kinase_2-like	-3.68703	ADK2_ARATH^ADK2_ARATH^Q:212-1201,H:8-339^56.89%ID^E:9e-128^RecName:
LOC113811729	phytanoyl-CoA_dioxygenase,_peroxisomal-like	-3.68558	PAHX_RAT^PAHX_RAT^Q:4-174,H:274-333^63.33%ID^E:8e-13^RecName:
LOC113812481	cytochrome_b5-related_protein-like	-3.68441	CYB5R_DROME^CYB5R_DROME^Q:2-730,H:187-433^39.11%ID^E:2e-47^RecName:
LOC113804193	putative_methyltransferase_DDB_G0268948	-3.65754	Y8948_DICDI^Y8948_DICDI^Q:519-857,H:43-152^38.05%ID^E:2e-18^RecName:
LOC113817211	enhancer_of_split_mbeta_protein-like	-3.6507	ESMC_DROME^ESMC_DROME^Q:119-484,H:9-133^57.6%ID^E:3e-44^RecName:
LOC113818300	trimethyllysine_dioxygenase,_mitochondrial-like_isoform_X3	-3.64446	TMLH_RAT^TMLH_RAT^Q:547-1470,H:68-378^37.82%ID^E:3e-71^RecName:
LOC113804612	swi5-dependent_recombination_DNA_repair_protein_1_homolog	-3.6383	SFR1_DANRE^SFR1_DANRE^Q:264-524,H:119-199^33.33%ID^E:2e-08^RecName:
LOC113816070	LOW_QUALITY_PROTEIN:_neural-cadherin-like,_partial	-3.61775	CADE_DROME^CADE_DROME^Q:13-1668,H:969-1488^30.48%ID^E:9e-45^RecName:
LOC113806691	PQ-loop_repeat-containing_protein_1-like_isoform_X1	-3.61758	PQLC1_BOVIN^PQLC1_BOVIN^Q:432-1109,H:4-235^53.22%ID^E:2e-73^RecName:
LOC113809405	vacuolar_protein_sorting-associated_protein_54-like	-3.61441	VPS54_DROME^VPS54_DROME^Q:161-460,H:821-921^43.56%ID^E:9e-19^RecName:
LOC113819878	ceramide_synthase_6-like	-3.61372	CERS6_HUMAN^CERS6_HUMAN^Q:44-1015,H:6-325^33.95%ID^E:5e-54^RecName:
LOC113806880	protein_argonaute-3-like,_partial	-3.61082	AGO2_RAT^AGO2_RAT^Q:97-807,H:8-219^29.75%ID^E:6e-13^RecName:
LOC113812239	LOW_QUALITY_PROTEIN:_oxidoreductase_HTATIP2-like	-3.60954	HTAI2_HUMAN^HTAI2_HUMAN^Q:101-739,H:22-234^47.95%ID^E:2e-53^RecName:
LOC113815935	WASH_complex_subunit_4-like	-3.60736	WASC4_MOUSE^WASC4_MOUSE^Q:2-1102,H:773-1141^64.77%ID^E:2e-149^.^.
LOC113807690	cytochrome_P450_2L1-like	-3.60419	CP2L1_PANAR^CP2L1_PANAR^Q:237-1655,H:19-491^51.27%ID^E:0^RecName:
LOC113813928	sodium_bicarbonate_transporter-like_protein_11	-3.60011	S4A11_HUMAN^S4A11_HUMAN^Q:83-1990,H:258-890^50.46%ID^E:3e-178^RecName:
LOC113805011	LOW_QUALITY_PROTEIN:_serine/threonine-protein_kinase_PLK1-like	-3.59713	PLK1_XENTR^PLK1_XENTR^Q:196-1866,H:49-584^62.75%ID^E:0^RecName:
LOC113805080	DEP_domain-containing_protein_1B-like,_partial	-3.5895	DEP1A_DANRE^DEP1A_DANRE^Q:132-479,H:1-115^50.86%ID^E:8e-32^RecName:
LOC113800547	epidermal_retinol_dehydrogenase_2-like_isoform_X2	-3.58941	RDHE2_HUMAN^RDHE2_HUMAN^Q:92-940,H:17-305^37.8%ID^E:7e-55^RecName:
LOC113813438	aldehyde_dehydrogenase,_mitochondrial-like	-3.5749	ALDH2_RAT^ALDH2_RAT^Q:85-1653,H:1-519^68.45%ID^E:0^RecName:
LOC113817842	ERI1_exoribonuclease_3-like	-3.57481	ERI3_BOVIN^ERI3_BOVIN^Q:26-364,H:163-277^53.91%ID^E:2e-32^RecName:
LOC113818957	maternal_embryonic_leucine_zipper_kinase-like	-3.57192	MELK_XENLA^MELK_XENLA^Q:186-1190,H:3-334^64.78%ID^E:7e-134^RecName:
LOC113803798	regulator_of_microtubule_dynamics_protein_1-like	-3.57108	RMD1_BOVIN^RMD1_BOVIN^Q:392-1021,H:103-313^49.76%ID^E:4e-55^RecName:
LOC113809503	flavin-containing_monooxygenase_FMO_GS-OX5-like_isoform_X1	-3.56474	GSOX5_ARATH^GSOX5_ARATH^Q:247-1335,H:29-403^37.27%ID^E:2e-68^RecName:
LOC113803463	N-acetylated-alpha-linked_acidic_dipeptidase_2-like	-3.55702	NALD2_MOUSE^NALD2_MOUSE^Q:289-2337,H:53-740^40.11%ID^E:3e-169^RecName:
LOC113806153	uncharacterized_protein_LOC113806153	-3.55696	RN224_MOUSE^RN224_MOUSE^Q:63-272,H:22-96^38.67%ID^E:1e-07^RecName:
LOC113819891	homeobox_protein_prospero-like_isoform_X1	-3.5458	PROS_DROME^PROS_DROME^Q:2038-2574,H:1497-1703^64.9%ID^E:4e-79^RecName:
LOC113809568	rho_guanine_nucleotide_exchange_factor_18-like	-3.5417	ARHGI_MOUSE^ARHGI_MOUSE^Q:61-1515,H:667-1153^30.04%ID^E:2e-29^RecName:
LOC113820084	kinetochore_protein_Spc24-like	-3.53853	SPC24_XENLA^SPC24_XENLA^Q:419-859,H:52-198^25.81%ID^E:8e-07^RecName:
LOC113802749	dynein_beta_chain,_ciliary-like	-3.53538	DYHC_TRIGR^DYHC_TRIGR^Q:1-6867,H:1975-4261^70.12%ID^E:0^RecName:
LOC113807444	integrin_alpha-5-like	-3.5108	ITA5_HUMAN^ITA5_HUMAN^Q:57-1628,H:321-857^26.87%ID^E:7e-30^RecName:
LOC113800374	adenosine_kinase_2-like	-3.50805	ADK1_ARATH^ADK1_ARATH^Q:2-1003,H:7-338^58.38%ID^E:5e-141^RecName:
LOC113805906	epidermal_retinol_dehydrogenase_2-like_isoform_X2	-3.50501	RDHE2_HUMAN^RDHE2_HUMAN^Q:199-1044,H:12-293^34.28%ID^E:3e-47^RecName:
LOC113800245	alpha-(1,6)-fucosyltransferase-like_isoform_X1	-3.49667	FUT8_CANLF^FUT8_CANLF^Q:409-1788,H:113-570^37.82%ID^E:1e-106^RecName:
LOC113817185	LOW_QUALITY_PROTEIN:_cytosolic_non-specific_dipeptidase-like	-3.4941	CNDP2_HUMAN^CNDP2_HUMAN^Q:1-1395,H:7-472^68.09%ID^E:0^RecName:
LOC113811985	enoyl-CoA_hydratase_domain-containing_protein_3,_mitochondrial-like_isoform_X1	-3.48268	ECHD3_XENLA^ECHD3_XENLA^Q:77-919,H:14-294^51.23%ID^E:1e-97^RecName:
LOC113803468	S-methyl-5\'-thioadenosine_phosphorylase-like	-3.47729	MTAP_XENTR^MTAP_XENTR^Q:2-349,H:165-280^63.79%ID^E:1e-46^RecName:
LOC113809289	polycystin-2-like	-3.47466	PKD2_BOVIN^PKD2_BOVIN^Q:184-2223,H:235-921^53.74%ID^E:0^RecName:
LOC113805135	gamma-butyrobetaine_dioxygenase-like_isoform_X1	-3.47388	BODG_RAT^BODG_RAT^Q:337-1449,H:16-383^39.68%ID^E:7e-86^RecName:
LOC113819666	alanine--glyoxylate_aminotransferase_2,_mitochondrial-like	-3.46902	AGT2_BOVIN^AGT2_BOVIN^Q:156-1559,H:47-514^56.26%ID^E:0^RecName:
LOC113815892	uncharacterized_protein_LOC113815892	-3.46813	SPOP_DANRE^SPOP_DANRE^Q:1384-1734,H:240-357^31.36%ID^E:4e-10^RecName:
LOC113806111	beta-glucuronidase-like,_partial	-3.46758	BGLR_CHLAE^BGLR_CHLAE^Q:1-402,H:459-591^45.52%ID^E:5e-32^RecName:
LOC113809213	V-type_proton_ATPase_subunit_D_1-like	-3.46652	VATD1_DROME^VATD1_DROME^Q:48-584,H:1-178^77.65%ID^E:2e-94^RecName:
LOC113806505	lipid_droplet-associated_hydrolase-like_isoform_X1	-3.46467	LDAH_CHICK^LDAH_CHICK^Q:384-1190,H:43-317^35.61%ID^E:2e-57^RecName:
LOC113817342	pyrimidodiazepine_synthase-like	-3.45894	SEPIA_DROME^SEPIA_DROME^Q:3-239,H:165-238^40.51%ID^E:3e-10^RecName:
LOC113812649	uncharacterized_protein_LOC113812649	-3.45572	LINT_DROME^LINT_DROME^Q:1108-1440,H:1502-1614^38.05%ID^E:8e-13^.^.
LOC113803094	zinc_finger_protein_Gfi-1b-like	-3.45383	GFI1B_MOUSE^GFI1B_MOUSE^Q:606-1118,H:159-325^64.91%ID^E:1e-53^RecName:
LOC113809087	glutathione_synthetase-like	-3.44814	GSHB_SOLLC^GSHB_SOLLC^Q:570-824,H:462-545^50.59%ID^E:3e-18^RecName:
LOC113811632	ketohexokinase-like	-3.44713	KHK_HUMAN^KHK_HUMAN^Q:11-493,H:135-295^41.61%ID^E:2e-35^RecName:
LOC113800489	trichohyalin-like,_partial	-3.44352	ANK2_HUMAN^ANK2_HUMAN^Q:333-629,H:369-466^43.43%ID^E:2e-21^RecName:
LOC113812473	kinesin-like_protein_KIF18A,_partial	-3.44165	KI18B_CHICK^KI18B_CHICK^Q:326-952,H:25-230^53.74%ID^E:2e-69^RecName:
LOC113812593	cell_division_cycle-associated_protein_7-like	-3.4386	CDA7L_HUMAN^CDA7L_HUMAN^Q:784-1152,H:326-448^69.11%ID^E:1e-51^RecName:
LOC113807546	LOW_QUALITY_PROTEIN:_enoyl-CoA_delta_isomerase_2,_mitochondrial-like	-3.40845	ECI2_HUMAN^ECI2_HUMAN^Q:219-1280,H:36-391^53.78%ID^E:2e-128^RecName:
LOC113810566	cytochrome_P450_4C1-like_isoform_X2	-3.40637	CP4C3_DROME^CP4C3_DROME^Q:525-1955,H:47-534^54.1%ID^E:2e-177^RecName:
LOC113801114	N-acetylgalactosaminyltransferase_6-like	-3.40453	GLT10_HUMAN^GLT10_HUMAN^Q:31-900,H:66-353^55.29%ID^E:1e-90^RecName:
LOC113816342	tetraspanin-13-like_isoform_X2	-3.3987	TSN31_MOUSE^TSN31_MOUSE^Q:98-799,H:2-210^44.44%ID^E:5e-59^RecName:
LOC113813578	ketohexokinase-like_isoform_X3	-3.39493	KHK_RAT^KHK_RAT^Q:294-704,H:3-139^50.36%ID^E:1e-41^RecName:
LOC113819550	putative_polypeptide_N-acetylgalactosaminyltransferase_9_isoform_X7	-3.3793	GALT9_DROME^GALT9_DROME^Q:594-2135,H:135-649^70.1%ID^E:0^RecName:
LOC113804158	threonine_synthase-like_2	-3.35493	THNS2_XENLA^THNS2_XENLA^Q:7-747,H:23-270^58.47%ID^E:6e-101^RecName:
LOC113810598	V-type_proton_ATPase_subunit_F-like	-3.34822	VATF_AEDAE^VATF_AEDAE^Q:1-315,H:19-122^78.1%ID^E:4e-48^RecName:
LOC113818784	palmitoyltransferase_ZDHHC22-like_isoform_X1	-3.34409	ZDH22_RAT^ZDH22_RAT^Q:374-1006,H:14-249^28.69%ID^E:6e-15^RecName:
LOC113818099	peroxisomal_multifunctional_enzyme_type_2-like_isoform_X2	-3.3346	DHB4_HUMAN^DHB4_HUMAN^Q:72-2255,H:1-736^54.72%ID^E:0^RecName:
LOC113800437	acyl-CoA-binding_protein-like	-3.3325	ACBP_PELRI^ACBP_PELRI^Q:141-404,H:1-88^69.32%ID^E:3e-36^RecName:
LOC113805721	integrin_beta-PS-like	-3.32834	ITBX_DROME^ITBX_DROME^Q:375-1478,H:153-499^39.95%ID^E:4e-89^RecName:
LOC113801967	protein_LZIC-like	-3.32757	LZIC_HUMAN^LZIC_HUMAN^Q:94-636,H:1-181^62.43%ID^E:4e-59^RecName:
LOC113802736	protein_seele-like	-3.32441	SEELE_DROME^SEELE_DROME^Q:100-492,H:22-152^39.69%ID^E:2e-27^.^.
LOC113803452	adenosine_deaminase-like_protein	-3.32386	ADAL_DANRE^ADAL_DANRE^Q:123-1154,H:1-338^43.93%ID^E:3e-86^RecName:
LOC113809896	zinc_finger_CCHC_domain-containing_protein_24-like	-3.31565	ZCH24_MOUSE^ZCH24_MOUSE^Q:199-432,H:158-237^46.25%ID^E:4e-18^RecName:
LOC113805137	mycophenolic_acid_acyl-glucuronide_esterase,_mitochondrial-like	-3.3047	ABHDA_RAT^ABHDA_RAT^Q:441-581,H:57-102^42.55%ID^E:1e-05^RecName:
LOC113820597	triple_QxxK/R_motif-containing_protein-like	-3.2967	TRIQK_DANRE^TRIQK_DANRE^Q:154-324,H:1-57^42.11%ID^E:6e-05^RecName:
LOC113806451	solute_carrier_family_22_member_1-like	-3.29245	OCT1_CAEEL^OCT1_CAEEL^Q:24-659,H:332-543^31.6%ID^E:2e-30^RecName:
LOC113801636	glutamate_receptor_ionotropic,_delta-2-like	-3.28918	GRID1_HUMAN^GRID1_HUMAN^Q:562-1557,H:491-841^22.34%ID^E:2e-13^RecName:
LOC113809404	transcription_factor_E2F7-like	-3.28614	E2F8_HUMAN^E2F8_HUMAN^Q:1103-1747,H:109-355^37.75%ID^E:5e-40^RecName:
LOC113819377	uncharacterized_protein_LOC113819377	-3.2839	NAL10_MOUSE^NAL10_MOUSE^Q:1064-1597,H:164-355^27.36%ID^E:1e-09^RecName:
LOC113805852	syntaxin-12-like	-3.27068	STX12_PONAB^STX12_PONAB^Q:417-1106,H:13-252^29.48%ID^E:6e-23^RecName:
LOC113817434	betaine--homocysteine_S-methyltransferase_1-like	-3.26989	BHMT1_XENLA^BHMT1_XENLA^Q:127-1275,H:2-386^70.13%ID^E:0^RecName:
LOC113816418	LOW_QUALITY_PROTEIN:_elongation_of_very_long_chain_fatty_acids_protein_6-like	-3.26119	ELOV6_CHICK^ELOV6_CHICK^Q:182-1048,H:1-260^47.4%ID^E:3e-78^RecName:
LOC113804702	LOW_QUALITY_PROTEIN:_1,5-anhydro-D-fructose_reductase-like	-3.25957	AKCL2_PIG^AKCL2_PIG^Q:93-1019,H:3-301^43.27%ID^E:7e-72^RecName:
LOC113817392	protein_Mpv17-like	-3.25789	MPV17_DANRE^MPV17_DANRE^Q:112-636,H:1-175^45.14%ID^E:7e-49^RecName:
LOC113802321	feline_leukemia_virus_subgroup_C_receptor-related_protein_1-like	-3.24102	FLVC1_FELCA^FLVC1_FELCA^Q:377-688,H:68-171^46.3%ID^E:3e-22^RecName:
LOC113804153	threonine_synthase-like_2	-3.23556	THNS2_RAT^THNS2_RAT^Q:51-347,H:369-473^41.9%ID^E:2e-18^RecName:
LOC113819894	glutathione_peroxidase_2-like	-3.23067	GPX2_SAPAP^GPX2_SAPAP^Q:21-533,H:18-188^56.14%ID^E:1e-65^RecName:
LOC113805876	sphingosine_kinase_2-like	-3.22744	SPHK1_RAT^SPHK1_RAT^Q:421-1047,H:11-220^41.23%ID^E:3e-40^RecName:
LOC113803960	uncharacterized_protein_LOC113803960	-3.22294	SPEB_CHICK^SPEB_CHICK^Q:281-1219,H:26-338^63.26%ID^E:1e-143^RecName:
LOC113812764	dihydropyrimidine_dehydrogenase	-3.21264	DPYD_DANRE^DPYD_DANRE^Q:1-3009,H:14-1019^70.8%ID^E:0^RecName:
LOC113805811	UDP-galactose_transporter_senju-like	-3.211	SENJU_DROME^SENJU_DROME^Q:133-1200,H:4-382^54.35%ID^E:3e-114^.^.
LOC113812466	cytoplasmic_phosphatidylinositol_transfer_protein_1-like	-3.20527	PITC1_DROME^PITC1_DROME^Q:426-1181,H:3-254^66.27%ID^E:8e-111^RecName:
LOC113813469	sn1-specific_diacylglycerol_lipase_beta-like_isoform_X1	-3.20451	DGLB_HUMAN^DGLB_HUMAN^Q:45-2042,H:1-657^33%ID^E:7e-98^RecName:
LOC113804713	probable_E3_ubiquitin-protein_ligase_DTX2_isoform_X1	-3.20212	DTX2_HUMAN^DTX2_HUMAN^Q:288-995,H:385-620^48.56%ID^E:4e-61^RecName:
LOC113803183	peroxiredoxin-2-like	-3.20013	PRDX4_MOUSE^PRDX4_MOUSE^Q:169-834,H:51-274^75.89%ID^E:2e-121^RecName:
LOC113816158	galactoside_2-alpha-L-fucosyltransferase_3-like_isoform_X2	-3.19977	SEC1_MOUSE^SEC1_MOUSE^Q:136-783,H:77-312^31.62%ID^E:3e-30^RecName:
LOC113804403	dual_specificity_protein_kinase_TTK-like	-3.18959	TTK_DANRE^TTK_DANRE^Q:1609-2508,H:646-952^43.93%ID^E:5e-69^RecName:
LOC113807811	uncharacterized_protein_LOC113807811	-3.17448	PLPL2_MOUSE^PLPL2_MOUSE^Q:163-1023,H:95-385^37.33%ID^E:2e-53^RecName:
LOC113807954	LOW_QUALITY_PROTEIN:_glutenin,_high_molecular_weight_subunit_PW212-like	-3.17298	TES_MONDO^TES_MONDO^Q:107-787,H:2-226^34.73%ID^E:6e-24^RecName:
LOC113803988	pyridoxal_kinase-like_isoform_X1	-3.16629	PDXK_BOVIN^PDXK_BOVIN^Q:123-671,H:6-192^63.64%ID^E:4e-79^RecName:
LOC113811727	uncharacterized_protein_LOC113811727	-3.16261	CHSTC_XENLA^CHSTC_XENLA^Q:1135-1467,H:305-413^27.43%ID^E:4e-09^RecName:
LOC113812411	hemocyanin_D_chain-like	-3.15314	HCYD_APHSP^HCYD_APHSP^Q:67-507,H:404-561^31.61%ID^E:2e-19^RecName:
LOC113801937	WW_domain-binding_protein_2-like	-3.15111	WBP2_HUMAN^WBP2_HUMAN^Q:102-500,H:1-135^54.41%ID^E:3e-38^RecName:
LOC113808210	abhydrolase_domain-containing_protein_2-like	-3.14788	ABHD2_DROME^ABHD2_DROME^Q:2-913,H:53-387^45.1%ID^E:3e-91^RecName:
LOC113805722	integrin_beta_pat-3-like	-3.14356	ITBX_DROME^ITBX_DROME^Q:428-955,H:153-336^47.83%ID^E:2e-55^RecName:
LOC113820168	achaete-scute_complex_protein_T5-like	-3.13298	ASL1B_DANRE^ASL1B_DANRE^Q:162-590,H:34-180^45.39%ID^E:5e-20^RecName:
LOC113806121	LOW_QUALITY_PROTEIN:_alkyldihydroxyacetonephosphate_synthase,_peroxisomal-like	-3.13105	ADAS_HUMAN^ADAS_HUMAN^Q:292-1845,H:82-599^59.66%ID^E:0^RecName:
LOC113805241	exonuclease_3\'-5\'_domain-containing_protein_2-like	-3.12856	EXD2_MOUSE^EXD2_MOUSE^Q:620-2185,H:107-640^39.67%ID^E:2e-119^RecName:
LOC113811163	nucleolar_protein_dao-5-like	-3.1223	NSAPC_XENLA^NSAPC_XENLA^Q:112-261,H:180-233^42.59%ID^E:2e-06^RecName:
LOC113814159	uncharacterized_protein_LOC113814159	-3.12179	CCDCX_ANOGA^CCDCX_ANOGA^Q:967-1293,H:120-228^81.65%ID^E:6e-49^RecName:
LOC113803105	kinesin-like_protein_Klp61F	-3.1192	KL61_DROME^KL61_DROME^Q:120-2960,H:10-959^39.72%ID^E:0^RecName:
LOC113809629	transmembrane_protein_258-like	-3.11667	TM258_MOUSE^TM258_MOUSE^Q:83-313,H:3-79^79.22%ID^E:8e-39^RecName:
LOC113809987	protein_NipSnap_homolog_3B-like	-3.11402	NPS3A_PONAB^NPS3A_PONAB^Q:252-560,H:37-140^39.42%ID^E:9e-21^RecName:
LOC113804560	trafficking_protein_particle_complex_subunit_6B-like	-3.11373	TPC6B_HUMAN^TPC6B_HUMAN^Q:316-639,H:50-157^66.67%ID^E:6e-53^RecName:
LOC113803267	putative_transferase_CAF17_homolog,_mitochondrial	-3.11045	CAF17_DANRE^CAF17_DANRE^Q:144-1205,H:18-348^35.42%ID^E:1e-59^RecName:
LOC113800464	glutamate--cysteine_ligase_regulatory_subunit-like	-3.10933	GSH0_RAT^GSH0_RAT^Q:1-273,H:181-273^42.11%ID^E:7e-14^RecName:
LOC113813186	intraflagellar_transport_protein_27_homolog	-3.10471	IFT27_BOVIN^IFT27_BOVIN^Q:153-698,H:4-185^37.36%ID^E:2e-38^RecName:
LOC113813620	uncharacterized_protein_LOC113813620	-3.10373	FMNR_SCHPO^FMNR_SCHPO^Q:111-551,H:8-153^31.37%ID^E:2e-08^RecName:
LOC113817851	peroxisomal_sarcosine_oxidase-like	-3.10108	SOX_MOUSE^SOX_MOUSE^Q:2-862,H:82-374^34.77%ID^E:3e-39^RecName:
LOC113807281	LOW_QUALITY_PROTEIN:_probable_sulfite_oxidase,_mitochondrial,_partial	-3.09961	SUOX_DROME^SUOX_DROME^Q:76-1473,H:105-572^59.83%ID^E:0^RecName:
LOC113819198	1-acyl-sn-glycerol-3-phosphate_acyltransferase_epsilon-like	-3.09692	PLCE_MOUSE^PLCE_MOUSE^Q:19-543,H:5-177^49.43%ID^E:3e-50^RecName:
LOC113816450	LOW_QUALITY_PROTEIN:_methylcrotonoyl-CoA_carboxylase_beta_chain,_mitochondrial-like	-3.08378	MCCB_MOUSE^MCCB_MOUSE^Q:97-1710,H:20-563^74.45%ID^E:0^RecName:
LOC113805705	alkylglycerol_monooxygenase-like	-3.07464	ALKMO_XENTR^ALKMO_XENTR^Q:87-443,H:291-409^32.5%ID^E:2e-11^RecName:
LOC113806872	elongation_of_very_long_chain_fatty_acids_protein_7-like_isoform_X1	-3.07379	ELVL1_AEDAE^ELVL1_AEDAE^Q:692-1423,H:20-262^53.47%ID^E:3e-75^RecName:
LOC113807970	glia_maturation_factor_beta-like	-3.06661	GMFB_RAT^GMFB_RAT^Q:75-317,H:58-138^44.44%ID^E:1e-22^RecName:
LOC113802246	sodium-dependent_phosphate_transport_protein_2B-like	-3.05814	NPT2B_RAT^NPT2B_RAT^Q:123-1718,H:67-613^53.64%ID^E:6e-139^RecName:
LOC113810632	insulin-like_receptor	-3.05418	INSR_AEDAE^INSR_AEDAE^Q:380-1300,H:1024-1333^40.19%ID^E:2e-59^RecName:
LOC113818305	cyclin-dependent_kinase_1-like	-3.05265	CDK1_CARAU^CDK1_CARAU^Q:110-1006,H:1-299^75.59%ID^E:5e-168^RecName:
LOC113808228	small_RNA_2\'-O-methyltransferase-like	-3.0496	HENMT_XENTR^HENMT_XENTR^Q:182-844,H:6-224^38.22%ID^E:2e-34^RecName:
LOC113802359	protein_MIS12_homolog	-3.04893	MIS12_CHICK^MIS12_CHICK^Q:62-571,H:8-185^28.26%ID^E:9e-09^RecName:
LOC113801175	receptor-type_tyrosine-protein_phosphatase_S-like	-3.04165	PTPRS_CHICK^PTPRS_CHICK^Q:263-2140,H:923-1510^24.24%ID^E:2e-39^.^.
LOC113803404	uncharacterized_protein_LOC113803404	-3.04046	SPC25_MOUSE^SPC25_MOUSE^Q:341-730,H:90-220^30.53%ID^E:4e-13^RecName:
LOC113810149	mitochondrial_glutamate_carrier_1-like	-3.03759	GHC1_HUMAN^GHC1_HUMAN^Q:2-613,H:100-316^55.25%ID^E:2e-58^RecName:
LOC113820806	coiled-coil_domain-containing_protein_22_homolog	-3.03407	CCD22_NEMVE^CCD22_NEMVE^Q:98-1882,H:1-638^31.25%ID^E:1e-98^RecName:
LOC113811453	myosin-IB-like	-3.0287	MYO1C_DANRE^MYO1C_DANRE^Q:3-554,H:848-1020^37.1%ID^E:9e-25^RecName:
LOC113819893	glutathione_peroxidase_2-like	-3.02419	GPX2_SAPAP^GPX2_SAPAP^Q:98-643,H:5-186^61.54%ID^E:2e-77^RecName:
LOC113802630	prenylcysteine_oxidase_1-like	-3.01427	PCYOX_HUMAN^PCYOX_HUMAN^Q:27-1352,H:47-485^37.36%ID^E:2e-85^RecName:
LOC113806816	uncharacterized_protein_LOC113806816	-3.01184	ESPL1_MOUSE^ESPL1_MOUSE^Q:1667-2404,H:541-780^24.41%ID^E:2e-06^RecName:
LOC113805077	DEP_domain-containing_protein_1A-like	-3.009	DEP1B_MOUSE^DEP1B_MOUSE^Q:1325-1774,H:336-493^45.62%ID^E:3e-23^RecName:
LOC113802459	glycolipid_transfer_protein-like	-3.00895	GLTP_PANTR^GLTP_PANTR^Q:98-664,H:15-209^35.38%ID^E:2e-29^RecName:
LOC113812219	C-type_lectin_domain_family_4_member_G-like_isoform_X1	-3.00752	ASGR2_RAT^ASGR2_RAT^Q:766-1191,H:149-293^25.97%ID^E:6e-05^RecName:
LOC113800219	TCDD-inducible_poly	-3.00443	PAR12_MOUSE^PAR12_MOUSE^Q:1145-2341,H:284-685^23.89%ID^E:1e-20^RecName:
LOC113820076	myelin_regulatory_factor-like	-3.00349	MYRF_MOUSE^MYRF_MOUSE^Q:1069-2442,H:337-793^55.34%ID^E:1e-159^.^.
LOC113815109	sphingomyelin_phosphodiesterase_5-like	-3.00299	NSMA5_DANRE^NSMA5_DANRE^Q:510-1448,H:228-536^30.56%ID^E:5e-38^.^.
LOC113805106	lysosomal_Pro-X_carboxypeptidase-like	-2.99603	PCP_PONAB^PCP_PONAB^Q:119-1447,H:47-488^54.63%ID^E:0^RecName:
LOC113805680	maltase_A3-like	-2.99414	MAL3_DROME^MAL3_DROME^Q:130-1620,H:23-528^46.78%ID^E:9e-151^RecName:
LOC113809547	2-hydroxyacyl-CoA_lyase_1-like	-2.98852	HACL1_HUMAN^HACL1_HUMAN^Q:1-819,H:304-578^54.18%ID^E:4e-90^RecName:
LOC113812953	putative_helicase_mov-10-B.1	-2.98823	M10B1_DANRE^M10B1_DANRE^Q:468-2720,H:188-940^43.48%ID^E:0^RecName:
LOC113803127	uncharacterized_protein_LOC113803127	-2.98734	TSTD3_MOUSE^TSTD3_MOUSE^Q:1171-1518,H:31-145^36.21%ID^E:9e-16^RecName:
LOC113820858	LOW_QUALITY_PROTEIN:_myosin-IB-like	-2.98528	MY61F_DROME^MY61F_DROME^Q:271-2277,H:184-854^60.48%ID^E:0^RecName:
LOC113803329	uncharacterized_protein_LOC113803329_isoform_X1	-2.97841	UNC89_CAEEL^UNC89_CAEEL^Q:907-1509,H:5383-5577^27.8%ID^E:5e-12^RecName:
LOC113803163	LOW_QUALITY_PROTEIN:_acetolactate_synthase-like_protein	-2.97106	ILVBL_DANRE^ILVBL_DANRE^Q:318-2117,H:17-621^67%ID^E:0^RecName:
LOC113808891	phosphatidylserine_decarboxylase_proenzyme,_mitochondrial-like_isoform_X1	-2.96257	PISD_PONAB^PISD_PONAB^Q:282-1307,H:64-406^49.13%ID^E:1e-104^RecName:
LOC113816155	sorbitol_dehydrogenase-like_isoform_X1	-2.9611	DHSO_CHICK^DHSO_CHICK^Q:126-878,H:32-281^48.61%ID^E:2e-73^RecName:
LOC113812912	pyroglutamyl-peptidase_1-like	-2.95741	PGPI_MOUSE^PGPI_MOUSE^Q:108-641,H:5-179^46.63%ID^E:1e-42^RecName:
LOC113810186	sorting_nexin-2-like_isoform_X12	-2.9544	SNX2_MOUSE^SNX2_MOUSE^Q:633-1817,H:127-519^57.68%ID^E:7e-139^RecName:
LOC113818004	uncharacterized_protein_LOC113818004_isoform_X1	-2.9538	FAS3_DROME^FAS3_DROME^Q:399-1304,H:30-334^27.24%ID^E:1e-21^RecName:
LOC113815239	multiple_epidermal_growth_factor-like_domains_protein_8	-2.95174	MEGF8_RAT^MEGF8_RAT^Q:648-9317,H:30-2733^34.27%ID^E:0^RecName:
LOC113808737	uncharacterized_protein_LOC113808737	-2.94945	CIP2A_HUMAN^CIP2A_HUMAN^Q:52-2442,H:52-896^22.62%ID^E:1e-24^RecName:
LOC113814085	trehalase-like	-2.9468	TREA_DROME^TREA_DROME^Q:23-670,H:51-268^58.26%ID^E:6e-83^RecName:
LOC113806065	ethanolamine_kinase_1-like	-2.94014	EKI1_MOUSE^EKI1_MOUSE^Q:72-1103,H:14-363^41.71%ID^E:5e-92^RecName:
LOC113801193	poly(A)_RNA_polymerase_gld-2_homolog_B-like	-2.936	GLD2A_DROME^GLD2A_DROME^Q:1872-2849,H:932-1259^47.88%ID^E:1e-84^RecName:
LOC113816839	delta(24)-sterol_reductase-like	-2.92818	DHC24_MOUSE^DHC24_MOUSE^Q:2-1456,H:32-515^59.79%ID^E:0^RecName:
LOC113812919	uncharacterized_protein_LOC113812919	-2.92765	HPS4_HUMAN^HPS4_HUMAN^Q:212-547,H:153-268^28.57%ID^E:0.0005^RecName:
LOC113807872	LOW_QUALITY_PROTEIN:_CSC1-like_protein_2	-2.92483	CSCL2_HUMAN^CSCL2_HUMAN^Q:304-2721,H:38-831^36.48%ID^E:4e-147^RecName:
LOC113813054	adenine_phosphoribosyltransferase-like	-2.92143	APT_DROPS^APT_DROPS^Q:254-784,H:5-181^51.98%ID^E:7e-52^RecName:
LOC113813125	uncharacterized_protein_DDB_G0290685-like_isoform_X2	-2.92132	TRI32_MOUSE^TRI32_MOUSE^Q:1972-2391,H:15-145^33.8%ID^E:1e-13^RecName:
LOC113805399	WW_domain-binding_protein_2-like	-2.91736	WBP2_HUMAN^WBP2_HUMAN^Q:76-474,H:1-135^54.41%ID^E:5e-36^RecName:
LOC113813241	PQ-loop_repeat-containing_protein_3-like	-2.91462	PQLC3_MOUSE^PQLC3_MOUSE^Q:78-680,H:4-200^38.31%ID^E:4e-35^RecName:
LOC113817046	Na(+)/H(+)_exchange_regulatory_cofactor_NHE-RF1-like_isoform_X1	-2.89628	NHRF1_RABIT^NHRF1_RABIT^Q:179-502,H:3-108^52.78%ID^E:4e-26^RecName:
LOC113819336	E3_ubiquitin-protein_ligase_RNF34-like_isoform_X2	-2.89377	RFFL_RAT^RFFL_RAT^Q:1261-1617,H:233-362^51.54%ID^E:4e-32^RecName:
LOC113808586	transmembrane_protein_199-like_isoform_X1	-2.8937	TM199_PONAB^TM199_PONAB^Q:626-886,H:37-123^33.33%ID^E:2e-08^RecName:
LOC113813435	kinesin-like_protein_KIF20B_isoform_X2	-2.89318	KI20A_HUMAN^KI20A_HUMAN^Q:133-1500,H:54-508^44.61%ID^E:6e-100^RecName:
LOC113811884	putative_polypeptide_N-acetylgalactosaminyltransferase_10	-2.89056	GLT10_CAEBR^GLT10_CAEBR^Q:37-1806,H:13-617^51.07%ID^E:0^RecName:
LOC113816009	cytoplasmic_aconitate_hydratase-like	-2.88684	ACOC_BOVIN^ACOC_BOVIN^Q:158-559,H:3-134^68.66%ID^E:3e-55^RecName:
LOC113816547	LOW_QUALITY_PROTEIN:_elongation_of_very_long_chain_fatty_acids_protein_6-like	-2.87542	ELOV6_CHICK^ELOV6_CHICK^Q:204-1061,H:1-260^45.3%ID^E:9e-69^RecName:
LOC113802639	kinesin-like_protein_Klp68D	-2.87076	KIF4B_HUMAN^KIF4B_HUMAN^Q:179-1165,H:10-342^42.86%ID^E:1e-72^RecName:
LOC113809427	hydroxyproline_dehydrogenase-like	-2.87046	HYPDH_XENLA^HYPDH_XENLA^Q:437-1675,H:50-446^37.2%ID^E:2e-75^.^.
LOC113804444	anillin-like	-2.86937	ANLN_DROME^ANLN_DROME^Q:286-705,H:874-1008^30.5%ID^E:2e-16^RecName:
LOC113806152	platelet-derived_growth_factor_receptor_beta-like_isoform_X2	-2.86695	PGFRB_MOUSE^PGFRB_MOUSE^Q:425-1789,H:40-456^22.39%ID^E:4e-17^RecName:
LOC113807991	CDGSH_iron-sulfur_domain-containing_protein_2_homolog_A-like	-2.86451	CISD2_DROSI^CISD2_DROSI^Q:307-579,H:31-129^43.43%ID^E:3e-23^RecName:
LOC113800857	FAD-dependent_oxidoreductase_domain-containing_protein_1-like	-2.85806	FXRD1_HUMAN^FXRD1_HUMAN^Q:46-642,H:287-486^55.72%ID^E:6e-59^RecName:
LOC113813430	transaldolase-like	-2.8569	TALDO_RAT^TALDO_RAT^Q:92-1051,H:1-320^70%ID^E:2e-160^RecName:
LOC113819927	xaa-Pro_dipeptidase-like	-2.85441	PEPD_MOUSE^PEPD_MOUSE^Q:1-1056,H:132-480^64.49%ID^E:4e-142^RecName:
LOC113802305	uncharacterized_protein_LOC113802305	-2.85362	LITA_LATHA^LITA_LATHA^Q:458-664,H:42-105^40.58%ID^E:5e-05^RecName:
LOC113803371	proclotting_enzyme-like	-2.85023	TRY1_XENLA^TRY1_XENLA^Q:5-106,H:209-242^52.94%ID^E:4e-05^RecName:
LOC113802886	LOW_QUALITY_PROTEIN:_N-acetylgalactosaminyltransferase_6-like	-2.84622	GLT10_CAEBR^GLT10_CAEBR^Q:480-2114,H:65-617^50.18%ID^E:0^RecName:
LOC113817093	4-trimethylaminobutyraldehyde_dehydrogenase-like	-2.84441	AL9A1_MOUSE^AL9A1_MOUSE^Q:152-679,H:5-180^49.43%ID^E:2e-52^RecName:
LOC113808588	vacuolar_protein_sorting-associated_protein_29	-2.8418	VPS29_DANRE^VPS29_DANRE^Q:121-663,H:1-182^84.07%ID^E:4e-98^RecName:
LOC113801314	vacuolar_protein_sorting-associated_protein_54-like	-2.83791	VPS54_HUMAN^VPS54_HUMAN^Q:1-270,H:290-379^53.33%ID^E:2e-21^RecName:
LOC113819387	abnormal_spindle-like_microcephaly-associated_protein_homolog	-2.83528	ASPM_COLGU^ASPM_COLGU^Q:4694-12700,H:656-3475^32.15%ID^E:0^RecName:
LOC113806708	nephrin-like	-2.83525	NPHN_RAT^NPHN_RAT^Q:64-1545,H:571-1054^25.05%ID^E:3e-10^RecName:
LOC113812956	LOW_QUALITY_PROTEIN:_coronin-7-like	-2.83327	CORO7_HUMAN^CORO7_HUMAN^Q:84-1340,H:3-413^40.24%ID^E:1e-87^RecName:
LOC113805627	fork_head_domain_transcription_factor_slp1-like	-2.83238	SLP2_DROME^SLP2_DROME^Q:585-947,H:181-305^81.6%ID^E:1e-63^RecName:
LOC113807959	translocon-associated_protein_subunit_beta-like	-2.82434	SSRB_BOVIN^SSRB_BOVIN^Q:123-662,H:3-181^51.38%ID^E:1e-58^RecName:
LOC113802161	glutamate--cysteine_ligase_catalytic_subunit-like	-2.80862	GSH1_HUMAN^GSH1_HUMAN^Q:83-1909,H:1-620^58.08%ID^E:0^RecName:
LOC113804638	succinate-semialdehyde_dehydrogenase,_mitochondrial-like	-2.80841	SSDH_RAT^SSDH_RAT^Q:122-1636,H:21-523^53.86%ID^E:0^RecName:
LOC113806642	tumor_suppressor_candidate_3-like	-2.80821	TUSC3_MOUSE^TUSC3_MOUSE^Q:238-1137,H:44-344^63.46%ID^E:3e-124^RecName:
LOC113803162	acetolactate_synthase-like_protein	-2.8022	ILVBL_DANRE^ILVBL_DANRE^Q:22-534,H:58-228^78.95%ID^E:3e-89^RecName:
LOC113806957	acyl-coenzyme_A_synthetase_ACSM3,_mitochondrial-like	-2.80147	ACSM3_RAT^ACSM3_RAT^Q:368-1948,H:45-578^48.24%ID^E:1e-177^RecName:
LOC113812681	N-acylneuraminate-9-phosphatase-like	-2.79794	NANP_RAT^NANP_RAT^Q:106-807,H:4-240^37.13%ID^E:6e-40^RecName:
LOC113810042	metaxin-1-like	-2.79242	MTX1_PIG^MTX1_PIG^Q:22-291,H:220-300^32.22%ID^E:6e-05^RecName:
LOC113808527	1-acylglycerol-3-phosphate_O-acyltransferase_Pnpla3-like_isoform_X1	-2.78996	PLPL2_HUMAN^PLPL2_HUMAN^Q:511-1227,H:9-251^40.33%ID^E:9e-44^RecName:
LOC113806582	uncharacterized_protein_LOC113806582	-2.7852	TRPA1_HUMAN^TRPA1_HUMAN^Q:1-933,H:689-991^22.05%ID^E:8e-06^RecName:
LOC113810809	kinesin-like_protein_KIF18A	-2.78513	KI18A_HUMAN^KI18A_HUMAN^Q:16-597,H:232-420^55.56%ID^E:2e-64^RecName:
LOC113802248	LOW_QUALITY_PROTEIN:_sodium-dependent_phosphate_transport_protein_2B-like	-2.78167	NPT2B_RAT^NPT2B_RAT^Q:259-1857,H:67-613^52.27%ID^E:1e-134^RecName:
LOC113806692	tiggy-winkle_hedgehog_protein-like	-2.77419	TWHH_DANRE^TWHH_DANRE^Q:384-1109,H:170-404^27.91%ID^E:5e-16^RecName:
LOC113803689	uncharacterized_protein_PF11_0207-like_isoform_X5	-2.7668	PARP1_BOVIN^PARP1_BOVIN^Q:317-826,H:571-775^26.89%ID^E:2e-09^RecName:
LOC113805646	serine_hydrolase-like_protein	-2.76099	SERHL_DANRE^SERHL_DANRE^Q:1-405,H:16-142^42.22%ID^E:1e-24^RecName:
LOC113800764	LOW_QUALITY_PROTEIN:_28S_ribosomal_protein_S31,_mitochondrial-like	-2.75783	RT31_HUMAN^RT31_HUMAN^Q:1-261,H:301-390^55.43%ID^E:2e-22^RecName:
LOC113800654	mucosa-associated_lymphoid_tissue_lymphoma_translocation_protein_1-like_isoform_X1	-2.75775	NCAM1_MOUSE^NCAM1_MOUSE^Q:477-986,H:206-394^29.23%ID^E:1e-12^RecName:
LOC113811687	trypsin-1-like	-2.75494	HEPS_PONAB^HEPS_PONAB^Q:342-1130,H:122-405^37.32%ID^E:3e-48^RecName:
LOC113805987	uncharacterized_protein_LOC113805987	-2.75404	NAL10_MOUSE^NAL10_MOUSE^Q:845-1378,H:164-355^27.36%ID^E:5e-10^RecName:
LOC113814946	V-type_proton_ATPase_16_kDa_proteolipid_subunit-like	-2.75185	VATL_NEPNO^VATL_NEPNO^Q:135-599,H:6-159^91.61%ID^E:3e-70^RecName:
LOC113818122	endoplasmic_reticulum-Golgi_intermediate_compartment_protein_1-like	-2.74873	ERGI1_DANRE^ERGI1_DANRE^Q:131-994,H:1-290^61.03%ID^E:2e-113^RecName:
LOC113800662	glutathione_S-transferase_1-like	-2.74612	GST1C_ANOGA^GST1C_ANOGA^Q:100-471,H:64-192^40.77%ID^E:1e-26^RecName:
LOC113813304	protein_artemis-like	-2.74112	DCR1C_HUMAN^DCR1C_HUMAN^Q:165-1247,H:1-351^42.62%ID^E:5e-82^RecName:
LOC113819971	C-1-tetrahydrofolate_synthase,_cytoplasmic-like_isoform_X3	-2.73978	C1TC_RAT^C1TC_RAT^Q:127-2916,H:6-935^69.68%ID^E:0^RecName:
LOC113813545	fatty_aldehyde_dehydrogenase-like	-2.73414	AL3A2_MACFA^AL3A2_MACFA^Q:70-1128,H:2-354^53.54%ID^E:9e-126^RecName:
LOC113800376	uncharacterized_protein_LOC113800376	-2.73285	DUS23_MOUSE^DUS23_MOUSE^Q:964-1392,H:5-147^34.27%ID^E:1e-20^RecName:
LOC113800896	LOW_QUALITY_PROTEIN:_wee1-like_protein_kinase_2	-2.73053	WEE1_RAT^WEE1_RAT^Q:324-1976,H:150-646^43.09%ID^E:3e-115^RecName:
LOC113812167	neutral_alpha-glucosidase_AB-like_isoform_X1	-2.72363	GANAB_MOUSE^GANAB_MOUSE^Q:112-2808,H:34-943^49.24%ID^E:0^RecName:
LOC113809513	2-iminobutanoate/2-iminopropanoate_deaminase-like	-2.72172	RIDA_CAPHI^RIDA_CAPHI^Q:107-499,H:2-132^65.65%ID^E:2e-52^.^.
LOC113815957	5-aminolevulinate_synthase,_erythroid-specific,_mitochondrial-like_isoform_X4	-2.71101	HEM1_RAT^HEM1_RAT^Q:171-1886,H:8-628^50.72%ID^E:0^RecName:
LOC113819280	LOW_QUALITY_PROTEIN:_H(+)/Cl(-)_exchange_transporter_7-like	-2.70134	CLCN7_RAT^CLCN7_RAT^Q:406-2583,H:67-798^53.16%ID^E:0^RecName:
LOC113818894	LOW_QUALITY_PROTEIN:_catenin_alpha-like	-2.69935	CTNA_DROME^CTNA_DROME^Q:31-1914,H:290-917^75.99%ID^E:0^RecName:
LOC113813703	microfibril-associated_glycoprotein_4-like	-2.69607	FBCDA_XENLA^FBCDA_XENLA^Q:36-671,H:239-454^43.89%ID^E:2e-47^RecName:
LOC113804791	chitooligosaccharidolytic_beta-N-acetylglucosaminidase-like	-2.69516	HEXC_BOMMO^HEXC_BOMMO^Q:44-1867,H:5-595^45.94%ID^E:6e-176^RecName:
LOC113809013	uncharacterized_protein_LOC113809013	-2.69333	APLP_MANSE^APLP_MANSE^Q:881-2638,H:317-898^21.68%ID^E:7e-21^RecName:
LOC113805512	uncharacterized_protein_LOC113805512	-2.68144	SRFB1_XENTR^SRFB1_XENTR^Q:511-900,H:232-340^41.54%ID^E:1e-14^RecName:
LOC113801053	glucosidase_2_subunit_beta-like_isoform_X3	-2.68141	GLU2B_HUMAN^GLU2B_HUMAN^Q:128-1141,H:14-281^36.87%ID^E:6e-48^RecName:
LOC113816305	transient_receptor_potential_channel_pyrexia-like	-2.67892	PYX_DROME^PYX_DROME^Q:805-3165,H:80-835^37.74%ID^E:4e-142^RecName:
LOC113813246	esterase_CG5412-like	-2.67679	LOVG_DROME^LOVG_DROME^Q:86-688,H:31-243^41.2%ID^E:2e-39^.^.
LOC113810373	dynein_regulatory_complex_subunit_6-like_isoform_X1	-2.67586	FBXL2_BOVIN^FBXL2_BOVIN^Q:784-2031,H:43-397^24.76%ID^E:4e-21^RecName:
LOC113808107	kinetochore-associated_protein_1-like	-2.67362	KNTC1_MOUSE^KNTC1_MOUSE^Q:2747-5539,H:1132-2075^26.92%ID^E:9e-62^RecName:
LOC113818451	acyl-coenzyme_A_oxidase_3,_peroxisomal-like_isoform_X1	-2.66791	ACOX3_ARATH^ACOX3_ARATH^Q:309-2081,H:45-670^34.12%ID^E:4e-102^RecName:
LOC113811736	ethanolaminephosphotransferase_1-like	-2.66505	EPT1_HUMAN^EPT1_HUMAN^Q:89-1249,H:1-382^49.1%ID^E:5e-106^RecName:
LOC113803334	xanthine_dehydrogenase/oxidase-like_isoform_X2	-2.66281	XDH_CHICK^XDH_CHICK^Q:101-4216,H:2-1356^58.74%ID^E:0^RecName:
LOC113820462	aquaporin-3-like	-2.64842	AQP9_HUMAN^AQP9_HUMAN^Q:343-1074,H:38-272^45.02%ID^E:1e-53^RecName:
LOC113807596	xanthine_dehydrogenase/oxidase-like	-2.64334	XDH_CHICK^XDH_CHICK^Q:1-4017,H:19-1356^57.46%ID^E:0^RecName:
LOC113800243	caspase-2-like	-2.64012	CASP8_HUMAN^CASP8_HUMAN^Q:3-257,H:336-431^33.33%ID^E:7e-09^RecName:
LOC113800212	probable_acyl-CoA_dehydrogenase_6	-2.639	IVD_CAEEL^IVD_CAEEL^Q:98-1285,H:2-398^55.16%ID^E:2e-146^RecName:
LOC113818188	uncharacterized_protein_F21D5.5-like_isoform_X1	-2.6322	PNKP_HUMAN^PNKP_HUMAN^Q:262-1395,H:126-503^47.38%ID^E:3e-121^RecName:
LOC113808717	acetyl-CoA_carboxylase-like	-2.62477	ACAC_CHICK^ACAC_CHICK^Q:208-7029,H:97-2319^60.05%ID^E:0^RecName:
LOC113815865	transmembrane_protein_41B-like_isoform_X1	-2.62339	TM41B_XENLA^TM41B_XENLA^Q:639-1415,H:20-278^56.37%ID^E:2e-95^RecName:
LOC113804665	motile_sperm_domain-containing_protein_2-like	-2.61897	MSPD2_MOUSE^MSPD2_MOUSE^Q:17-970,H:138-491^32.4%ID^E:2e-48^RecName:
LOC113805049	kinesin-like_protein_KIF14	-2.61559	KIF14_HUMAN^KIF14_HUMAN^Q:1047-2225,H:355-730^55.84%ID^E:7e-127^RecName:
LOC113813509	centromere-associated_protein_E-like	-2.61556	CENPE_HUMAN^CENPE_HUMAN^Q:122-1390,H:7-424^53.15%ID^E:6e-120^RecName:
LOC113807187	sodium-independent_sulfate_anion_transporter-like	-2.61028	S2611_MOUSE^S2611_MOUSE^Q:202-1839,H:7-544^42.81%ID^E:8e-114^RecName:
LOC113800267	hyphal_wall_protein_2-like	-2.60908	GA2L3_HUMAN^GA2L3_HUMAN^Q:1213-1311,H:253-285^63.64%ID^E:2e-06^RecName:
LOC113820205	acid_ceramidase-like	-2.60049	ASAH1_HETGA^ASAH1_HETGA^Q:169-1260,H:31-395^46.74%ID^E:6e-114^.^.
LOC113813592	uncharacterized_protein_LOC113813592	-2.60048	NAL10_MOUSE^NAL10_MOUSE^Q:1107-1655,H:138-308^30.16%ID^E:2e-11^RecName:
LOC113818487	carnitine_O-acetyltransferase-like_isoform_X2	-2.59543	CACP_COLLI^CACP_COLLI^Q:31-1815,H:32-619^48.07%ID^E:0^RecName:
LOC113818124	phosphotriesterase-related_protein-like	-2.59294	PTER_BOVIN^PTER_BOVIN^Q:200-1243,H:4-348^56.16%ID^E:8e-139^RecName:
LOC113805260	heat_shock_70_kDa_protein_cognate_4-like	-2.59171	HSP7D_MANSE^HSP7D_MANSE^Q:2-1516,H:104-606^80.79%ID^E:0^RecName:
LOC113816358	arrestin_domain-containing_protein_3-like_isoform_X2	-2.58778	ARD17_CAEEL^ARD17_CAEEL^Q:229-1119,H:9-306^30.59%ID^E:4e-43^.^.
LOC113807724	uncharacterized_protein_LOC113807724_isoform_X2	-2.58738	KEG_ARATH^KEG_ARATH^Q:578-715,H:10-57^38.78%ID^E:0.0007^RecName:
LOC113803280	aurora_kinase_A-like_isoform_X1	-2.58282	AURAB_XENLA^AURAB_XENLA^Q:1033-1830,H:127-390^67.67%ID^E:6e-129^RecName:
LOC113819414	glycosylphosphatidylinositol_anchor_attachment_1_protein-like	-2.57755	GPAA1_MOUSE^GPAA1_MOUSE^Q:72-1931,H:1-617^35.64%ID^E:1e-104^RecName:
LOC113814893	receptor-type_tyrosine-protein_phosphatase_S-like	-2.56971	PTPRA_HUMAN^PTPRA_HUMAN^Q:391-1995,H:244-792^31.18%ID^E:1e-71^RecName:
LOC113809072	facilitated_trehalose_transporter_Tret1-like	-2.56969	TRET1_CULQU^TRET1_CULQU^Q:347-1714,H:56-485^28.98%ID^E:5e-63^RecName:
LOC113805901	serine/threonine-protein_kinase_PLK1-like	-2.55593	PLK1_XENTR^PLK1_XENTR^Q:600-1277,H:359-584^66.81%ID^E:2e-103^RecName:
LOC113804521	protein_regulator_of_cytokinesis_1-like	-2.55152	PRC1_MOUSE^PRC1_MOUSE^Q:10-615,H:232-432^40.59%ID^E:3e-40^RecName:
LOC113804944	C-1-tetrahydrofolate_synthase,_cytoplasmic-like_isoform_X1	-2.54564	C1TC_RAT^C1TC_RAT^Q:92-2881,H:6-935^69.68%ID^E:0^RecName:
LOC113803075	aldehyde_dehydrogenase_family_16_member_A1-like	-2.54028	A16A1_MOUSE^A16A1_MOUSE^Q:1470-2462,H:480-802^40.65%ID^E:1e-61^RecName:
LOC113802613	ketosamine-3-kinase-like	-2.53032	KT3K_HUMAN^KT3K_HUMAN^Q:296-1141,H:1-286^47.9%ID^E:6e-91^RecName:
LOC113800036	PRELI_domain-containing_protein_1,_mitochondrial-like	-2.52385	PRLD1_CHICK^PRLD1_CHICK^Q:258-878,H:3-208^43.6%ID^E:2e-48^RecName:
LOC113808752	probable_methylmalonate-semialdehyde_dehydrogenase	-2.51978	MMSA_ANOGA^MMSA_ANOGA^Q:175-1692,H:15-521^75.74%ID^E:0^RecName:
LOC113799947	D-aspartate_oxidase-like	-2.5163	OXDD_BOVIN^OXDD_BOVIN^Q:388-1203,H:26-297^39.27%ID^E:5e-50^RecName:
LOC113810130	cytoplasmic_aconitate_hydratase-like	-2.51364	ACOC_MOUSE^ACOC_MOUSE^Q:860-3154,H:117-889^71.15%ID^E:0^RecName:
LOC113809034	uncharacterized_protein_LOC113809034	-2.51262	GLRX_PSEAE^GLRX_PSEAE^Q:344-565,H:4-77^41.89%ID^E:3e-11^RecName:
LOC113803639	SET_and_MYND_domain-containing_protein_4-like	-2.51026	SMYD4_PONAB^SMYD4_PONAB^Q:466-1878,H:105-627^30.08%ID^E:4e-44^RecName:
LOC113803551	coiled-coil_domain-containing_protein_93-like	-2.50914	CCD93_CHICK^CCD93_CHICK^Q:97-1827,H:4-612^44.19%ID^E:2e-154^RecName:
LOC113807417	ATP-binding_cassette_sub-family_B_member_6,_mitochondrial-like	-2.50219	ABCB6_XENTR^ABCB6_XENTR^Q:36-2486,H:7-816^54.19%ID^E:0^RecName:
LOC113812428	DNA_primase_large_subunit-like_isoform_X2	-2.49954	PRI2_MOUSE^PRI2_MOUSE^Q:110-1549,H:1-470^48.67%ID^E:8e-143^RecName:
LOC113809994	RING_finger_and_CHY_zinc_finger_domain-containing_protein_1-like	-2.49705	ZN363_MOUSE^ZN363_MOUSE^Q:51-812,H:12-257^48.82%ID^E:3e-80^RecName:
LOC113809062	electron_transfer_flavoprotein_subunit_beta-like	-2.4959	ETFB_HUMAN^ETFB_HUMAN^Q:110-865,H:4-255^73.41%ID^E:2e-118^RecName:
LOC113814892	LOW_QUALITY_PROTEIN:_thioredoxin_reductase-like_selenoprotein_T_homolog_CG3887	-2.49477	SELT_DROME^SELT_DROME^Q:117-620,H:28-195^51.19%ID^E:7e-56^RecName:
LOC113806645	7,8-dihydro-8-oxoguanine_triphosphatase-like	-2.48908	8ODP_HUMAN^8ODP_HUMAN^Q:6-545,H:19-195^50.28%ID^E:2e-40^RecName:
LOC113813298	uncharacterized_protein_LOC113813298	-2.4876	ESIB_ECOL6^ESIB_ECOL6^Q:352-657,H:24-125^30.48%ID^E:6e-06^RecName:
LOC113803172	CDP-diacylglycerol--inositol_3-phosphatidyltransferase-like	-2.48267	CDIPT_HUMAN^CDIPT_HUMAN^Q:121-744,H:4-211^56.73%ID^E:3e-75^RecName:
LOC113808685	LOW_QUALITY_PROTEIN:_cytochrome_P450_306a1-like	-2.48103	CP306_DROME^CP306_DROME^Q:459-1889,H:49-555^38.06%ID^E:9e-102^RecName:
LOC113802078	transducin_beta-like_protein_2_isoform_X3	-2.47965	GOR_PANTR^GOR_PANTR^Q:1186-1938,H:320-568^40.38%ID^E:3e-36^RecName:
LOC113803354	CD63_antigen-like	-2.479	CD63_MOUSE^CD63_MOUSE^Q:288-824,H:66-238^35.75%ID^E:2e-27^RecName:
LOC113804003	uncharacterized_protein_LOC113804003	-2.47409	SATB2_HUMAN^SATB2_HUMAN^Q:1005-1262,H:66-158^37.63%ID^E:9e-09^RecName:
LOC113811467	acetyl-coenzyme_A_synthetase,_cytoplasmic-like	-2.47197	ACSA_HUMAN^ACSA_HUMAN^Q:30-548,H:15-186^51.72%ID^E:6e-56^RecName:
LOC113819409	pantothenate_kinase_3-like	-2.47025	PANK3_BOVIN^PANK3_BOVIN^Q:210-773,H:130-319^66.32%ID^E:2e-59^RecName:
LOC113812743	alpha-(1,3)-fucosyltransferase_C-like	-2.46362	FUCTC_DROME^FUCTC_DROME^Q:658-1644,H:87-418^35.9%ID^E:6e-47^RecName:
LOC113803520	keratinocyte-associated_protein_2-like_isoform_X1	-2.45665	KTAP2_AEDAE^KTAP2_AEDAE^Q:156-512,H:3-121^48.74%ID^E:4e-29^RecName:
LOC113817801	dolichyl-diphosphooligosaccharide--protein_glycosyltransferase_subunit_2-like_isoform_X3	-2.4528	RPN2_PONAB^RPN2_PONAB^Q:86-1951,H:11-628^35.09%ID^E:3e-121^RecName:
LOC113816926	probable_methylcrotonoyl-CoA_carboxylase_beta_chain,_mitochondrial	-2.4519	MCCB_DROME^MCCB_DROME^Q:240-1847,H:29-578^39.22%ID^E:4e-117^RecName:
LOC113811911	1-acyl-sn-glycerol-3-phosphate_acyltransferase_epsilon-like_isoform_X3	-2.45058	PLCE_MOUSE^PLCE_MOUSE^Q:198-1265,H:12-364^41.32%ID^E:1e-81^RecName:
LOC113813297	protein_transport_protein_Sec61_subunit_alpha-like_1	-2.44816	S61A2_ONCMY^S61A2_ONCMY^Q:106-1536,H:1-476^89.94%ID^E:0^RecName:
LOC113819839	GRAM_domain-containing_protein_1C-like_isoform_X1	-2.44742	ASTRA_HUMAN^ASTRA_HUMAN^Q:322-1245,H:368-706^26.15%ID^E:3e-22^.^.
LOC113814834	choline/ethanolaminephosphotransferase_1-like_isoform_X2	-2.44343	CEPT1_CHICK^CEPT1_CHICK^Q:614-1705,H:43-406^55.22%ID^E:4e-120^RecName:
LOC113803125	dehydrogenase/reductase_SDR_family_member_7-like_isoform_X1	-2.43436	DHRS7_HUMAN^DHRS7_HUMAN^Q:243-1127,H:28-325^40.94%ID^E:6e-68^RecName:
LOC113802009	translocon-associated_protein_subunit_alpha-like	-2.43329	SSRA_MOUSE^SSRA_MOUSE^Q:156-791,H:78-284^51.64%ID^E:2e-67^RecName:
LOC113804704	canalicular_multispecific_organic_anion_transporter_2-like	-2.42787	BPT1_YEAST^BPT1_YEAST^Q:1391-5299,H:310-1556^33.33%ID^E:0^RecName:
LOC113808173	cathepsin_B-like	-2.42775	CATB_RAT^CATB_RAT^Q:198-1130,H:24-331^57.69%ID^E:8e-123^RecName:
LOC113812630	peroxisomal_membrane_protein_PEX16-like	-2.42265	PEX16_XENTR^PEX16_XENTR^Q:12-1001,H:7-339^38.35%ID^E:2e-54^RecName:
LOC113804228	DNA_replication_licensing_factor_mcm7-B-like	-2.42151	MCM7_XENTR^MCM7_XENTR^Q:99-2246,H:3-720^75.21%ID^E:0^RecName:
LOC113810728	telomerase_reverse_transcriptase-like_isoform_X2	-2.4204	TERT_ORYLA^TERT_ORYLA^Q:1696-3531,H:417-1061^25.52%ID^E:4e-36^RecName:
LOC113818822	uncharacterized_protein_LOC113818822	-2.41275	CEP85_HUMAN^CEP85_HUMAN^Q:302-616,H:405-516^31.25%ID^E:8e-05^RecName:
LOC113815064	dnaJ_homolog_subfamily_C_member_22-like	-2.4127	DJC22_BOVIN^DJC22_BOVIN^Q:357-1190,H:64-338^28.37%ID^E:2e-18^RecName:
LOC113812240	methylenetetrahydrofolate_reductase-like	-2.41226	MTHR_BOVIN^MTHR_BOVIN^Q:332-2119,H:44-639^64.94%ID^E:0^RecName:
LOC113806501	unconventional_myosin-VI-like_isoform_X1	-2.4109	MYO6_BOVIN^MYO6_BOVIN^Q:36-374,H:1161-1275^62.61%ID^E:3e-38^.^.
LOC113808839	protein_FAM210A-like,_partial	-2.40719	F210A_CHICK^F210A_CHICK^Q:654-908,H:114-198^57.65%ID^E:1e-18^RecName:
LOC113804951	calcium-transporting_ATPase_sarcoplasmic/endoplasmic_reticulum_type-like	-2.4055	ATC1_ANOGA^ATC1_ANOGA^Q:1-93,H:123-153^83.87%ID^E:2e-09^RecName:
LOC113804454	probable_G-protein_coupled_receptor_AH9.1_isoform_X2	-2.40103	YWO1_CAEEL^YWO1_CAEEL^Q:148-1077,H:46-351^27.38%ID^E:2e-19^RecName:
LOC113809391	vacuolar_protein_sorting-associated_protein_54-like	-2.3985	VPS54_MOUSE^VPS54_MOUSE^Q:409-780,H:584-709^45.24%ID^E:6e-28^RecName:
LOC113809796	enhancer_of_split_mbeta_protein-like	-2.39739	ESMB_DROME^ESMB_DROME^Q:160-546,H:1-138^60.71%ID^E:7e-44^RecName:
LOC113800191	LOW_QUALITY_PROTEIN:_dnaJ_homolog_subfamily_C_member_13-like	-2.3913	DJC13_HUMAN^DJC13_HUMAN^Q:141-6971,H:7-2234^56.26%ID^E:0^RecName:
LOC113805640	plastin-3-like	-2.37678	PLST_RAT^PLST_RAT^Q:5-358,H:450-567^55.46%ID^E:1e-37^RecName:
LOC113818687	UPF0505_protein_C16orf62_homolog	-2.37308	VP35L_DANRE^VP35L_DANRE^Q:7-1236,H:521-928^43.45%ID^E:4e-84^.^.
LOC113807651	dolichyl-diphosphooligosaccharide--protein_glycosyltransferase_subunit_DAD1-like	-2.36752	DAD1_DROME^DAD1_DROME^Q:238-555,H:7-112^80.19%ID^E:7e-55^RecName:
LOC113807657	F-box_DNA_helicase_1-like_isoform_X2	-2.35988	FBH1_CHICK^FBH1_CHICK^Q:235-2340,H:182-921^30.05%ID^E:3e-84^RecName:
LOC113808462	membrane-associated_progesterone_receptor_component_1-like	-2.35853	PGRC2_RAT^PGRC2_RAT^Q:56-562,H:30-205^51.41%ID^E:6e-41^RecName:
LOC113820624	solute_carrier_family_35_member_E2A-like	-2.35842	S35E2_MOUSE^S35E2_MOUSE^Q:290-745,H:108-259^46.71%ID^E:4e-35^RecName:
LOC113808452	actin-related_protein_2/3_complex_subunit_4	-2.3572	ARPC4_XENLA^ARPC4_XENLA^Q:140-643,H:1-168^85.71%ID^E:5e-96^.^.
LOC113808209	ubiquitin-conjugating_enzyme_E2_C-like	-2.35621	UBE2C_XENLA^UBE2C_XENLA^Q:37-570,H:3-177^70.22%ID^E:8e-82^RecName:
LOC113801151	KICSTOR_complex_protein_kaptin-like	-2.35409	KPTN_MOUSE^KPTN_MOUSE^Q:170-1312,H:18-389^35.46%ID^E:2e-56^RecName:
LOC113806492	GTP_cyclohydrolase_1-like	-2.35287	GCH1_CHICK^GCH1_CHICK^Q:4-507,H:68-235^79.76%ID^E:1e-91^RecName:
LOC113809014	uncharacterized_protein_LOC113809014	-2.35268	APLP_LOCMI^APLP_LOCMI^Q:1624-2343,H:2802-3035^24.1%ID^E:1e-15^RecName:
LOC113811192	solute_carrier_family_25_member_35-like	-2.35015	S2535_DANRE^S2535_DANRE^Q:153-1046,H:1-297^52.68%ID^E:6e-96^RecName:
LOC113818193	cystinosin-like	-2.34448	CTNS_DROME^CTNS_DROME^Q:1-483,H:232-387^46.58%ID^E:1e-33^RecName:
LOC113807162	transmembrane_protein_208-like	-2.33787	TM208_DANRE^TM208_DANRE^Q:146-583,H:15-163^50%ID^E:8e-37^RecName:
LOC113805596	sideroflexin-2-like	-2.33497	SFXN2_DROME^SFXN2_DROME^Q:24-983,H:8-327^59.06%ID^E:5e-117^.^.
LOC113806166	vascular_endothelial_growth_factor_receptor_1-like	-2.3336	VGFR2_DANRE^VGFR2_DANRE^Q:764-1930,H:849-1181^38.82%ID^E:4e-76^RecName:
LOC113808528	STI1-like_protein	-2.32711	STIP1_DICDI^STIP1_DICDI^Q:116-361,H:1-82^46.34%ID^E:4e-14^RecName:
LOC113809401	protein_transport_protein_Sec61_subunit_beta-like	-2.32458	SC61B_PONAB^SC61B_PONAB^Q:117-410,H:5-96^59.18%ID^E:2e-15^RecName:
LOC113810138	LOW_QUALITY_PROTEIN:_condensin_complex_subunit_2-like	-2.32169	CND2_HUMAN^CND2_HUMAN^Q:309-2213,H:4-655^33.48%ID^E:2e-71^RecName:
LOC113812106	protein_Spindly-like	-2.3168	SPDLY_DANRE^SPDLY_DANRE^Q:37-960,H:106-439^33.83%ID^E:2e-23^RecName:
LOC113805060	dihydropteridine_reductase-like	-2.31483	DHPR_RAT^DHPR_RAT^Q:150-839,H:7-236^57.83%ID^E:3e-78^RecName:
LOC113811785	FAD_synthase-like_isoform_X1	-2.31184	FLAD1_XENLA^FLAD1_XENLA^Q:371-1819,H:9-495^46.93%ID^E:2e-139^RecName:
LOC113804685	protein_phosphatase_1_regulatory_subunit_21-like	-2.30723	PPR21_CHICK^PPR21_CHICK^Q:116-1558,H:4-488^30.55%ID^E:5e-51^RecName:
LOC113806992	leukotriene_A-4_hydrolase-like	-2.30484	LKHA4_CHILA^LKHA4_CHILA^Q:2-1264,H:192-610^56.77%ID^E:4e-164^RecName:
LOC113815806	chitinase_domain-containing_protein_1-like	-2.30069	CHID1_XENLA^CHID1_XENLA^Q:131-1288,H:1-393^47.87%ID^E:5e-99^RecName:
LOC113806976	dolichyl-diphosphooligosaccharide--protein_glycosyltransferase_48_kDa_subunit-like	-2.29732	OST48_DROME^OST48_DROME^Q:49-459,H:79-221^54.55%ID^E:3e-43^RecName:
LOC113802455	ATP-binding_cassette_sub-family_D_member_4-like	-2.29513	ABCD4_HUMAN^ABCD4_HUMAN^Q:47-1915,H:3-599^42.59%ID^E:1e-157^RecName:
LOC113810372	aminoacylase-1-like_isoform_X2	-2.29464	ACY1_MOUSE^ACY1_MOUSE^Q:131-1318,H:7-401^54.55%ID^E:5e-161^RecName:
LOC113804611	uncharacterized_protein_LOC113804611	-2.29419	AFK_PHYPO^AFK_PHYPO^Q:383-847,H:417-575^30.86%ID^E:3e-17^RecName:
LOC113808761	alkaline_phosphatase-like	-2.29292	PPBT_CHICK^PPBT_CHICK^Q:761-1453,H:249-480^45.06%ID^E:4e-59^RecName:
LOC113800242	N-acetylglucosaminyl-phosphatidylinositol_de-N-acetylase-like_isoform_X2	-2.2904	PIGL_RAT^PIGL_RAT^Q:274-846,H:39-229^42.71%ID^E:5e-45^RecName:
LOC113812648	actin-related_protein_2-B-like_isoform_X1	-2.28827	ARP2B_DANRE^ARP2B_DANRE^Q:93-1259,H:1-389^83.59%ID^E:0^RecName:
LOC113802994	mpv17-like_protein_2	-2.2859	M17L2_XENTR^M17L2_XENTR^Q:83-619,H:4-181^46.11%ID^E:4e-48^RecName:
LOC113816325	indole-3-acetaldehyde_oxidase-like	-2.28081	ALDO2_MAIZE^ALDO2_MAIZE^Q:275-4039,H:17-1328^32.65%ID^E:2e-168^RecName:
LOC113803845	perlucin-like_protein	-2.2778	PLCL_MYTGA^PLCL_MYTGA^Q:287-739,H:9-156^26.62%ID^E:7e-11^RecName:
LOC113815341	5-formyltetrahydrofolate_cyclo-ligase-like	-2.27496	MTHFS_MOUSE^MTHFS_MOUSE^Q:170-748,H:4-196^53.37%ID^E:1e-62^RecName:
LOC113807652	uridine_diphosphate_glucose_pyrophosphatase-like	-2.2734	NUD14_BOVIN^NUD14_BOVIN^Q:96-719,H:1-217^43.32%ID^E:3e-54^RecName:
LOC113819578	neuronal_calcium_sensor_2-like	-2.27008	NCS2_CAEEL^NCS2_CAEEL^Q:97-651,H:1-185^65.41%ID^E:3e-82^RecName:
LOC113808465	carnitine_O-acetyltransferase-like	-2.26984	CACP_RAT^CACP_RAT^Q:243-1841,H:31-618^42.01%ID^E:2e-161^RecName:
LOC113802188	bifunctional_purine_biosynthesis_protein_PURH-like	-2.26172	PUR9_RAT^PUR9_RAT^Q:354-1433,H:3-366^73.63%ID^E:2e-170^RecName:
LOC113805093	uncharacterized_protein_KIAA2013_homolog_isoform_X3	-2.26096	K2013_XENTR^K2013_XENTR^Q:367-1905,H:93-597^34.35%ID^E:9e-80^RecName:
LOC113808565	electron_transfer_flavoprotein-ubiquinone_oxidoreductase,_mitochondrial-like	-2.25944	ETFD_BOVIN^ETFD_BOVIN^Q:102-1856,H:32-617^72.53%ID^E:0^RecName:
LOC113817085	LOW_QUALITY_PROTEIN:_uncharacterized_protein_LOC113817085	-2.25887	HSD2_ARATH^HSD2_ARATH^Q:36-545,H:27-189^34.5%ID^E:6e-20^RecName:
LOC113811919	monoacylglycerol_lipase_ABHD12-like	-2.25466	ABD12_DANRE^ABD12_DANRE^Q:513-1409,H:81-376^42.19%ID^E:3e-85^RecName:
LOC113817958	ADP-ribosylation_factor_2-like	-2.25307	ARF2_DROME^ARF2_DROME^Q:91-300,H:111-180^85.71%ID^E:3e-32^RecName:
LOC113819364	uncharacterized_protein_LOC113819364	-2.24686	NAL10_MOUSE^NAL10_MOUSE^Q:862-1395,H:164-355^27.36%ID^E:6e-10^RecName:
LOC113806690	zinc_finger_SWIM_domain-containing_protein_7-like	-2.24652	ZSWM7_HUMAN^ZSWM7_HUMAN^Q:139-498,H:7-126^40%ID^E:6e-26^RecName:
LOC113815638	vacuolar_protein_sorting-associated_protein_13-like	-2.24595	VP13C_MOUSE^VP13C_MOUSE^Q:1586-8974,H:1425-3734^29.98%ID^E:0^RecName:
LOC113801070	cytochrome_c_oxidase_assembly_protein_COX11,_mitochondrial-like	-2.24581	COX11_HUMAN^COX11_HUMAN^Q:623-1171,H:93-275^67.21%ID^E:2e-83^RecName:
LOC113816137	pseudouridine-5\'-phosphatase-like_isoform_X3	-2.24559	HDHD1_HUMAN^HDHD1_HUMAN^Q:112-783,H:6-228^57.14%ID^E:5e-86^RecName:
LOC113813679	aldose_1-epimerase-like	-2.24502	GALM_RAT^GALM_RAT^Q:162-1217,H:1-341^44.35%ID^E:9e-92^RecName:
LOC113800343	glutathione_peroxidase-like_isoform_X1	-2.24383	GPX4_BOVIN^GPX4_BOVIN^Q:154-690,H:19-197^60.77%ID^E:1e-62^RecName:
LOC113804813	uncharacterized_protein_LOC113804813	-2.24276	ELF4_MOUSE^ELF4_MOUSE^Q:1406-1636,H:211-287^44.16%ID^E:2e-16^RecName:
LOC113804000	uncharacterized_protein_LOC113804000	-2.24137	MDH_PYRAB^MDH_PYRAB^Q:345-1235,H:12-309^42.95%ID^E:4e-57^RecName:
LOC113802482	clustered_mitochondria_protein_homolog	-2.24114	CLU_CULQU^CLU_CULQU^Q:129-3731,H:67-1307^66.05%ID^E:0^RecName:
LOC113813416	mitochondrial_intermembrane_space_import_and_assembly_protein_40-like	-2.23897	MIA40_RAT^MIA40_RAT^Q:106-408,H:1-105^60.95%ID^E:2e-40^RecName:
LOC113805464	uncharacterized_protein_LOC113805464	-2.2366	PP1B_RAT^PP1B_RAT^Q:25-318,H:197-294^95.92%ID^E:8e-62^RecName:
LOC113805577	unconventional_myosin-VI-like	-2.23538	MYS9_DROME^MYS9_DROME^Q:25-3369,H:2-1127^60.27%ID^E:0^RecName:
LOC113810863	electron_transfer_flavoprotein_subunit_alpha,_mitochondrial-like	-2.23494	ETFA_MACFA^ETFA_MACFA^Q:110-1057,H:14-328^72.78%ID^E:1e-152^RecName:
LOC113816831	cytosolic_Fe-S_cluster_assembly_factor_NUBP2_homolog	-2.23333	NUBP2_CHICK^NUBP2_CHICK^Q:6-293,H:171-266^43.75%ID^E:6e-23^RecName:
LOC113805003	uncharacterized_protein_LOC113805003_isoform_X1	-2.23017	PKN_DROME^PKN_DROME^Q:3163-4167,H:856-1190^84.18%ID^E:0^RecName:
LOC113802110	dolichyl-diphosphooligosaccharide--protein_glycosyltransferase_subunit_1-like	-2.2277	RPN1_PONAB^RPN1_PONAB^Q:258-2018,H:18-607^47.48%ID^E:0^RecName:
LOC113804594	dolichyl-diphosphooligosaccharide--protein_glycosyltransferase_48_kDa_subunit-like	-2.22087	OST48_XENTR^OST48_XENTR^Q:3-662,H:220-437^60.81%ID^E:5e-88^RecName:
LOC113803087	thioredoxin,_mitochondrial-like	-2.21324	THIOM_BOVIN^THIOM_BOVIN^Q:92-538,H:6-166^49.69%ID^E:4e-36^RecName:
LOC113809507	palmitoyltransferase_akr1-like	-2.20629	AKR1_NEUCR^AKR1_NEUCR^Q:433-1845,H:76-566^26.27%ID^E:5e-25^RecName:
LOC113816031	heat_shock_protein_60A-like	-2.20592	CH60A_DROME^CH60A_DROME^Q:167-1813,H:1-549^75.18%ID^E:0^.^.
LOC113802836	LOW_QUALITY_PROTEIN:_metallophosphoesterase_MPPED2-like	-2.20373	MPPD2_MOUSE^MPPD2_MOUSE^Q:219-917,H:41-293^49.8%ID^E:9e-76^RecName:
LOC113820825	solute_carrier_family_22_member_20-like	-2.2023	S22AK_MOUSE^S22AK_MOUSE^Q:435-1760,H:113-544^31.01%ID^E:2e-48^RecName:
LOC113807037	LOW_QUALITY_PROTEIN:_uncharacterized_protein_LOC113807037	-2.20174	NEP_DROME^NEP_DROME^Q:2243-4225,H:185-849^46.02%ID^E:0^.^.
LOC113816022	zinc_transporter_ZIP1-like	-2.19477	S39A1_BOVIN^S39A1_BOVIN^Q:81-1064,H:43-323^36.67%ID^E:4e-41^RecName:
LOC113816598	peroxisome_biogenesis_factor_2-like	-2.19467	PEX2_CRIGR^PEX2_CRIGR^Q:161-1009,H:13-303^33%ID^E:5e-45^RecName:
LOC113807886	heterogeneous_nuclear_ribonucleoprotein_A3_homolog_2-like	-2.19465	FA89A_XENLA^FA89A_XENLA^Q:819-1142,H:16-135^38.33%ID^E:2e-13^RecName:
LOC113808363	transmembrane_protein_50A-like	-2.1904	TM50A_MOUSE^TM50A_MOUSE^Q:170-607,H:13-156^63.7%ID^E:6e-51^RecName:
LOC113802883	LOW_QUALITY_PROTEIN:_ethanolaminephosphotransferase_1-like	-2.18889	EPT1_HUMAN^EPT1_HUMAN^Q:89-1246,H:1-382^49.1%ID^E:2e-105^RecName:
LOC113806325	UDP-glucuronosyltransferase_2B14-like_isoform_X1	-2.18787	UDB14_RABIT^UDB14_RABIT^Q:602-1561,H:176-493^32.71%ID^E:6e-55^RecName:
LOC113806058	glucose-induced_degradation_protein_4_homolog	-2.18748	GID4_MOUSE^GID4_MOUSE^Q:242-859,H:1-217^76.5%ID^E:6e-111^RecName:
LOC113816957	serine/threonine-protein_kinase_PAK_2-like	-2.18416	PAK2_MOUSE^PAK2_MOUSE^Q:15-797,H:220-477^65.28%ID^E:6e-107^RecName:
LOC113818953	FK506-binding_protein_15-like	-2.18301	FKB15_HUMAN^FKB15_HUMAN^Q:102-1274,H:167-590^24.84%ID^E:2e-20^RecName:
LOC113814669	solute_carrier_family_35_member_F5-like_isoform_X2	-2.18173	S35F5_BOVIN^S35F5_BOVIN^Q:276-1793,H:51-512^45.69%ID^E:2e-124^RecName:
LOC113805225	LOW_QUALITY_PROTEIN:_condensin_complex_subunit_3-like	-2.18071	CND3_HUMAN^CND3_HUMAN^Q:37-1851,H:8-630^37.34%ID^E:1e-97^RecName:
LOC113820919	chitobiosyldiphosphodolichol_beta-mannosyltransferase-like_isoform_X1	-2.16854	ALG1_PONAB^ALG1_PONAB^Q:83-1393,H:26-463^48.76%ID^E:7e-133^RecName:
LOC113808970	trafficking_kinesin-binding_protein_1-like	-2.16262	MILT_DROME^MILT_DROME^Q:281-1204,H:542-902^38.48%ID^E:3e-47^RecName:
LOC113817470	COMM_domain-containing_protein_10-like	-2.15817	COMDA_HUMAN^COMDA_HUMAN^Q:61-660,H:8-201^33.5%ID^E:1e-23^RecName:
LOC113803849	vacuolar_protein_sorting-associated_protein_54-like,_partial	-2.15682	VPS54_DROME^VPS54_DROME^Q:141-1100,H:35-349^36.28%ID^E:1e-57^RecName:
LOC113805591	CDGSH_iron-sulfur_domain-containing_protein_3,_mitochondrial-like	-2.15558	CISD3_HUMAN^CISD3_HUMAN^Q:202-465,H:26-114^45.05%ID^E:4e-17^RecName:
LOC113800913	choline-phosphate_cytidylyltransferase_B-like_isoform_X1	-2.15551	PCY1B_RAT^PCY1B_RAT^Q:150-995,H:35-320^60.07%ID^E:2e-119^RecName:
LOC113814571	uncharacterized_protein_LOC113814571_isoform_X2	-2.15327	GEMI7_MOUSE^GEMI7_MOUSE^Q:1283-1510,H:54-129^34.21%ID^E:1e-08^RecName:
LOC113808119	citron_Rho-interacting_kinase-like_isoform_X1	-2.14436	CTRO_MOUSE^CTRO_MOUSE^Q:2909-6004,H:889-1922^31.29%ID^E:4e-145^RecName:
LOC113818960	peflin-like	-2.14189	PEF1_HUMAN^PEF1_HUMAN^Q:9-527,H:110-284^46.86%ID^E:1e-47^RecName:
LOC113807274	protein_IMPACT-like	-2.13742	IMPTB_XENTR^IMPTB_XENTR^Q:5-310,H:202-303^64.71%ID^E:2e-39^RecName:
LOC113806655	terminal_uridylyltransferase_7-like	-2.13687	TUT4_MOUSE^TUT4_MOUSE^Q:469-684,H:304-375^33.33%ID^E:2e-10^RecName:
LOC113818990	cholinesterase_2-like	-2.13201	EST6_APIME^EST6_APIME^Q:13-1308,H:122-556^31.18%ID^E:3e-58^RecName:
LOC113815251	ceramide_synthase_6-like_isoform_X1	-2.12383	CERS6_HUMAN^CERS6_HUMAN^Q:769-1776,H:6-340^39.35%ID^E:1e-81^RecName:
LOC113818937	beta-1,4-mannosyltransferase_egh-like	-2.11992	EGH_DROME^EGH_DROME^Q:467-1786,H:4-449^62.33%ID^E:0^RecName:
LOC113800505	ATP-sensitive_inward_rectifier_potassium_channel_12-like	-2.11696	KCJ12_CHICK^KCJ12_CHICK^Q:94-813,H:129-366^47.74%ID^E:3e-69^RecName:
LOC113808348	lysosome-associated_membrane_glycoprotein_1-like	-2.11554	LAMP1_RAT^LAMP1_RAT^Q:542-1195,H:214-407^28.77%ID^E:2e-13^RecName:
LOC113803114	ectonucleoside_triphosphate_diphosphohydrolase_5-like	-2.1093	ENTP5_MESAU^ENTP5_MESAU^Q:345-818,H:49-183^46.84%ID^E:1e-34^RecName:
LOC113805618	sorting_nexin-18-like	-2.10916	SNX18_MOUSE^SNX18_MOUSE^Q:64-987,H:301-611^39.87%ID^E:3e-63^RecName:
LOC113815015	histone_PARylation_factor_1-like	-2.10594	HPF1_MOUSE^HPF1_MOUSE^Q:453-1271,H:60-336^48.01%ID^E:2e-78^.^.
LOC113814485	SCY1-like_protein_2	-2.10378	SCYL2_HUMAN^SCYL2_HUMAN^Q:161-2050,H:1-621^56.01%ID^E:0^RecName:
LOC113807538	NFX1-type_zinc_finger-containing_protein_1-like	-2.10371	ZNFX1_HUMAN^ZNFX1_HUMAN^Q:528-3233,H:169-1061^33.06%ID^E:1e-111^RecName:
LOC113818601	liver_carboxylesterase_2-like	-2.09607	EST6_APIME^EST6_APIME^Q:172-828,H:14-227^43.84%ID^E:3e-47^RecName:
LOC113812926	zinc_finger_protein_429-like	-2.09452	ZN679_HUMAN^ZN679_HUMAN^Q:465-1052,H:214-409^53.57%ID^E:3e-66^RecName:
LOC113807004	small_nuclear_ribonucleoprotein_Sm_D2-like	-2.09378	SMD2_MOUSE^SMD2_MOUSE^Q:108-449,H:1-114^70.18%ID^E:9e-40^RecName:
LOC113809120	uncharacterized_protein_LOC113809120	-2.0921	PP16A_HUMAN^PP16A_HUMAN^Q:1-672,H:94-317^49.11%ID^E:3e-63^RecName:
LOC113800787	protein_IMPACT-like	-2.08891	IMPCT_XENLA^IMPCT_XENLA^Q:40-522,H:12-197^40.86%ID^E:8e-35^RecName:
LOC113810627	endonuclease_G,_mitochondrial-like_isoform_X2	-2.08368	NUCG_CAEEL^NUCG_CAEEL^Q:400-1218,H:65-304^50.18%ID^E:2e-88^RecName:
LOC113808485	ankyrin_repeat_and_SAM_domain-containing_protein_6-like	-2.08295	BICC1_HUMAN^BICC1_HUMAN^Q:787-984,H:868-933^50%ID^E:3e-10^RecName:
LOC113814810	dipeptidyl_peptidase_3-like_isoform_X2	-2.08264	DPP3_DROME^DPP3_DROME^Q:281-2434,H:42-775^44.13%ID^E:0^RecName:
LOC113817391	zygotic_DNA_replication_licensing_factor_mcm3-like	-2.07992	MCM3Z_XENLA^MCM3Z_XENLA^Q:86-2566,H:1-806^65.42%ID^E:0^RecName:
LOC113814490	hydroxyacylglutathione_hydrolase,_mitochondrial-like_isoform_X2	-2.07749	GLO2_DANRE^GLO2_DANRE^Q:202-1020,H:29-303^63.77%ID^E:6e-114^RecName:
LOC113806687	glycoprotein-N-acetylgalactosamine_3-beta-galactosyltransferase_1-like	-2.07545	C1GLT_CAEEL^C1GLT_CAEEL^Q:509-1291,H:78-336^35.34%ID^E:3e-38^RecName:
LOC113811959	cyclin-dependent_kinases_regulatory_subunit-like	-2.07273	CKS1_MOUSE^CKS1_MOUSE^Q:110-325,H:1-72^73.61%ID^E:2e-32^RecName:
LOC113816725	phosphatidylinositol_transfer_protein_alpha_isoform-like	-2.07005	PIPNA_BOVIN^PIPNA_BOVIN^Q:2-598,H:67-269^59.22%ID^E:8e-73^RecName:
LOC113815713	LOW_QUALITY_PROTEIN:_endoplasmic_reticulum_chaperone_BiP-like	-2.06703	BIP_DROME^BIP_DROME^Q:98-1996,H:28-656^86.44%ID^E:0^.^.
LOC113809797	COMM_domain-containing_protein_3-like_isoform_X1	-2.06227	COMD3_BOVIN^COMD3_BOVIN^Q:67-633,H:1-191^28.5%ID^E:8e-18^RecName:
LOC113815816	Holliday_junction_resolvase_MOC1,_chloroplastic-like	-2.05519	LOZEN_DROME^LOZEN_DROME^Q:21-161,H:368-419^71.15%ID^E:2e-12^RecName:
LOC113819109	E3_ubiquitin-protein_ligase_RNF14-like_isoform_X1	-2.04874	RNF14_HUMAN^RNF14_HUMAN^Q:158-1633,H:3-461^41.65%ID^E:5e-116^RecName:
LOC113814287	DNA_(cytosine-5)-methyltransferase_PliMCI-like	-2.04672	DNMT1_PARLI^DNMT1_PARLI^Q:883-4668,H:338-1596^59.23%ID^E:0^RecName:
LOC113804802	myotrophin-like	-2.04367	MTPN_RAT^MTPN_RAT^Q:102-443,H:5-118^53.91%ID^E:1e-29^RecName:
LOC113810984	mannosyl-oligosaccharide_glucosidase-like_isoform_X1	-2.04298	MOGS_MOUSE^MOGS_MOUSE^Q:399-2582,H:89-834^45.29%ID^E:0^RecName:
LOC113802691	endoplasmic_reticulum_lectin_1-like	-2.04241	ERLEC_MOUSE^ERLEC_MOUSE^Q:31-246,H:409-480^59.72%ID^E:6e-20^RecName:
LOC113814308	biogenesis_of_lysosome-related_organelles_complex_1_subunit_4-like	-2.03898	BL1S4_HUMAN^BL1S4_HUMAN^Q:118-636,H:32-208^28.73%ID^E:1e-14^RecName:
LOC113806470	galactosylgalactosylxylosylprotein_3-beta-glucuronosyltransferase_P-like	-2.03777	B3G2P_DROME^B3G2P_DROME^Q:433-1173,H:231-478^56.63%ID^E:8e-82^RecName:
LOC113809606	protein_lin-52_homolog_isoform_X1	-2.03747	LIN52_ONCMY^LIN52_ONCMY^Q:80-376,H:10-112^52.43%ID^E:2e-22^RecName:
LOC113813757	calcium-transporting_ATPase_sarcoplasmic/endoplasmic_reticulum_type-like,_partial	-2.03666	AT2A1_RAT^AT2A1_RAT^Q:182-505,H:1-108^74.07%ID^E:2e-35^RecName:
LOC113806513	nicastrin-like	-2.03582	NICA_MOUSE^NICA_MOUSE^Q:223-2250,H:29-705^35.23%ID^E:4e-122^RecName:
LOC113817999	LOW_QUALITY_PROTEIN:_superoxide_dismutase	-2.03445	SODC_SOLCS^SODC_SOLCS^Q:492-929,H:3-149^53.74%ID^E:4e-38^RecName:
LOC113814721	protein_FAM136A-like_isoform_X2	-2.03241	F136A_XENTR^F136A_XENTR^Q:87-584,H:1-135^34.34%ID^E:4e-28^RecName:
LOC113815518	protein_Star-like	-2.03169	STAR_DROME^STAR_DROME^Q:210-731,H:392-570^29.89%ID^E:4e-16^RecName:
LOC113805590	CDGSH_iron-sulfur_domain-containing_protein_3,_mitochondrial-like	-2.02978	CISD3_MOUSE^CISD3_MOUSE^Q:240-527,H:42-133^53.12%ID^E:5e-26^RecName:
LOC113804035	kelch-like_ECH-associated_protein_1	-2.02514	KEAP1_PONAB^KEAP1_PONAB^Q:752-2467,H:43-618^47.68%ID^E:0^RecName:
LOC113805156	signal_peptidase_complex_catalytic_subunit_SEC11A-like	-2.0248	SC11C_MOUSE^SC11C_MOUSE^Q:107-634,H:15-190^80.11%ID^E:2e-100^RecName:
LOC113816942	endothelial_lipase-like	-2.02459	LIPE_MOUSE^LIPE_MOUSE^Q:423-1100,H:74-311^33.2%ID^E:2e-26^RecName:
LOC113818693	low_molecular_weight_phosphotyrosine_protein_phosphatase-like	-2.02449	PPAC_HUMAN^PPAC_HUMAN^Q:104-565,H:1-155^53.5%ID^E:8e-49^RecName:
LOC113805954	monocarboxylate_transporter_10-like_isoform_X2	-2.02208	MOT10_DANRE^MOT10_DANRE^Q:659-2047,H:53-503^44.35%ID^E:1e-115^RecName:
LOC113804753	zinc_finger_protein_513-like	-2.01997	STE12_EMENI^STE12_EMENI^Q:2025-2186,H:568-620^50%ID^E:8e-08^RecName:
[truncated: 853 more rows]

## Sheet: Healthy
Locus	Protein name	log2FC	BLASTx hit
[truncated: 1,918 more rows]

## Sheet: Unhealthy
Locus	Protein name	log2FC	BLASTx hit
[truncated: 1,690 more rows]

## Sheet: Hp_Healthy_common
Locus	Protein name	log2FC (Tissue)	Tissue	log2FC (Condition)	Contition	BLASTx hit
[truncated: 221 more rows]
[truncated: 5 more columns]

[truncated: 1 more sheets: Mu_Unhealthy_common]
